# Supplementary material for: Low Magnetic Field Exposure Alters Prostate Cancer Cell Properties
Source: Biology (Basel). 2024 Sep 19;13(9):734. doi: 10.3390/biology13090734 (PMC11428832; doi:10.3390/biology13090734)
Supplement: Supplementary file 1 [file biology-13-00734-s001.zip]

Archive with 5 entries (5 files):
- Supp Table S1.xlsx
- Supp Table S2.xlsx
- Supp Table S3.xlsx
- Supp Table S4.xlsx
- Figure S1.pdf
