# Supplementary material for: Low Magnetic Field Exposure Alters Prostate Cancer Cell Properties
Source: Biology (Basel). 2024 Sep 19;13(9):734. doi: 10.3390/biology13090734 (PMC11428832; doi:10.3390/biology13090734)
Supplement: Supplementary file 1 [file biology-13-00734-s001.zip › Supp Table S3.xlsx]

## Sheet: P1677_1
Supplementary Table S3. PNT2 control EV proteomes by LC-MS/MS analysis.
Peak list format	Mascot generic
Search type	MIS
Mascot version	2.8.3
Database	1::cRAP 2::CCP_Homo_sapiens
Fasta file	1::cRAP_230523.fasta 2::CCP_Homo_sapiens_20221011.fasta
Total sequences	227079
Total residues	74650755
Sequences after taxonomy filter	227079
Number of queries	9609
Decoy	--------------------------------------------------------
PSM count in target above identity threshold	1012
PSM count in decoy above identity threshold	0
Sequence count in target above identity threshold	372
Sequence count in decoy above identity threshold	0
PSM count in target above homology threshold	1390
PSM count in decoy above homology threshold	0
Sequence count in target above homology threshold	513
Sequence count in decoy above homology threshold	0
Fixed modifications	--------------------------------------------------------
Identifier	Name	Delta	Neutral loss
1	Carbamidomethyl (C)	57.0215
Variable modifications	--------------------------------------------------------
Identifier	Name	Delta	Neutral loss(es)
1	Deamidated (NQ)	0.984016
2	Oxidation (M)	15.9949	0	63.9983
Search Parameters	--------------------------------------------------------
Taxonomy filter	All entries
Enzyme	Trypsin
Maximum Missed Cleavages	2
Fixed modifications	Carbamidomethyl (C)
Variable modifications	Deamidated (NQ),Oxidation (M)
Peptide Mass Tolerance	20
Peptide Mass Tolerance Units	ppm
Fragment Mass Tolerance	0.1
Fragment Mass Tolerance Units	Da
Mass values	Monoisotopic
Instrument type	ESI-ORBITRAP-HCD
Format parameters	--------------------------------------------------------
Significance threshold	0.05
Max. number of hits	0
Min. number of sig. unique sequences	1
Use MudPIT protein scoring	0
Ions score cut-off	20
Include same-set proteins	0
Include sub-set proteins	0
Include unassigned	0
Require bold red	1
Use homology threshold	0
Group protein families	0
Show duplicate peptides	0
Protein hits	--------------------------------------------------------
prot_hit_num	prot_acc	prot_desc	prot_score	prot_thresh	prot_expect	prot_mass	prot_matches	prot_matches_sig	prot_sequences	prot_sequences_sig	prot_cover	prot_pi	prot_seq	pep_query	pep_index	pep_rank	pep_isbold	pep_isunique	pep_exp_mz	pep_exp_z	pep_delta	pep_start	pep_end	pep_miss	pep_score	pep_expect	pep_res_before	pep_seq	pep_res_after	pep_frame	pep_var_mod	pep_var_mod_pos	pep_summed_mod_pos	pep_local_mod_pos	pep_scan_title
1	2::tr|H6VRF8|H6VRF8_HUMAN	Keratin, type II cytoskeletal 1 OS=Homo sapiens OX=9606 GN=KRT1 PE=3 SV=1	3021	66	1.6e-297	66184	211	171	41	37	59.9	8.15	MSRQFTSRSGYRSGGGFSSGSAGIINYQRRTTSSSTRRSGGGGGRFSSCGGGGGSFGAGGGFGSRSLVNLGGSKSISISVARGGGRGSGFGGGYGGGGFGGGGFGGGGFGGGGIGGGGFGGFGSGGGGFGGGGFGGGGYGGGYGPVCPPGGIQEVTINQSLLQPLNVEIDPEIQKVKSREREQIKSLNNQFASFIDKVRFLEQQNQVLQTKWELLQQVDTSTRTHNLEPYFESFINNLRRRVDQLKSDQSRLDSELKNMQDMVEDYRNKYEDEINKRTNAENEFVTIKKDVDGAYMTKVDLQAKLDNLQQEIDFLTALYQAELSQMQTQISETNVILSMDNNRSLDLDSIIAEVKAQYEDIAQKSKAEAESLYQSKYEELQITAGRHGDSVRNSKIEIS…	226	2999	1	1	0	416.749	2	0.0025	75	82	0	53.85	0.00051	K	SISISVAR	G						File: ~Y:\CORE\RAW_DATA_2024_QE\P1677_Sigrun_Lange\P1677_1.raw~; SpectrumID: ~4141~; PrecursorID: ~0~; scans: ~11211~
1	2::tr|H6VRF8|H6VRF8_HUMAN	Keratin, type II cytoskeletal 1 OS=Homo sapiens OX=9606 GN=KRT1 PE=3 SV=1	3021	66	1.6e-297	66184	211	171	41	37	59.9	8.15	MSRQFTSRSGYRSGGGFSSGSAGIINYQRRTTSSSTRRSGGGGGRFSSCGGGGGSFGAGGGFGSRSLVNLGGSKSISISVARGGGRGSGFGGGYGGGGFGGGGFGGGGFGGGGIGGGGFGGFGSGGGGFGGGGFGGGGYGGGYGPVCPPGGIQEVTINQSLLQPLNVEIDPEIQKVKSREREQIKSLNNQFASFIDKVRFLEQQNQVLQTKWELLQQVDTSTRTHNLEPYFESFINNLRRRVDQLKSDQSRLDSELKNMQDMVEDYRNKYEDEINKRTNAENEFVTIKKDVDGAYMTKVDLQAKLDNLQQEIDFLTALYQAELSQMQTQISETNVILSMDNNRSLDLDSIIAEVKAQYEDIAQKSKAEAESLYQSKYEELQITAGRHGDSVRNSKIEIS…	406	3121	1	1	0	437.754	2	0.0007	66	74	0	44.33	0.0087	R	SLVNLGGSK	S						File: ~Y:\CORE\RAW_DATA_2024_QE\P1677_Sigrun_Lange\P1677_1.raw~; SpectrumID: ~4275~; PrecursorID: ~0~; scans: ~11559~
1	2::tr|H6VRF8|H6VRF8_HUMAN	Keratin, type II cytoskeletal 1 OS=Homo sapiens OX=9606 GN=KRT1 PE=3 SV=1	3021	66	1.6e-297	66184	211	171	41	37	59.9	8.15	MSRQFTSRSGYRSGGGFSSGSAGIINYQRRTTSSSTRRSGGGGGRFSSCGGGGGSFGAGGGFGSRSLVNLGGSKSISISVARGGGRGSGFGGGYGGGGFGGGGFGGGGFGGGGIGGGGFGGFGSGGGGFGGGGFGGGGYGGGYGPVCPPGGIQEVTINQSLLQPLNVEIDPEIQKVKSREREQIKSLNNQFASFIDKVRFLEQQNQVLQTKWELLQQVDTSTRTHNLEPYFESFINNLRRRVDQLKSDQSRLDSELKNMQDMVEDYRNKYEDEINKRTNAENEFVTIKKDVDGAYMTKVDLQAKLDNLQQEIDFLTALYQAELSQMQTQISETNVILSMDNNRSLDLDSIIAEVKAQYEDIAQKSKAEAESLYQSKYEELQITAGRHGDSVRNSKIEIS…	409	7503	1	1	0	438.254	2	0.0172	66	74	0	36.2	0.045	R	SLVNLGGSK	S		Deamidated (NQ)	0.000100000.0			File: ~Y:\CORE\RAW_DATA_2024_QE\P1677_Sigrun_Lange\P1677_1.raw~; SpectrumID: ~8774~; PrecursorID: ~0~; scans: ~17804~
1	2::tr|H6VRF8|H6VRF8_HUMAN	Keratin, type II cytoskeletal 1 OS=Homo sapiens OX=9606 GN=KRT1 PE=3 SV=1	3021	66	1.6e-297	66184	211	171	41	37	59.9	8.15	MSRQFTSRSGYRSGGGFSSGSAGIINYQRRTTSSSTRRSGGGGGRFSSCGGGGGSFGAGGGFGSRSLVNLGGSKSISISVARGGGRGSGFGGGYGGGGFGGGGFGGGGFGGGGIGGGGFGGFGSGGGGFGGGGFGGGGYGGGYGPVCPPGGIQEVTINQSLLQPLNVEIDPEIQKVKSREREQIKSLNNQFASFIDKVRFLEQQNQVLQTKWELLQQVDTSTRTHNLEPYFESFINNLRRRVDQLKSDQSRLDSELKNMQDMVEDYRNKYEDEINKRTNAENEFVTIKKDVDGAYMTKVDLQAKLDNLQQEIDFLTALYQAELSQMQTQISETNVILSMDNNRSLDLDSIIAEVKAQYEDIAQKSKAEAESLYQSKYEELQITAGRHGDSVRNSKIEIS…	695	3403	1	1	0	487.269	2	-0.0007	396	403	0	54.36	0.0012	K	IEISELNR	V						File: ~Y:\CORE\RAW_DATA_2024_QE\P1677_Sigrun_Lange\P1677_1.raw~; SpectrumID: ~4584~; PrecursorID: ~0~; scans: ~12183~
1	2::tr|H6VRF8|H6VRF8_HUMAN	Keratin, type II cytoskeletal 1 OS=Homo sapiens OX=9606 GN=KRT1 PE=3 SV=1	3021	66	1.6e-297	66184	211	171	41	37	59.9	8.15	MSRQFTSRSGYRSGGGFSSGSAGIINYQRRTTSSSTRRSGGGGGRFSSCGGGGGSFGAGGGFGSRSLVNLGGSKSISISVARGGGRGSGFGGGYGGGGFGGGGFGGGGFGGGGIGGGGFGGFGSGGGGFGGGGFGGGGYGGGYGPVCPPGGIQEVTINQSLLQPLNVEIDPEIQKVKSREREQIKSLNNQFASFIDKVRFLEQQNQVLQTKWELLQQVDTSTRTHNLEPYFESFINNLRRRVDQLKSDQSRLDSELKNMQDMVEDYRNKYEDEINKRTNAENEFVTIKKDVDGAYMTKVDLQAKLDNLQQEIDFLTALYQAELSQMQTQISETNVILSMDNNRSLDLDSIIAEVKAQYEDIAQKSKAEAESLYQSKYEELQITAGRHGDSVRNSKIEIS…	781	2316	1	1	0	500.227	2	0.0017	290	298	0	32.16	0.043	K	DVDGAYMTK	V						File: ~Y:\CORE\RAW_DATA_2024_QE\P1677_Sigrun_Lange\P1677_1.raw~; SpectrumID: ~3384~; PrecursorID: ~0~; scans: ~9730~
1	2::tr|H6VRF8|H6VRF8_HUMAN	Keratin, type II cytoskeletal 1 OS=Homo sapiens OX=9606 GN=KRT1 PE=3 SV=1	3021	66	1.6e-297	66184	211	171	41	37	59.9	8.15	MSRQFTSRSGYRSGGGFSSGSAGIINYQRRTTSSSTRRSGGGGGRFSSCGGGGGSFGAGGGFGSRSLVNLGGSKSISISVARGGGRGSGFGGGYGGGGFGGGGFGGGGFGGGGIGGGGFGGFGSGGGGFGGGGFGGGGYGGGYGPVCPPGGIQEVTINQSLLQPLNVEIDPEIQKVKSREREQIKSLNNQFASFIDKVRFLEQQNQVLQTKWELLQQVDTSTRTHNLEPYFESFINNLRRRVDQLKSDQSRLDSELKNMQDMVEDYRNKYEDEINKRTNAENEFVTIKKDVDGAYMTKVDLQAKLDNLQQEIDFLTALYQAELSQMQTQISETNVILSMDNNRSLDLDSIIAEVKAQYEDIAQKSKAEAESLYQSKYEELQITAGRHGDSVRNSKIEIS…	823	441	1	1	0	503.718	2	-0.0005	589	602	0	81.91	2.8e-07	R	GGSGGGGGGSSGGR	G						File: ~Y:\CORE\RAW_DATA_2024_QE\P1677_Sigrun_Lange\P1677_1.raw~; SpectrumID: ~444~; PrecursorID: ~0~; scans: ~4989~
1	2::tr|H6VRF8|H6VRF8_HUMAN	Keratin, type II cytoskeletal 1 OS=Homo sapiens OX=9606 GN=KRT1 PE=3 SV=1	3021	66	1.6e-297	66184	211	171	41	37	59.9	8.15	MSRQFTSRSGYRSGGGFSSGSAGIINYQRRTTSSSTRRSGGGGGRFSSCGGGGGSFGAGGGFGSRSLVNLGGSKSISISVARGGGRGSGFGGGYGGGGFGGGGFGGGGFGGGGIGGGGFGGFGSGGGGFGGGGFGGGGYGGGYGPVCPPGGIQEVTINQSLLQPLNVEIDPEIQKVKSREREQIKSLNNQFASFIDKVRFLEQQNQVLQTKWELLQQVDTSTRTHNLEPYFESFINNLRRRVDQLKSDQSRLDSELKNMQDMVEDYRNKYEDEINKRTNAENEFVTIKKDVDGAYMTKVDLQAKLDNLQQEIDFLTALYQAELSQMQTQISETNVILSMDNNRSLDLDSIIAEVKAQYEDIAQKSKAEAESLYQSKYEELQITAGRHGDSVRNSKIEIS…	855	1789	1	1	0	508.223	2	-0.0013	290	298	0	40.3	0.0036	K	DVDGAYMTK	V		Oxidation (M)	0.000000200.0			File: ~Y:\CORE\RAW_DATA_2024_QE\P1677_Sigrun_Lange\P1677_1.raw~; SpectrumID: ~2603~; PrecursorID: ~0~; scans: ~7935~
1	2::tr|H6VRF8|H6VRF8_HUMAN	Keratin, type II cytoskeletal 1 OS=Homo sapiens OX=9606 GN=KRT1 PE=3 SV=1	3021	66	1.6e-297	66184	211	171	41	37	59.9	8.15	MSRQFTSRSGYRSGGGFSSGSAGIINYQRRTTSSSTRRSGGGGGRFSSCGGGGGSFGAGGGFGSRSLVNLGGSKSISISVARGGGRGSGFGGGYGGGGFGGGGFGGGGFGGGGIGGGGFGGFGSGGGGFGGGGFGGGGYGGGYGPVCPPGGIQEVTINQSLLQPLNVEIDPEIQKVKSREREQIKSLNNQFASFIDKVRFLEQQNQVLQTKWELLQQVDTSTRTHNLEPYFESFINNLRRRVDQLKSDQSRLDSELKNMQDMVEDYRNKYEDEINKRTNAENEFVTIKKDVDGAYMTKVDLQAKLDNLQQEIDFLTALYQAELSQMQTQISETNVILSMDNNRSLDLDSIIAEVKAQYEDIAQKSKAEAESLYQSKYEELQITAGRHGDSVRNSKIEIS…	942	2817	1	1	0	517.262	2	-0.0001	484	492	0	61.66	0.00019	R	TLLEGEESR	M						File: ~Y:\CORE\RAW_DATA_2024_QE\P1677_Sigrun_Lange\P1677_1.raw~; SpectrumID: ~3940~; PrecursorID: ~0~; scans: ~10735~
1	2::tr|H6VRF8|H6VRF8_HUMAN	Keratin, type II cytoskeletal 1 OS=Homo sapiens OX=9606 GN=KRT1 PE=3 SV=1	3021	66	1.6e-297	66184	211	171	41	37	59.9	8.15	MSRQFTSRSGYRSGGGFSSGSAGIINYQRRTTSSSTRRSGGGGGRFSSCGGGGGSFGAGGGFGSRSLVNLGGSKSISISVARGGGRGSGFGGGYGGGGFGGGGFGGGGFGGGGIGGGGFGGFGSGGGGFGGGGFGGGGYGGGYGPVCPPGGIQEVTINQSLLQPLNVEIDPEIQKVKSREREQIKSLNNQFASFIDKVRFLEQQNQVLQTKWELLQQVDTSTRTHNLEPYFESFINNLRRRVDQLKSDQSRLDSELKNMQDMVEDYRNKYEDEINKRTNAENEFVTIKKDVDGAYMTKVDLQAKLDNLQQEIDFLTALYQAELSQMQTQISETNVILSMDNNRSLDLDSIIAEVKAQYEDIAQKSKAEAESLYQSKYEELQITAGRHGDSVRNSKIEIS…	1056	2199	2	1	0	533.26	2	-0.0093	356	364	0	29.67	0.19	K	AQYEDIAQK	S						File: ~Y:\CORE\RAW_DATA_2024_QE\P1677_Sigrun_Lange\P1677_1.raw~; SpectrumID: ~3252~; PrecursorID: ~0~; scans: ~9289~
1	2::tr|H6VRF8|H6VRF8_HUMAN	Keratin, type II cytoskeletal 1 OS=Homo sapiens OX=9606 GN=KRT1 PE=3 SV=1	3021	66	1.6e-297	66184	211	171	41	37	59.9	8.15	MSRQFTSRSGYRSGGGFSSGSAGIINYQRRTTSSSTRRSGGGGGRFSSCGGGGGSFGAGGGFGSRSLVNLGGSKSISISVARGGGRGSGFGGGYGGGGFGGGGFGGGGFGGGGIGGGGFGGFGSGGGGFGGGGFGGGGYGGGYGPVCPPGGIQEVTINQSLLQPLNVEIDPEIQKVKSREREQIKSLNNQFASFIDKVRFLEQQNQVLQTKWELLQQVDTSTRTHNLEPYFESFINNLRRRVDQLKSDQSRLDSELKNMQDMVEDYRNKYEDEINKRTNAENEFVTIKKDVDGAYMTKVDLQAKLDNLQQEIDFLTALYQAELSQMQTQISETNVILSMDNNRSLDLDSIIAEVKAQYEDIAQKSKAEAESLYQSKYEELQITAGRHGDSVRNSKIEIS…	1188	1499	1	1	0	546.755	2	-0.0004	603	616	0	101.81	9.7e-09	R	GSGGGSSGGSIGGR	G						File: ~Y:\CORE\RAW_DATA_2024_QE\P1677_Sigrun_Lange\P1677_1.raw~; SpectrumID: ~2019~; PrecursorID: ~0~; scans: ~6991~
1	2::tr|H6VRF8|H6VRF8_HUMAN	Keratin, type II cytoskeletal 1 OS=Homo sapiens OX=9606 GN=KRT1 PE=3 SV=1	3021	66	1.6e-297	66184	211	171	41	37	59.9	8.15	MSRQFTSRSGYRSGGGFSSGSAGIINYQRRTTSSSTRRSGGGGGRFSSCGGGGGSFGAGGGFGSRSLVNLGGSKSISISVARGGGRGSGFGGGYGGGGFGGGGFGGGGFGGGGIGGGGFGGFGSGGGGFGGGGFGGGGYGGGYGPVCPPGGIQEVTINQSLLQPLNVEIDPEIQKVKSREREQIKSLNNQFASFIDKVRFLEQQNQVLQTKWELLQQVDTSTRTHNLEPYFESFINNLRRRVDQLKSDQSRLDSELKNMQDMVEDYRNKYEDEINKRTNAENEFVTIKKDVDGAYMTKVDLQAKLDNLQQEIDFLTALYQAELSQMQTQISETNVILSMDNNRSLDLDSIIAEVKAQYEDIAQKSKAEAESLYQSKYEELQITAGRHGDSVRNSKIEIS…	1366	2260	1	1	0	563.274	2	-0.0007	367	376	0	62.64	7.4e-05	K	AEAESLYQSK	Y						File: ~Y:\CORE\RAW_DATA_2024_QE\P1677_Sigrun_Lange\P1677_1.raw~; SpectrumID: ~3324~; PrecursorID: ~0~; scans: ~9494~
1	2::tr|H6VRF8|H6VRF8_HUMAN	Keratin, type II cytoskeletal 1 OS=Homo sapiens OX=9606 GN=KRT1 PE=3 SV=1	3021	66	1.6e-297	66184	211	171	41	37	59.9	8.15	MSRQFTSRSGYRSGGGFSSGSAGIINYQRRTTSSSTRRSGGGGGRFSSCGGGGGSFGAGGGFGSRSLVNLGGSKSISISVARGGGRGSGFGGGYGGGGFGGGGFGGGGFGGGGIGGGGFGGFGSGGGGFGGGGFGGGGYGGGYGPVCPPGGIQEVTINQSLLQPLNVEIDPEIQKVKSREREQIKSLNNQFASFIDKVRFLEQQNQVLQTKWELLQQVDTSTRTHNLEPYFESFINNLRRRVDQLKSDQSRLDSELKNMQDMVEDYRNKYEDEINKRTNAENEFVTIKKDVDGAYMTKVDLQAKLDNLQQEIDFLTALYQAELSQMQTQISETNVILSMDNNRSLDLDSIIAEVKAQYEDIAQKSKAEAESLYQSKYEELQITAGRHGDSVRNSKIEIS…	1373	2109	1	1	0	563.776	2	0.0191	367	376	0	26.74	0.31	K	AEAESLYQSK	Y		Deamidated (NQ)	0.0000000100.0			File: ~Y:\CORE\RAW_DATA_2024_QE\P1677_Sigrun_Lange\P1677_1.raw~; SpectrumID: ~3117~; PrecursorID: ~0~; scans: ~9001~
1	2::tr|H6VRF8|H6VRF8_HUMAN	Keratin, type II cytoskeletal 1 OS=Homo sapiens OX=9606 GN=KRT1 PE=3 SV=1	3021	66	1.6e-297	66184	211	171	41	37	59.9	8.15	MSRQFTSRSGYRSGGGFSSGSAGIINYQRRTTSSSTRRSGGGGGRFSSCGGGGGSFGAGGGFGSRSLVNLGGSKSISISVARGGGRGSGFGGGYGGGGFGGGGFGGGGFGGGGIGGGGFGGFGSGGGGFGGGGFGGGGYGGGYGPVCPPGGIQEVTINQSLLQPLNVEIDPEIQKVKSREREQIKSLNNQFASFIDKVRFLEQQNQVLQTKWELLQQVDTSTRTHNLEPYFESFINNLRRRVDQLKSDQSRLDSELKNMQDMVEDYRNKYEDEINKRTNAENEFVTIKKDVDGAYMTKVDLQAKLDNLQQEIDFLTALYQAELSQMQTQISETNVILSMDNNRSLDLDSIIAEVKAQYEDIAQKSKAEAESLYQSKYEELQITAGRHGDSVRNSKIEIS…	1449	3450	1	1	0	571.263	2	-0.0014	464	472	0	51.87	0.0006	R	DYQELMNTK	L						File: ~Y:\CORE\RAW_DATA_2024_QE\P1677_Sigrun_Lange\P1677_1.raw~; SpectrumID: ~4634~; PrecursorID: ~0~; scans: ~12253~
1	2::tr|H6VRF8|H6VRF8_HUMAN	Keratin, type II cytoskeletal 1 OS=Homo sapiens OX=9606 GN=KRT1 PE=3 SV=1	3021	66	1.6e-297	66184	211	171	41	37	59.9	8.15	MSRQFTSRSGYRSGGGFSSGSAGIINYQRRTTSSSTRRSGGGGGRFSSCGGGGGSFGAGGGFGSRSLVNLGGSKSISISVARGGGRGSGFGGGYGGGGFGGGGFGGGGFGGGGIGGGGFGGFGSGGGGFGGGGFGGGGYGGGYGPVCPPGGIQEVTINQSLLQPLNVEIDPEIQKVKSREREQIKSLNNQFASFIDKVRFLEQQNQVLQTKWELLQQVDTSTRTHNLEPYFESFINNLRRRVDQLKSDQSRLDSELKNMQDMVEDYRNKYEDEINKRTNAENEFVTIKKDVDGAYMTKVDLQAKLDNLQQEIDFLTALYQAELSQMQTQISETNVILSMDNNRSLDLDSIIAEVKAQYEDIAQKSKAEAESLYQSKYEELQITAGRHGDSVRNSKIEIS…	1536	2195	1	1	0	579.762	2	0.0179	464	472	0	21.58	0.55	R	DYQELMNTK	L		Deamidated (NQ); Oxidation (M)	0.001002000.0			File: ~Y:\CORE\RAW_DATA_2024_QE\P1677_Sigrun_Lange\P1677_1.raw~; SpectrumID: ~3248~; PrecursorID: ~0~; scans: ~9280~
1	2::tr|H6VRF8|H6VRF8_HUMAN	Keratin, type II cytoskeletal 1 OS=Homo sapiens OX=9606 GN=KRT1 PE=3 SV=1	3021	66	1.6e-297	66184	211	171	41	37	59.9	8.15	MSRQFTSRSGYRSGGGFSSGSAGIINYQRRTTSSSTRRSGGGGGRFSSCGGGGGSFGAGGGFGSRSLVNLGGSKSISISVARGGGRGSGFGGGYGGGGFGGGGFGGGGFGGGGIGGGGFGGFGSGGGGFGGGGFGGGGYGGGYGPVCPPGGIQEVTINQSLLQPLNVEIDPEIQKVKSREREQIKSLNNQFASFIDKVRFLEQQNQVLQTKWELLQQVDTSTRTHNLEPYFESFINNLRRRVDQLKSDQSRLDSELKNMQDMVEDYRNKYEDEINKRTNAENEFVTIKKDVDGAYMTKVDLQAKLDNLQQEIDFLTALYQAELSQMQTQISETNVILSMDNNRSLDLDSIIAEVKAQYEDIAQKSKAEAESLYQSKYEELQITAGRHGDSVRNSKIEIS…	1645	3334	2	1	0	590.304	2	0	377	386	0	72.46	1.2e-05	K	YEELQITAGR	H						File: ~Y:\CORE\RAW_DATA_2024_QE\P1677_Sigrun_Lange\P1677_1.raw~; SpectrumID: ~4508~; PrecursorID: ~0~; scans: ~12059~
1	2::tr|H6VRF8|H6VRF8_HUMAN	Keratin, type II cytoskeletal 1 OS=Homo sapiens OX=9606 GN=KRT1 PE=3 SV=1	3021	66	1.6e-297	66184	211	171	41	37	59.9	8.15	MSRQFTSRSGYRSGGGFSSGSAGIINYQRRTTSSSTRRSGGGGGRFSSCGGGGGSFGAGGGFGSRSLVNLGGSKSISISVARGGGRGSGFGGGYGGGGFGGGGFGGGGFGGGGIGGGGFGGFGSGGGGFGGGGFGGGGYGGGYGPVCPPGGIQEVTINQSLLQPLNVEIDPEIQKVKSREREQIKSLNNQFASFIDKVRFLEQQNQVLQTKWELLQQVDTSTRTHNLEPYFESFINNLRRRVDQLKSDQSRLDSELKNMQDMVEDYRNKYEDEINKRTNAENEFVTIKKDVDGAYMTKVDLQAKLDNLQQEIDFLTALYQAELSQMQTQISETNVILSMDNNRSLDLDSIIAEVKAQYEDIAQKSKAEAESLYQSKYEELQITAGRHGDSVRNSKIEIS…	1652	3643	2	1	0	394.204	3	0.0129	377	386	0	21.42	1.6	K	YEELQITAGR	H		Deamidated (NQ)	0.0000100000.0			File: ~Y:\CORE\RAW_DATA_2024_QE\P1677_Sigrun_Lange\P1677_1.raw~; SpectrumID: ~4837~; PrecursorID: ~0~; scans: ~12538~
1	2::tr|H6VRF8|H6VRF8_HUMAN	Keratin, type II cytoskeletal 1 OS=Homo sapiens OX=9606 GN=KRT1 PE=3 SV=1	3021	66	1.6e-297	66184	211	171	41	37	59.9	8.15	MSRQFTSRSGYRSGGGFSSGSAGIINYQRRTTSSSTRRSGGGGGRFSSCGGGGGSFGAGGGFGSRSLVNLGGSKSISISVARGGGRGSGFGGGYGGGGFGGGGFGGGGFGGGGIGGGGFGGFGSGGGGFGGGGFGGGGYGGGYGPVCPPGGIQEVTINQSLLQPLNVEIDPEIQKVKSREREQIKSLNNQFASFIDKVRFLEQQNQVLQTKWELLQQVDTSTRTHNLEPYFESFINNLRRRVDQLKSDQSRLDSELKNMQDMVEDYRNKYEDEINKRTNAENEFVTIKKDVDGAYMTKVDLQAKLDNLQQEIDFLTALYQAELSQMQTQISETNVILSMDNNRSLDLDSIIAEVKAQYEDIAQKSKAEAESLYQSKYEELQITAGRHGDSVRNSKIEIS…	1653	5143	2	1	0	590.806	2	0.0199	377	386	0	55.55	0.00057	K	YEELQITAGR	H		Deamidated (NQ)	0.0000100000.0			File: ~Y:\CORE\RAW_DATA_2024_QE\P1677_Sigrun_Lange\P1677_1.raw~; SpectrumID: ~6397~; PrecursorID: ~0~; scans: ~14644~
1	2::tr|H6VRF8|H6VRF8_HUMAN	Keratin, type II cytoskeletal 1 OS=Homo sapiens OX=9606 GN=KRT1 PE=3 SV=1	3021	66	1.6e-297	66184	211	171	41	37	59.9	8.15	MSRQFTSRSGYRSGGGFSSGSAGIINYQRRTTSSSTRRSGGGGGRFSSCGGGGGSFGAGGGFGSRSLVNLGGSKSISISVARGGGRGSGFGGGYGGGGFGGGGFGGGGFGGGGIGGGGFGGFGSGGGGFGGGGFGGGGYGGGYGPVCPPGGIQEVTINQSLLQPLNVEIDPEIQKVKSREREQIKSLNNQFASFIDKVRFLEQQNQVLQTKWELLQQVDTSTRTHNLEPYFESFINNLRRRVDQLKSDQSRLDSELKNMQDMVEDYRNKYEDEINKRTNAENEFVTIKKDVDGAYMTKVDLQAKLDNLQQEIDFLTALYQAELSQMQTQISETNVILSMDNNRSLDLDSIIAEVKAQYEDIAQKSKAEAESLYQSKYEELQITAGRHGDSVRNSKIEIS…	1771	3119	1	1	0	401.235	3	-0.0008	408	417	2	42.35	0.0099	R	LRSEIDNVKK	Q						File: ~Y:\CORE\RAW_DATA_2024_QE\P1677_Sigrun_Lange\P1677_1.raw~; SpectrumID: ~4273~; PrecursorID: ~0~; scans: ~11550~
1	2::tr|H6VRF8|H6VRF8_HUMAN	Keratin, type II cytoskeletal 1 OS=Homo sapiens OX=9606 GN=KRT1 PE=3 SV=1	3021	66	1.6e-297	66184	211	171	41	37	59.9	8.15	MSRQFTSRSGYRSGGGFSSGSAGIINYQRRTTSSSTRRSGGGGGRFSSCGGGGGSFGAGGGFGSRSLVNLGGSKSISISVARGGGRGSGFGGGYGGGGFGGGGFGGGGFGGGGIGGGGFGGFGSGGGGFGGGGFGGGGYGGGYGPVCPPGGIQEVTINQSLLQPLNVEIDPEIQKVKSREREQIKSLNNQFASFIDKVRFLEQQNQVLQTKWELLQQVDTSTRTHNLEPYFESFINNLRRRVDQLKSDQSRLDSELKNMQDMVEDYRNKYEDEINKRTNAENEFVTIKKDVDGAYMTKVDLQAKLDNLQQEIDFLTALYQAELSQMQTQISETNVILSMDNNRSLDLDSIIAEVKAQYEDIAQKSKAEAESLYQSKYEELQITAGRHGDSVRNSKIEIS…	1775	2939	1	1	0	401.569	3	0.0179	408	417	2	34.02	0.05	R	LRSEIDNVKK	Q		Deamidated (NQ)	0.0000001000.0			File: ~Y:\CORE\RAW_DATA_2024_QE\P1677_Sigrun_Lange\P1677_1.raw~; SpectrumID: ~4070~; PrecursorID: ~0~; scans: ~10985~
1	2::tr|H6VRF8|H6VRF8_HUMAN	Keratin, type II cytoskeletal 1 OS=Homo sapiens OX=9606 GN=KRT1 PE=3 SV=1	3021	66	1.6e-297	66184	211	171	41	37	59.9	8.15	MSRQFTSRSGYRSGGGFSSGSAGIINYQRRTTSSSTRRSGGGGGRFSSCGGGGGSFGAGGGFGSRSLVNLGGSKSISISVARGGGRGSGFGGGYGGGGFGGGGFGGGGFGGGGIGGGGFGGFGSGGGGFGGGGFGGGGYGGGYGPVCPPGGIQEVTINQSLLQPLNVEIDPEIQKVKSREREQIKSLNNQFASFIDKVRFLEQQNQVLQTKWELLQQVDTSTRTHNLEPYFESFINNLRRRVDQLKSDQSRLDSELKNMQDMVEDYRNKYEDEINKRTNAENEFVTIKKDVDGAYMTKVDLQAKLDNLQQEIDFLTALYQAELSQMQTQISETNVILSMDNNRSLDLDSIIAEVKAQYEDIAQKSKAEAESLYQSKYEELQITAGRHGDSVRNSKIEIS…	2137	3502	1	1	0	633.322	2	-0.0014	278	288	0	80.84	2.3e-06	R	TNAENEFVTIK	K						File: ~Y:\CORE\RAW_DATA_2024_QE\P1677_Sigrun_Lange\P1677_1.raw~; SpectrumID: ~4689~; PrecursorID: ~0~; scans: ~12329~
1	2::tr|H6VRF8|H6VRF8_HUMAN	Keratin, type II cytoskeletal 1 OS=Homo sapiens OX=9606 GN=KRT1 PE=3 SV=1	3021	66	1.6e-297	66184	211	171	41	37	59.9	8.15	MSRQFTSRSGYRSGGGFSSGSAGIINYQRRTTSSSTRRSGGGGGRFSSCGGGGGSFGAGGGFGSRSLVNLGGSKSISISVARGGGRGSGFGGGYGGGGFGGGGFGGGGFGGGGIGGGGFGGFGSGGGGFGGGGFGGGGYGGGYGPVCPPGGIQEVTINQSLLQPLNVEIDPEIQKVKSREREQIKSLNNQFASFIDKVRFLEQQNQVLQTKWELLQQVDTSTRTHNLEPYFESFINNLRRRVDQLKSDQSRLDSELKNMQDMVEDYRNKYEDEINKRTNAENEFVTIKKDVDGAYMTKVDLQAKLDNLQQEIDFLTALYQAELSQMQTQISETNVILSMDNNRSLDLDSIIAEVKAQYEDIAQKSKAEAESLYQSKYEELQITAGRHGDSVRNSKIEIS…	2215	7651	1	1	0	639.359	2	0.0012	473	483	0	63.89	5.5e-05	K	LALDLEIATYR	T						File: ~Y:\CORE\RAW_DATA_2024_QE\P1677_Sigrun_Lange\P1677_1.raw~; SpectrumID: ~8922~; PrecursorID: ~0~; scans: ~18019~
1	2::tr|H6VRF8|H6VRF8_HUMAN	Keratin, type II cytoskeletal 1 OS=Homo sapiens OX=9606 GN=KRT1 PE=3 SV=1	3021	66	1.6e-297	66184	211	171	41	37	59.9	8.15	MSRQFTSRSGYRSGGGFSSGSAGIINYQRRTTSSSTRRSGGGGGRFSSCGGGGGSFGAGGGFGSRSLVNLGGSKSISISVARGGGRGSGFGGGYGGGGFGGGGFGGGGFGGGGIGGGGFGGFGSGGGGFGGGGFGGGGYGGGYGPVCPPGGIQEVTINQSLLQPLNVEIDPEIQKVKSREREQIKSLNNQFASFIDKVRFLEQQNQVLQTKWELLQQVDTSTRTHNLEPYFESFINNLRRRVDQLKSDQSRLDSELKNMQDMVEDYRNKYEDEINKRTNAENEFVTIKKDVDGAYMTKVDLQAKLDNLQQEIDFLTALYQAELSQMQTQISETNVILSMDNNRSLDLDSIIAEVKAQYEDIAQKSKAEAESLYQSKYEELQITAGRHGDSVRNSKIEIS…	2360	4413	1	1	0	650.768	2	-0.0004	258	267	0	58.43	3.6e-05	K	NMQDMVEDYR	N						File: ~Y:\CORE\RAW_DATA_2024_QE\P1677_Sigrun_Lange\P1677_1.raw~; SpectrumID: ~5647~; PrecursorID: ~0~; scans: ~13645~
1	2::tr|H6VRF8|H6VRF8_HUMAN	Keratin, type II cytoskeletal 1 OS=Homo sapiens OX=9606 GN=KRT1 PE=3 SV=1	3021	66	1.6e-297	66184	211	171	41	37	59.9	8.15	MSRQFTSRSGYRSGGGFSSGSAGIINYQRRTTSSSTRRSGGGGGRFSSCGGGGGSFGAGGGFGSRSLVNLGGSKSISISVARGGGRGSGFGGGYGGGGFGGGGFGGGGFGGGGIGGGGFGGFGSGGGGFGGGGFGGGGYGGGYGPVCPPGGIQEVTINQSLLQPLNVEIDPEIQKVKSREREQIKSLNNQFASFIDKVRFLEQQNQVLQTKWELLQQVDTSTRTHNLEPYFESFINNLRRRVDQLKSDQSRLDSELKNMQDMVEDYRNKYEDEINKRTNAENEFVTIKKDVDGAYMTKVDLQAKLDNLQQEIDFLTALYQAELSQMQTQISETNVILSMDNNRSLDLDSIIAEVKAQYEDIAQKSKAEAESLYQSKYEELQITAGRHGDSVRNSKIEIS…	2379	7942	1	1	1	651.861	2	-0.0006	344	355	0	72.9	1.2e-05	R	SLDLDSIIAEVK	A						File: ~Y:\CORE\RAW_DATA_2024_QE\P1677_Sigrun_Lange\P1677_1.raw~; SpectrumID: ~9216~; PrecursorID: ~0~; scans: ~18348~
1	2::tr|H6VRF8|H6VRF8_HUMAN	Keratin, type II cytoskeletal 1 OS=Homo sapiens OX=9606 GN=KRT1 PE=3 SV=1	3021	66	1.6e-297	66184	211	171	41	37	59.9	8.15	MSRQFTSRSGYRSGGGFSSGSAGIINYQRRTTSSSTRRSGGGGGRFSSCGGGGGSFGAGGGFGSRSLVNLGGSKSISISVARGGGRGSGFGGGYGGGGFGGGGFGGGGFGGGGIGGGGFGGFGSGGGGFGGGGFGGGGYGGGYGPVCPPGGIQEVTINQSLLQPLNVEIDPEIQKVKSREREQIKSLNNQFASFIDKVRFLEQQNQVLQTKWELLQQVDTSTRTHNLEPYFESFINNLRRRVDQLKSDQSRLDSELKNMQDMVEDYRNKYEDEINKRTNAENEFVTIKKDVDGAYMTKVDLQAKLDNLQQEIDFLTALYQAELSQMQTQISETNVILSMDNNRSLDLDSIIAEVKAQYEDIAQKSKAEAESLYQSKYEELQITAGRHGDSVRNSKIEIS…	2451	3021	1	1	0	658.768	2	0.0042	258	267	0	57.52	4.2e-05	K	NMQDMVEDYR	N		Oxidation (M)	0.0000200000.0			File: ~Y:\CORE\RAW_DATA_2024_QE\P1677_Sigrun_Lange\P1677_1.raw~; SpectrumID: ~4167~; PrecursorID: ~0~; scans: ~11301~
1	2::tr|H6VRF8|H6VRF8_HUMAN	Keratin, type II cytoskeletal 1 OS=Homo sapiens OX=9606 GN=KRT1 PE=3 SV=1	3021	66	1.6e-297	66184	211	171	41	37	59.9	8.15	MSRQFTSRSGYRSGGGFSSGSAGIINYQRRTTSSSTRRSGGGGGRFSSCGGGGGSFGAGGGFGSRSLVNLGGSKSISISVARGGGRGSGFGGGYGGGGFGGGGFGGGGFGGGGIGGGGFGGFGSGGGGFGGGGFGGGGYGGGYGPVCPPGGIQEVTINQSLLQPLNVEIDPEIQKVKSREREQIKSLNNQFASFIDKVRFLEQQNQVLQTKWELLQQVDTSTRTHNLEPYFESFINNLRRRVDQLKSDQSRLDSELKNMQDMVEDYRNKYEDEINKRTNAENEFVTIKKDVDGAYMTKVDLQAKLDNLQQEIDFLTALYQAELSQMQTQISETNVILSMDNNRSLDLDSIIAEVKAQYEDIAQKSKAEAESLYQSKYEELQITAGRHGDSVRNSKIEIS…	2614	2352	1	1	0	447.561	3	-0.0011	365	376	1	42.56	0.014	K	SKAEAESLYQSK	Y						File: ~Y:\CORE\RAW_DATA_2024_QE\P1677_Sigrun_Lange\P1677_1.raw~; SpectrumID: ~3425~; PrecursorID: ~0~; scans: ~9829~
1	2::tr|H6VRF8|H6VRF8_HUMAN	Keratin, type II cytoskeletal 1 OS=Homo sapiens OX=9606 GN=KRT1 PE=3 SV=1	3021	66	1.6e-297	66184	211	171	41	37	59.9	8.15	MSRQFTSRSGYRSGGGFSSGSAGIINYQRRTTSSSTRRSGGGGGRFSSCGGGGGSFGAGGGFGSRSLVNLGGSKSISISVARGGGRGSGFGGGYGGGGFGGGGFGGGGFGGGGIGGGGFGGFGSGGGGFGGGGFGGGGYGGGYGPVCPPGGIQEVTINQSLLQPLNVEIDPEIQKVKSREREQIKSLNNQFASFIDKVRFLEQQNQVLQTKWELLQQVDTSTRTHNLEPYFESFINNLRRRVDQLKSDQSRLDSELKNMQDMVEDYRNKYEDEINKRTNAENEFVTIKKDVDGAYMTKVDLQAKLDNLQQEIDFLTALYQAELSQMQTQISETNVILSMDNNRSLDLDSIIAEVKAQYEDIAQKSKAEAESLYQSKYEELQITAGRHGDSVRNSKIEIS…	2616	2481	1	1	0	670.838	2	-0.0007	365	376	1	77.44	4.5e-06	K	SKAEAESLYQSK	Y						File: ~Y:\CORE\RAW_DATA_2024_QE\P1677_Sigrun_Lange\P1677_1.raw~; SpectrumID: ~3566~; PrecursorID: ~0~; scans: ~10100~
1	2::tr|H6VRF8|H6VRF8_HUMAN	Keratin, type II cytoskeletal 1 OS=Homo sapiens OX=9606 GN=KRT1 PE=3 SV=1	3021	66	1.6e-297	66184	211	171	41	37	59.9	8.15	MSRQFTSRSGYRSGGGFSSGSAGIINYQRRTTSSSTRRSGGGGGRFSSCGGGGGSFGAGGGFGSRSLVNLGGSKSISISVARGGGRGSGFGGGYGGGGFGGGGFGGGGFGGGGIGGGGFGGFGSGGGGFGGGGFGGGGYGGGYGPVCPPGGIQEVTINQSLLQPLNVEIDPEIQKVKSREREQIKSLNNQFASFIDKVRFLEQQNQVLQTKWELLQQVDTSTRTHNLEPYFESFINNLRRRVDQLKSDQSRLDSELKNMQDMVEDYRNKYEDEINKRTNAENEFVTIKKDVDGAYMTKVDLQAKLDNLQQEIDFLTALYQAELSQMQTQISETNVILSMDNNRSLDLDSIIAEVKAQYEDIAQKSKAEAESLYQSKYEELQITAGRHGDSVRNSKIEIS…	2705	4952	1	1	0	679.351	2	-0.002	444	455	0	84.99	7.4e-07	K	LNDLEDALQQAK	E						File: ~Y:\CORE\RAW_DATA_2024_QE\P1677_Sigrun_Lange\P1677_1.raw~; SpectrumID: ~6203~; PrecursorID: ~0~; scans: ~14385~
1	2::tr|H6VRF8|H6VRF8_HUMAN	Keratin, type II cytoskeletal 1 OS=Homo sapiens OX=9606 GN=KRT1 PE=3 SV=1	3021	66	1.6e-297	66184	211	171	41	37	59.9	8.15	MSRQFTSRSGYRSGGGFSSGSAGIINYQRRTTSSSTRRSGGGGGRFSSCGGGGGSFGAGGGFGSRSLVNLGGSKSISISVARGGGRGSGFGGGYGGGGFGGGGFGGGGFGGGGIGGGGFGGFGSGGGGFGGGGFGGGGYGGGYGPVCPPGGIQEVTINQSLLQPLNVEIDPEIQKVKSREREQIKSLNNQFASFIDKVRFLEQQNQVLQTKWELLQQVDTSTRTHNLEPYFESFINNLRRRVDQLKSDQSRLDSELKNMQDMVEDYRNKYEDEINKRTNAENEFVTIKKDVDGAYMTKVDLQAKLDNLQQEIDFLTALYQAELSQMQTQISETNVILSMDNNRSLDLDSIIAEVKAQYEDIAQKSKAEAESLYQSKYEELQITAGRHGDSVRNSKIEIS…	2931	6481	1	1	0	692.348	2	-0.0009	186	197	0	89.07	2.5e-07	K	SLNNQFASFIDK	V						File: ~Y:\CORE\RAW_DATA_2024_QE\P1677_Sigrun_Lange\P1677_1.raw~; SpectrumID: ~7749~; PrecursorID: ~0~; scans: ~16424~
1	2::tr|H6VRF8|H6VRF8_HUMAN	Keratin, type II cytoskeletal 1 OS=Homo sapiens OX=9606 GN=KRT1 PE=3 SV=1	3021	66	1.6e-297	66184	211	171	41	37	59.9	8.15	MSRQFTSRSGYRSGGGFSSGSAGIINYQRRTTSSSTRRSGGGGGRFSSCGGGGGSFGAGGGFGSRSLVNLGGSKSISISVARGGGRGSGFGGGYGGGGFGGGGFGGGGFGGGGIGGGGFGGFGSGGGGFGGGGFGGGGYGGGYGPVCPPGGIQEVTINQSLLQPLNVEIDPEIQKVKSREREQIKSLNNQFASFIDKVRFLEQQNQVLQTKWELLQQVDTSTRTHNLEPYFESFINNLRRRVDQLKSDQSRLDSELKNMQDMVEDYRNKYEDEINKRTNAENEFVTIKKDVDGAYMTKVDLQAKLDNLQQEIDFLTALYQAELSQMQTQISETNVILSMDNNRSLDLDSIIAEVKAQYEDIAQKSKAEAESLYQSKYEELQITAGRHGDSVRNSKIEIS…	2941	7644	1	1	0	692.852	2	0.0219	186	197	0	39.33	0.024	K	SLNNQFASFIDK	V		Deamidated (NQ)	0.000010000000.0			File: ~Y:\CORE\RAW_DATA_2024_QE\P1677_Sigrun_Lange\P1677_1.raw~; SpectrumID: ~8915~; PrecursorID: ~0~; scans: ~18009~
1	2::tr|H6VRF8|H6VRF8_HUMAN	Keratin, type II cytoskeletal 1 OS=Homo sapiens OX=9606 GN=KRT1 PE=3 SV=1	3021	66	1.6e-297	66184	211	171	41	37	59.9	8.15	MSRQFTSRSGYRSGGGFSSGSAGIINYQRRTTSSSTRRSGGGGGRFSSCGGGGGSFGAGGGFGSRSLVNLGGSKSISISVARGGGRGSGFGGGYGGGGFGGGGFGGGGFGGGGIGGGGFGGFGSGGGGFGGGGFGGGGYGGGYGPVCPPGGIQEVTINQSLLQPLNVEIDPEIQKVKSREREQIKSLNNQFASFIDKVRFLEQQNQVLQTKWELLQQVDTSTRTHNLEPYFESFINNLRRRVDQLKSDQSRLDSELKNMQDMVEDYRNKYEDEINKRTNAENEFVTIKKDVDGAYMTKVDLQAKLDNLQQEIDFLTALYQAELSQMQTQISETNVILSMDNNRSLDLDSIIAEVKAQYEDIAQKSKAEAESLYQSKYEELQITAGRHGDSVRNSKIEIS…	2944	6669	1	1	0	693.341	2	0.0165	186	197	0	60.42	0.00017	K	SLNNQFASFIDK	V		2 Deamidated (NQ)	0.000110000000.0			File: ~Y:\CORE\RAW_DATA_2024_QE\P1677_Sigrun_Lange\P1677_1.raw~; SpectrumID: ~7937~; PrecursorID: ~0~; scans: ~16717~
1	2::tr|H6VRF8|H6VRF8_HUMAN	Keratin, type II cytoskeletal 1 OS=Homo sapiens OX=9606 GN=KRT1 PE=3 SV=1	3021	66	1.6e-297	66184	211	171	41	37	59.9	8.15	MSRQFTSRSGYRSGGGFSSGSAGIINYQRRTTSSSTRRSGGGGGRFSSCGGGGGSFGAGGGFGSRSLVNLGGSKSISISVARGGGRGSGFGGGYGGGGFGGGGFGGGGFGGGGIGGGGFGGFGSGGGGFGGGGFGGGGYGGGYGPVCPPGGIQEVTINQSLLQPLNVEIDPEIQKVKSREREQIKSLNNQFASFIDKVRFLEQQNQVLQTKWELLQQVDTSTRTHNLEPYFESFINNLRRRVDQLKSDQSRLDSELKNMQDMVEDYRNKYEDEINKRTNAENEFVTIKKDVDGAYMTKVDLQAKLDNLQQEIDFLTALYQAELSQMQTQISETNVILSMDNNRSLDLDSIIAEVKAQYEDIAQKSKAEAESLYQSKYEELQITAGRHGDSVRNSKIEIS…	2996	3270	1	1	0	465.249	3	0.0016	278	289	1	78.19	3.3e-06	R	TNAENEFVTIKK	D						File: ~Y:\CORE\RAW_DATA_2024_QE\P1677_Sigrun_Lange\P1677_1.raw~; SpectrumID: ~4441~; PrecursorID: ~0~; scans: ~11942~
1	2::tr|H6VRF8|H6VRF8_HUMAN	Keratin, type II cytoskeletal 1 OS=Homo sapiens OX=9606 GN=KRT1 PE=3 SV=1	3021	66	1.6e-297	66184	211	171	41	37	59.9	8.15	MSRQFTSRSGYRSGGGFSSGSAGIINYQRRTTSSSTRRSGGGGGRFSSCGGGGGSFGAGGGFGSRSLVNLGGSKSISISVARGGGRGSGFGGGYGGGGFGGGGFGGGGFGGGGIGGGGFGGFGSGGGGFGGGGFGGGGYGGGYGPVCPPGGIQEVTINQSLLQPLNVEIDPEIQKVKSREREQIKSLNNQFASFIDKVRFLEQQNQVLQTKWELLQQVDTSTRTHNLEPYFESFINNLRRRVDQLKSDQSRLDSELKNMQDMVEDYRNKYEDEINKRTNAENEFVTIKKDVDGAYMTKVDLQAKLDNLQQEIDFLTALYQAELSQMQTQISETNVILSMDNNRSLDLDSIIAEVKAQYEDIAQKSKAEAESLYQSKYEELQITAGRHGDSVRNSKIEIS…	2998	3278	1	1	0	697.373	2	0.007	278	289	1	71.98	1.2e-05	R	TNAENEFVTIKK	D						File: ~Y:\CORE\RAW_DATA_2024_QE\P1677_Sigrun_Lange\P1677_1.raw~; SpectrumID: ~4449~; PrecursorID: ~0~; scans: ~11954~
1	2::tr|H6VRF8|H6VRF8_HUMAN	Keratin, type II cytoskeletal 1 OS=Homo sapiens OX=9606 GN=KRT1 PE=3 SV=1	3021	66	1.6e-297	66184	211	171	41	37	59.9	8.15	MSRQFTSRSGYRSGGGFSSGSAGIINYQRRTTSSSTRRSGGGGGRFSSCGGGGGSFGAGGGFGSRSLVNLGGSKSISISVARGGGRGSGFGGGYGGGGFGGGGFGGGGFGGGGIGGGGFGGFGSGGGGFGGGGFGGGGYGGGYGPVCPPGGIQEVTINQSLLQPLNVEIDPEIQKVKSREREQIKSLNNQFASFIDKVRFLEQQNQVLQTKWELLQQVDTSTRTHNLEPYFESFINNLRRRVDQLKSDQSRLDSELKNMQDMVEDYRNKYEDEINKRTNAENEFVTIKKDVDGAYMTKVDLQAKLDNLQQEIDFLTALYQAELSQMQTQISETNVILSMDNNRSLDLDSIIAEVKAQYEDIAQKSKAEAESLYQSKYEELQITAGRHGDSVRNSKIEIS…	3497	6083	1	1	0	492.588	3	-0.0003	212	223	0	46.53	0.0062	K	WELLQQVDTSTR	T						File: ~Y:\CORE\RAW_DATA_2024_QE\P1677_Sigrun_Lange\P1677_1.raw~; SpectrumID: ~7349~; PrecursorID: ~0~; scans: ~15913~
1	2::tr|H6VRF8|H6VRF8_HUMAN	Keratin, type II cytoskeletal 1 OS=Homo sapiens OX=9606 GN=KRT1 PE=3 SV=1	3021	66	1.6e-297	66184	211	171	41	37	59.9	8.15	MSRQFTSRSGYRSGGGFSSGSAGIINYQRRTTSSSTRRSGGGGGRFSSCGGGGGSFGAGGGFGSRSLVNLGGSKSISISVARGGGRGSGFGGGYGGGGFGGGGFGGGGFGGGGIGGGGFGGFGSGGGGFGGGGFGGGGYGGGYGPVCPPGGIQEVTINQSLLQPLNVEIDPEIQKVKSREREQIKSLNNQFASFIDKVRFLEQQNQVLQTKWELLQQVDTSTRTHNLEPYFESFINNLRRRVDQLKSDQSRLDSELKNMQDMVEDYRNKYEDEINKRTNAENEFVTIKKDVDGAYMTKVDLQAKLDNLQQEIDFLTALYQAELSQMQTQISETNVILSMDNNRSLDLDSIIAEVKAQYEDIAQKSKAEAESLYQSKYEELQITAGRHGDSVRNSKIEIS…	3498	6127	1	1	0	738.378	2	-0.0002	212	223	0	73.37	1.3e-05	K	WELLQQVDTSTR	T						File: ~Y:\CORE\RAW_DATA_2024_QE\P1677_Sigrun_Lange\P1677_1.raw~; SpectrumID: ~7393~; PrecursorID: ~0~; scans: ~15963~
1	2::tr|H6VRF8|H6VRF8_HUMAN	Keratin, type II cytoskeletal 1 OS=Homo sapiens OX=9606 GN=KRT1 PE=3 SV=1	3021	66	1.6e-297	66184	211	171	41	37	59.9	8.15	MSRQFTSRSGYRSGGGFSSGSAGIINYQRRTTSSSTRRSGGGGGRFSSCGGGGGSFGAGGGFGSRSLVNLGGSKSISISVARGGGRGSGFGGGYGGGGFGGGGFGGGGFGGGGIGGGGFGGFGSGGGGFGGGGFGGGGYGGGYGPVCPPGGIQEVTINQSLLQPLNVEIDPEIQKVKSREREQIKSLNNQFASFIDKVRFLEQQNQVLQTKWELLQQVDTSTRTHNLEPYFESFINNLRRRVDQLKSDQSRLDSELKNMQDMVEDYRNKYEDEINKRTNAENEFVTIKKDVDGAYMTKVDLQAKLDNLQQEIDFLTALYQAELSQMQTQISETNVILSMDNNRSLDLDSIIAEVKAQYEDIAQKSKAEAESLYQSKYEELQITAGRHGDSVRNSKIEIS…	3502	3730	1	1	0	738.395	2	-0.002	200	211	0	84.85	1e-06	R	FLEQQNQVLQTK	W						File: ~Y:\CORE\RAW_DATA_2024_QE\P1677_Sigrun_Lange\P1677_1.raw~; SpectrumID: ~4926~; PrecursorID: ~0~; scans: ~12666~
1	2::tr|H6VRF8|H6VRF8_HUMAN	Keratin, type II cytoskeletal 1 OS=Homo sapiens OX=9606 GN=KRT1 PE=3 SV=1	3021	66	1.6e-297	66184	211	171	41	37	59.9	8.15	MSRQFTSRSGYRSGGGFSSGSAGIINYQRRTTSSSTRRSGGGGGRFSSCGGGGGSFGAGGGFGSRSLVNLGGSKSISISVARGGGRGSGFGGGYGGGGFGGGGFGGGGFGGGGIGGGGFGGFGSGGGGFGGGGFGGGGYGGGYGPVCPPGGIQEVTINQSLLQPLNVEIDPEIQKVKSREREQIKSLNNQFASFIDKVRFLEQQNQVLQTKWELLQQVDTSTRTHNLEPYFESFINNLRRRVDQLKSDQSRLDSELKNMQDMVEDYRNKYEDEINKRTNAENEFVTIKKDVDGAYMTKVDLQAKLDNLQQEIDFLTALYQAELSQMQTQISETNVILSMDNNRSLDLDSIIAEVKAQYEDIAQKSKAEAESLYQSKYEELQITAGRHGDSVRNSKIEIS…	3504	3736	1	1	0	492.6	3	-0.0007	200	211	0	44.53	0.011	R	FLEQQNQVLQTK	W						File: ~Y:\CORE\RAW_DATA_2024_QE\P1677_Sigrun_Lange\P1677_1.raw~; SpectrumID: ~4934~; PrecursorID: ~0~; scans: ~12676~
1	2::tr|H6VRF8|H6VRF8_HUMAN	Keratin, type II cytoskeletal 1 OS=Homo sapiens OX=9606 GN=KRT1 PE=3 SV=1	3021	66	1.6e-297	66184	211	171	41	37	59.9	8.15	MSRQFTSRSGYRSGGGFSSGSAGIINYQRRTTSSSTRRSGGGGGRFSSCGGGGGSFGAGGGFGSRSLVNLGGSKSISISVARGGGRGSGFGGGYGGGGFGGGGFGGGGFGGGGIGGGGFGGFGSGGGGFGGGGFGGGGYGGGYGPVCPPGGIQEVTINQSLLQPLNVEIDPEIQKVKSREREQIKSLNNQFASFIDKVRFLEQQNQVLQTKWELLQQVDTSTRTHNLEPYFESFINNLRRRVDQLKSDQSRLDSELKNMQDMVEDYRNKYEDEINKRTNAENEFVTIKKDVDGAYMTKVDLQAKLDNLQQEIDFLTALYQAELSQMQTQISETNVILSMDNNRSLDLDSIIAEVKAQYEDIAQKSKAEAESLYQSKYEELQITAGRHGDSVRNSKIEIS…	3512	5574	1	1	0	738.896	2	0.0155	200	211	0	29.85	0.32	R	FLEQQNQVLQTK	W		Deamidated (NQ)	0.000010000000.0			File: ~Y:\CORE\RAW_DATA_2024_QE\P1677_Sigrun_Lange\P1677_1.raw~; SpectrumID: ~6836~; PrecursorID: ~0~; scans: ~15242~
1	2::tr|H6VRF8|H6VRF8_HUMAN	Keratin, type II cytoskeletal 1 OS=Homo sapiens OX=9606 GN=KRT1 PE=3 SV=1	3021	66	1.6e-297	66184	211	171	41	37	59.9	8.15	MSRQFTSRSGYRSGGGFSSGSAGIINYQRRTTSSSTRRSGGGGGRFSSCGGGGGSFGAGGGFGSRSLVNLGGSKSISISVARGGGRGSGFGGGYGGGGFGGGGFGGGGFGGGGIGGGGFGGFGSGGGGFGGGGFGGGGYGGGYGPVCPPGGIQEVTINQSLLQPLNVEIDPEIQKVKSREREQIKSLNNQFASFIDKVRFLEQQNQVLQTKWELLQQVDTSTRTHNLEPYFESFINNLRRRVDQLKSDQSRLDSELKNMQDMVEDYRNKYEDEINKRTNAENEFVTIKKDVDGAYMTKVDLQAKLDNLQQEIDFLTALYQAELSQMQTQISETNVILSMDNNRSLDLDSIIAEVKAQYEDIAQKSKAEAESLYQSKYEELQITAGRHGDSVRNSKIEIS…	3513	4982	1	1	0	738.901	2	0.0258	200	211	0	41.08	0.022	R	FLEQQNQVLQTK	W		Deamidated (NQ)	0.000100000000.0			File: ~Y:\CORE\RAW_DATA_2024_QE\P1677_Sigrun_Lange\P1677_1.raw~; SpectrumID: ~6234~; PrecursorID: ~0~; scans: ~14426~
1	2::tr|H6VRF8|H6VRF8_HUMAN	Keratin, type II cytoskeletal 1 OS=Homo sapiens OX=9606 GN=KRT1 PE=3 SV=1	3021	66	1.6e-297	66184	211	171	41	37	59.9	8.15	MSRQFTSRSGYRSGGGFSSGSAGIINYQRRTTSSSTRRSGGGGGRFSSCGGGGGSFGAGGGFGSRSLVNLGGSKSISISVARGGGRGSGFGGGYGGGGFGGGGFGGGGFGGGGIGGGGFGGFGSGGGGFGGGGFGGGGYGGGYGPVCPPGGIQEVTINQSLLQPLNVEIDPEIQKVKSREREQIKSLNNQFASFIDKVRFLEQQNQVLQTKWELLQQVDTSTRTHNLEPYFESFINNLRRRVDQLKSDQSRLDSELKNMQDMVEDYRNKYEDEINKRTNAENEFVTIKKDVDGAYMTKVDLQAKLDNLQQEIDFLTALYQAELSQMQTQISETNVILSMDNNRSLDLDSIIAEVKAQYEDIAQKSKAEAESLYQSKYEELQITAGRHGDSVRNSKIEIS…	3835	5580	1	1	0	508.602	3	0.0025	461	472	1	27.47	0.41	R	LLRDYQELMNTK	L						File: ~Y:\CORE\RAW_DATA_2024_QE\P1677_Sigrun_Lange\P1677_1.raw~; SpectrumID: ~6842~; PrecursorID: ~0~; scans: ~15251~
1	2::tr|H6VRF8|H6VRF8_HUMAN	Keratin, type II cytoskeletal 1 OS=Homo sapiens OX=9606 GN=KRT1 PE=3 SV=1	3021	66	1.6e-297	66184	211	171	41	37	59.9	8.15	MSRQFTSRSGYRSGGGFSSGSAGIINYQRRTTSSSTRRSGGGGGRFSSCGGGGGSFGAGGGFGSRSLVNLGGSKSISISVARGGGRGSGFGGGYGGGGFGGGGFGGGGFGGGGIGGGGFGGFGSGGGGFGGGGFGGGGYGGGYGPVCPPGGIQEVTINQSLLQPLNVEIDPEIQKVKSREREQIKSLNNQFASFIDKVRFLEQQNQVLQTKWELLQQVDTSTRTHNLEPYFESFINNLRRRVDQLKSDQSRLDSELKNMQDMVEDYRNKYEDEINKRTNAENEFVTIKKDVDGAYMTKVDLQAKLDNLQQEIDFLTALYQAELSQMQTQISETNVILSMDNNRSLDLDSIIAEVKAQYEDIAQKSKAEAESLYQSKYEELQITAGRHGDSVRNSKIEIS…	3836	5644	1	1	0	762.399	2	0.0026	461	472	1	43.13	0.011	R	LLRDYQELMNTK	L						File: ~Y:\CORE\RAW_DATA_2024_QE\P1677_Sigrun_Lange\P1677_1.raw~; SpectrumID: ~6906~; PrecursorID: ~0~; scans: ~15333~
1	2::tr|H6VRF8|H6VRF8_HUMAN	Keratin, type II cytoskeletal 1 OS=Homo sapiens OX=9606 GN=KRT1 PE=3 SV=1	3021	66	1.6e-297	66184	211	171	41	37	59.9	8.15	MSRQFTSRSGYRSGGGFSSGSAGIINYQRRTTSSSTRRSGGGGGRFSSCGGGGGSFGAGGGFGSRSLVNLGGSKSISISVARGGGRGSGFGGGYGGGGFGGGGFGGGGFGGGGIGGGGFGGFGSGGGGFGGGGFGGGGYGGGYGPVCPPGGIQEVTINQSLLQPLNVEIDPEIQKVKSREREQIKSLNNQFASFIDKVRFLEQQNQVLQTKWELLQQVDTSTRTHNLEPYFESFINNLRRRVDQLKSDQSRLDSELKNMQDMVEDYRNKYEDEINKRTNAENEFVTIKKDVDGAYMTKVDLQAKLDNLQQEIDFLTALYQAELSQMQTQISETNVILSMDNNRSLDLDSIIAEVKAQYEDIAQKSKAEAESLYQSKYEELQITAGRHGDSVRNSKIEIS…	3939	4213	1	1	0	513.933	3	0.0005	461	472	1	39.66	0.031	R	LLRDYQELMNTK	L		Oxidation (M)	0.000000002000.0			File: ~Y:\CORE\RAW_DATA_2024_QE\P1677_Sigrun_Lange\P1677_1.raw~; SpectrumID: ~5437~; PrecursorID: ~0~; scans: ~13349~
1	2::tr|H6VRF8|H6VRF8_HUMAN	Keratin, type II cytoskeletal 1 OS=Homo sapiens OX=9606 GN=KRT1 PE=3 SV=1	3021	66	1.6e-297	66184	211	171	41	37	59.9	8.15	MSRQFTSRSGYRSGGGFSSGSAGIINYQRRTTSSSTRRSGGGGGRFSSCGGGGGSFGAGGGFGSRSLVNLGGSKSISISVARGGGRGSGFGGGYGGGGFGGGGFGGGGFGGGGIGGGGFGGFGSGGGGFGGGGFGGGGYGGGYGPVCPPGGIQEVTINQSLLQPLNVEIDPEIQKVKSREREQIKSLNNQFASFIDKVRFLEQQNQVLQTKWELLQQVDTSTRTHNLEPYFESFINNLRRRVDQLKSDQSRLDSELKNMQDMVEDYRNKYEDEINKRTNAENEFVTIKKDVDGAYMTKVDLQAKLDNLQQEIDFLTALYQAELSQMQTQISETNVILSMDNNRSLDLDSIIAEVKAQYEDIAQKSKAEAESLYQSKYEELQITAGRHGDSVRNSKIEIS…	3946	4141	1	1	0	770.899	2	0.0227	461	472	1	24.65	0.97	R	LLRDYQELMNTK	L		Deamidated (NQ); Oxidation (M)	0.000001002000.0			File: ~Y:\CORE\RAW_DATA_2024_QE\P1677_Sigrun_Lange\P1677_1.raw~; SpectrumID: ~5362~; PrecursorID: ~0~; scans: ~13254~
1	2::tr|H6VRF8|H6VRF8_HUMAN	Keratin, type II cytoskeletal 1 OS=Homo sapiens OX=9606 GN=KRT1 PE=3 SV=1	3021	66	1.6e-297	66184	211	171	41	37	59.9	8.15	MSRQFTSRSGYRSGGGFSSGSAGIINYQRRTTSSSTRRSGGGGGRFSSCGGGGGSFGAGGGFGSRSLVNLGGSKSISISVARGGGRGSGFGGGYGGGGFGGGGFGGGGFGGGGIGGGGFGGFGSGGGGFGGGGFGGGGYGGGYGPVCPPGGIQEVTINQSLLQPLNVEIDPEIQKVKSREREQIKSLNNQFASFIDKVRFLEQQNQVLQTKWELLQQVDTSTRTHNLEPYFESFINNLRRRVDQLKSDQSRLDSELKNMQDMVEDYRNKYEDEINKRTNAENEFVTIKKDVDGAYMTKVDLQAKLDNLQQEIDFLTALYQAELSQMQTQISETNVILSMDNNRSLDLDSIIAEVKAQYEDIAQKSKAEAESLYQSKYEELQITAGRHGDSVRNSKIEIS…	4199	6228	1	1	0	533.949	3	-0.0009	442	455	1	69.61	2.6e-05	K	NKLNDLEDALQQAK	E						File: ~Y:\CORE\RAW_DATA_2024_QE\P1677_Sigrun_Lange\P1677_1.raw~; SpectrumID: ~7495~; PrecursorID: ~0~; scans: ~16082~
1	2::tr|H6VRF8|H6VRF8_HUMAN	Keratin, type II cytoskeletal 1 OS=Homo sapiens OX=9606 GN=KRT1 PE=3 SV=1	3021	66	1.6e-297	66184	211	171	41	37	59.9	8.15	MSRQFTSRSGYRSGGGFSSGSAGIINYQRRTTSSSTRRSGGGGGRFSSCGGGGGSFGAGGGFGSRSLVNLGGSKSISISVARGGGRGSGFGGGYGGGGFGGGGFGGGGFGGGGIGGGGFGGFGSGGGGFGGGGFGGGGYGGGYGPVCPPGGIQEVTINQSLLQPLNVEIDPEIQKVKSREREQIKSLNNQFASFIDKVRFLEQQNQVLQTKWELLQQVDTSTRTHNLEPYFESFINNLRRRVDQLKSDQSRLDSELKNMQDMVEDYRNKYEDEINKRTNAENEFVTIKKDVDGAYMTKVDLQAKLDNLQQEIDFLTALYQAELSQMQTQISETNVILSMDNNRSLDLDSIIAEVKAQYEDIAQKSKAEAESLYQSKYEELQITAGRHGDSVRNSKIEIS…	4200	6217	1	1	0	800.427	2	0.0133	442	455	1	87.6	4e-07	K	NKLNDLEDALQQAK	E						File: ~Y:\CORE\RAW_DATA_2024_QE\P1677_Sigrun_Lange\P1677_1.raw~; SpectrumID: ~7484~; PrecursorID: ~0~; scans: ~16069~
1	2::tr|H6VRF8|H6VRF8_HUMAN	Keratin, type II cytoskeletal 1 OS=Homo sapiens OX=9606 GN=KRT1 PE=3 SV=1	3021	66	1.6e-297	66184	211	171	41	37	59.9	8.15	MSRQFTSRSGYRSGGGFSSGSAGIINYQRRTTSSSTRRSGGGGGRFSSCGGGGGSFGAGGGFGSRSLVNLGGSKSISISVARGGGRGSGFGGGYGGGGFGGGGFGGGGFGGGGIGGGGFGGFGSGGGGFGGGGFGGGGYGGGYGPVCPPGGIQEVTINQSLLQPLNVEIDPEIQKVKSREREQIKSLNNQFASFIDKVRFLEQQNQVLQTKWELLQQVDTSTRTHNLEPYFESFINNLRRRVDQLKSDQSRLDSELKNMQDMVEDYRNKYEDEINKRTNAENEFVTIKKDVDGAYMTKVDLQAKLDNLQQEIDFLTALYQAELSQMQTQISETNVILSMDNNRSLDLDSIIAEVKAQYEDIAQKSKAEAESLYQSKYEELQITAGRHGDSVRNSKIEIS…	4350	7147	1	1	0	819.932	2	-0.0027	186	199	1	97.48	3.8e-08	K	SLNNQFASFIDKVR	F						File: ~Y:\CORE\RAW_DATA_2024_QE\P1677_Sigrun_Lange\P1677_1.raw~; SpectrumID: ~8415~; PrecursorID: ~0~; scans: ~17344~
1	2::tr|H6VRF8|H6VRF8_HUMAN	Keratin, type II cytoskeletal 1 OS=Homo sapiens OX=9606 GN=KRT1 PE=3 SV=1	3021	66	1.6e-297	66184	211	171	41	37	59.9	8.15	MSRQFTSRSGYRSGGGFSSGSAGIINYQRRTTSSSTRRSGGGGGRFSSCGGGGGSFGAGGGFGSRSLVNLGGSKSISISVARGGGRGSGFGGGYGGGGFGGGGFGGGGFGGGGIGGGGFGGFGSGGGGFGGGGFGGGGYGGGYGPVCPPGGIQEVTINQSLLQPLNVEIDPEIQKVKSREREQIKSLNNQFASFIDKVRFLEQQNQVLQTKWELLQQVDTSTRTHNLEPYFESFINNLRRRVDQLKSDQSRLDSELKNMQDMVEDYRNKYEDEINKRTNAENEFVTIKKDVDGAYMTKVDLQAKLDNLQQEIDFLTALYQAELSQMQTQISETNVILSMDNNRSLDLDSIIAEVKAQYEDIAQKSKAEAESLYQSKYEELQITAGRHGDSVRNSKIEIS…	4353	7377	1	1	0	546.958	3	0	186	199	1	64.78	6.9e-05	K	SLNNQFASFIDKVR	F						File: ~Y:\CORE\RAW_DATA_2024_QE\P1677_Sigrun_Lange\P1677_1.raw~; SpectrumID: ~8648~; PrecursorID: ~0~; scans: ~17643~
1	2::tr|H6VRF8|H6VRF8_HUMAN	Keratin, type II cytoskeletal 1 OS=Homo sapiens OX=9606 GN=KRT1 PE=3 SV=1	3021	66	1.6e-297	66184	211	171	41	37	59.9	8.15	MSRQFTSRSGYRSGGGFSSGSAGIINYQRRTTSSSTRRSGGGGGRFSSCGGGGGSFGAGGGFGSRSLVNLGGSKSISISVARGGGRGSGFGGGYGGGGFGGGGFGGGGFGGGGIGGGGFGGFGSGGGGFGGGGFGGGGYGGGYGPVCPPGGIQEVTINQSLLQPLNVEIDPEIQKVKSREREQIKSLNNQFASFIDKVRFLEQQNQVLQTKWELLQQVDTSTRTHNLEPYFESFINNLRRRVDQLKSDQSRLDSELKNMQDMVEDYRNKYEDEINKRTNAENEFVTIKKDVDGAYMTKVDLQAKLDNLQQEIDFLTALYQAELSQMQTQISETNVILSMDNNRSLDLDSIIAEVKAQYEDIAQKSKAEAESLYQSKYEELQITAGRHGDSVRNSKIEIS…	4447	4145	1	1	0	553.269	3	0.0004	13	29	0	46.98	0.005	R	SGGGFSSGSAGIINYQR	R						File: ~Y:\CORE\RAW_DATA_2024_QE\P1677_Sigrun_Lange\P1677_1.raw~; SpectrumID: ~5366~; PrecursorID: ~0~; scans: ~13259~
1	2::tr|H6VRF8|H6VRF8_HUMAN	Keratin, type II cytoskeletal 1 OS=Homo sapiens OX=9606 GN=KRT1 PE=3 SV=1	3021	66	1.6e-297	66184	211	171	41	37	59.9	8.15	MSRQFTSRSGYRSGGGFSSGSAGIINYQRRTTSSSTRRSGGGGGRFSSCGGGGGSFGAGGGFGSRSLVNLGGSKSISISVARGGGRGSGFGGGYGGGGFGGGGFGGGGFGGGGIGGGGFGGFGSGGGGFGGGGFGGGGYGGGYGPVCPPGGIQEVTINQSLLQPLNVEIDPEIQKVKSREREQIKSLNNQFASFIDKVRFLEQQNQVLQTKWELLQQVDTSTRTHNLEPYFESFINNLRRRVDQLKSDQSRLDSELKNMQDMVEDYRNKYEDEINKRTNAENEFVTIKKDVDGAYMTKVDLQAKLDNLQQEIDFLTALYQAELSQMQTQISETNVILSMDNNRSLDLDSIIAEVKAQYEDIAQKSKAEAESLYQSKYEELQITAGRHGDSVRNSKIEIS…	4448	4127	1	1	0	829.401	2	0.0015	13	29	0	85.66	6.7e-07	R	SGGGFSSGSAGIINYQR	R						File: ~Y:\CORE\RAW_DATA_2024_QE\P1677_Sigrun_Lange\P1677_1.raw~; SpectrumID: ~5348~; PrecursorID: ~0~; scans: ~13236~
1	2::tr|H6VRF8|H6VRF8_HUMAN	Keratin, type II cytoskeletal 1 OS=Homo sapiens OX=9606 GN=KRT1 PE=3 SV=1	3021	66	1.6e-297	66184	211	171	41	37	59.9	8.15	MSRQFTSRSGYRSGGGFSSGSAGIINYQRRTTSSSTRRSGGGGGRFSSCGGGGGSFGAGGGFGSRSLVNLGGSKSISISVARGGGRGSGFGGGYGGGGFGGGGFGGGGFGGGGIGGGGFGGFGSGGGGFGGGGFGGGGYGGGYGPVCPPGGIQEVTINQSLLQPLNVEIDPEIQKVKSREREQIKSLNNQFASFIDKVRFLEQQNQVLQTKWELLQQVDTSTRTHNLEPYFESFINNLRRRVDQLKSDQSRLDSELKNMQDMVEDYRNKYEDEINKRTNAENEFVTIKKDVDGAYMTKVDLQAKLDNLQQEIDFLTALYQAELSQMQTQISETNVILSMDNNRSLDLDSIIAEVKAQYEDIAQKSKAEAESLYQSKYEELQITAGRHGDSVRNSKIEIS…	4452	4341	1	1	0	829.895	2	0.0054	13	29	0	81.48	1.5e-06	R	SGGGFSSGSAGIINYQR	R		Deamidated (NQ)	0.00000000000001000.0			File: ~Y:\CORE\RAW_DATA_2024_QE\P1677_Sigrun_Lange\P1677_1.raw~; SpectrumID: ~5569~; PrecursorID: ~0~; scans: ~13517~
1	2::tr|H6VRF8|H6VRF8_HUMAN	Keratin, type II cytoskeletal 1 OS=Homo sapiens OX=9606 GN=KRT1 PE=3 SV=1	3021	66	1.6e-297	66184	211	171	41	37	59.9	8.15	MSRQFTSRSGYRSGGGFSSGSAGIINYQRRTTSSSTRRSGGGGGRFSSCGGGGGSFGAGGGFGSRSLVNLGGSKSISISVARGGGRGSGFGGGYGGGGFGGGGFGGGGFGGGGIGGGGFGGFGSGGGGFGGGGFGGGGYGGGYGPVCPPGGIQEVTINQSLLQPLNVEIDPEIQKVKSREREQIKSLNNQFASFIDKVRFLEQQNQVLQTKWELLQQVDTSTRTHNLEPYFESFINNLRRRVDQLKSDQSRLDSELKNMQDMVEDYRNKYEDEINKRTNAENEFVTIKKDVDGAYMTKVDLQAKLDNLQQEIDFLTALYQAELSQMQTQISETNVILSMDNNRSLDLDSIIAEVKAQYEDIAQKSKAEAESLYQSKYEELQITAGRHGDSVRNSKIEIS…	4578	5638	1	1	0	563.327	3	-0.0036	66	82	1	42.04	0.0049	R	SLVNLGGSKSISISVAR	G						File: ~Y:\CORE\RAW_DATA_2024_QE\P1677_Sigrun_Lange\P1677_1.raw~; SpectrumID: ~6900~; PrecursorID: ~0~; scans: ~15326~
1	2::tr|H6VRF8|H6VRF8_HUMAN	Keratin, type II cytoskeletal 1 OS=Homo sapiens OX=9606 GN=KRT1 PE=3 SV=1	3021	66	1.6e-297	66184	211	171	41	37	59.9	8.15	MSRQFTSRSGYRSGGGFSSGSAGIINYQRRTTSSSTRRSGGGGGRFSSCGGGGGSFGAGGGFGSRSLVNLGGSKSISISVARGGGRGSGFGGGYGGGGFGGGGFGGGGFGGGGIGGGGFGGFGSGGGGFGGGGFGGGGYGGGYGPVCPPGGIQEVTINQSLLQPLNVEIDPEIQKVKSREREQIKSLNNQFASFIDKVRFLEQQNQVLQTKWELLQQVDTSTRTHNLEPYFESFINNLRRRVDQLKSDQSRLDSELKNMQDMVEDYRNKYEDEINKRTNAENEFVTIKKDVDGAYMTKVDLQAKLDNLQQEIDFLTALYQAELSQMQTQISETNVILSMDNNRSLDLDSIIAEVKAQYEDIAQKSKAEAESLYQSKYEELQITAGRHGDSVRNSKIEIS…	4694	4058	1	1	0	572.955	3	-0.0013	418	432	0	69.3	3.6e-05	K	QISNLQQSISDAEQR	G						File: ~Y:\CORE\RAW_DATA_2024_QE\P1677_Sigrun_Lange\P1677_1.raw~; SpectrumID: ~5277~; PrecursorID: ~0~; scans: ~13148~
1	2::tr|H6VRF8|H6VRF8_HUMAN	Keratin, type II cytoskeletal 1 OS=Homo sapiens OX=9606 GN=KRT1 PE=3 SV=1	3021	66	1.6e-297	66184	211	171	41	37	59.9	8.15	MSRQFTSRSGYRSGGGFSSGSAGIINYQRRTTSSSTRRSGGGGGRFSSCGGGGGSFGAGGGFGSRSLVNLGGSKSISISVARGGGRGSGFGGGYGGGGFGGGGFGGGGFGGGGIGGGGFGGFGSGGGGFGGGGFGGGGYGGGYGPVCPPGGIQEVTINQSLLQPLNVEIDPEIQKVKSREREQIKSLNNQFASFIDKVRFLEQQNQVLQTKWELLQQVDTSTRTHNLEPYFESFINNLRRRVDQLKSDQSRLDSELKNMQDMVEDYRNKYEDEINKRTNAENEFVTIKKDVDGAYMTKVDLQAKLDNLQQEIDFLTALYQAELSQMQTQISETNVILSMDNNRSLDLDSIIAEVKAQYEDIAQKSKAEAESLYQSKYEELQITAGRHGDSVRNSKIEIS…	4695	4055	1	1	0	858.929	2	0.0004	418	432	0	99.77	3.2e-08	K	QISNLQQSISDAEQR	G						File: ~Y:\CORE\RAW_DATA_2024_QE\P1677_Sigrun_Lange\P1677_1.raw~; SpectrumID: ~5274~; PrecursorID: ~0~; scans: ~13144~
1	2::tr|H6VRF8|H6VRF8_HUMAN	Keratin, type II cytoskeletal 1 OS=Homo sapiens OX=9606 GN=KRT1 PE=3 SV=1	3021	66	1.6e-297	66184	211	171	41	37	59.9	8.15	MSRQFTSRSGYRSGGGFSSGSAGIINYQRRTTSSSTRRSGGGGGRFSSCGGGGGSFGAGGGFGSRSLVNLGGSKSISISVARGGGRGSGFGGGYGGGGFGGGGFGGGGFGGGGIGGGGFGGFGSGGGGFGGGGFGGGGYGGGYGPVCPPGGIQEVTINQSLLQPLNVEIDPEIQKVKSREREQIKSLNNQFASFIDKVRFLEQQNQVLQTKWELLQQVDTSTRTHNLEPYFESFINNLRRRVDQLKSDQSRLDSELKNMQDMVEDYRNKYEDEINKRTNAENEFVTIKKDVDGAYMTKVDLQAKLDNLQQEIDFLTALYQAELSQMQTQISETNVILSMDNNRSLDLDSIIAEVKAQYEDIAQKSKAEAESLYQSKYEELQITAGRHGDSVRNSKIEIS…	4703	4281	1	1	0	573.283	3	-0.0009	418	432	0	37.28	0.052	K	QISNLQQSISDAEQR	G		Deamidated (NQ)	0.000000100000000.0			File: ~Y:\CORE\RAW_DATA_2024_QE\P1677_Sigrun_Lange\P1677_1.raw~; SpectrumID: ~5507~; PrecursorID: ~0~; scans: ~13438~
1	2::tr|H6VRF8|H6VRF8_HUMAN	Keratin, type II cytoskeletal 1 OS=Homo sapiens OX=9606 GN=KRT1 PE=3 SV=1	3021	66	1.6e-297	66184	211	171	41	37	59.9	8.15	MSRQFTSRSGYRSGGGFSSGSAGIINYQRRTTSSSTRRSGGGGGRFSSCGGGGGSFGAGGGFGSRSLVNLGGSKSISISVARGGGRGSGFGGGYGGGGFGGGGFGGGGFGGGGIGGGGFGGFGSGGGGFGGGGFGGGGYGGGYGPVCPPGGIQEVTINQSLLQPLNVEIDPEIQKVKSREREQIKSLNNQFASFIDKVRFLEQQNQVLQTKWELLQQVDTSTRTHNLEPYFESFINNLRRRVDQLKSDQSRLDSELKNMQDMVEDYRNKYEDEINKRTNAENEFVTIKKDVDGAYMTKVDLQAKLDNLQQEIDFLTALYQAELSQMQTQISETNVILSMDNNRSLDLDSIIAEVKAQYEDIAQKSKAEAESLYQSKYEELQITAGRHGDSVRNSKIEIS…	4939	4323	1	1	0	883.37	2	-0.0023	46	65	0	93.79	2.3e-08	R	FSSCGGGGGSFGAGGGFGSR	S						File: ~Y:\CORE\RAW_DATA_2024_QE\P1677_Sigrun_Lange\P1677_1.raw~; SpectrumID: ~5551~; PrecursorID: ~0~; scans: ~13495~
1	2::tr|H6VRF8|H6VRF8_HUMAN	Keratin, type II cytoskeletal 1 OS=Homo sapiens OX=9606 GN=KRT1 PE=3 SV=1	3021	66	1.6e-297	66184	211	171	41	37	59.9	8.15	MSRQFTSRSGYRSGGGFSSGSAGIINYQRRTTSSSTRRSGGGGGRFSSCGGGGGSFGAGGGFGSRSLVNLGGSKSISISVARGGGRGSGFGGGYGGGGFGGGGFGGGGFGGGGIGGGGFGGFGSGGGGFGGGGFGGGGYGGGYGPVCPPGGIQEVTINQSLLQPLNVEIDPEIQKVKSREREQIKSLNNQFASFIDKVRFLEQQNQVLQTKWELLQQVDTSTRTHNLEPYFESFINNLRRRVDQLKSDQSRLDSELKNMQDMVEDYRNKYEDEINKRTNAENEFVTIKKDVDGAYMTKVDLQAKLDNLQQEIDFLTALYQAELSQMQTQISETNVILSMDNNRSLDLDSIIAEVKAQYEDIAQKSKAEAESLYQSKYEELQITAGRHGDSVRNSKIEIS…	5729	7494	1	1	0	648.003	3	0.0054	444	460	1	21.5	2	K	LNDLEDALQQAKEDLAR	L						File: ~Y:\CORE\RAW_DATA_2024_QE\P1677_Sigrun_Lange\P1677_1.raw~; SpectrumID: ~8765~; PrecursorID: ~0~; scans: ~17790~
1	2::tr|H6VRF8|H6VRF8_HUMAN	Keratin, type II cytoskeletal 1 OS=Homo sapiens OX=9606 GN=KRT1 PE=3 SV=1	3021	66	1.6e-297	66184	211	171	41	37	59.9	8.15	MSRQFTSRSGYRSGGGFSSGSAGIINYQRRTTSSSTRRSGGGGGRFSSCGGGGGSFGAGGGFGSRSLVNLGGSKSISISVARGGGRGSGFGGGYGGGGFGGGGFGGGGFGGGGIGGGGFGGFGSGGGGFGGGGFGGGGYGGGYGPVCPPGGIQEVTINQSLLQPLNVEIDPEIQKVKSREREQIKSLNNQFASFIDKVRFLEQQNQVLQTKWELLQQVDTSTRTHNLEPYFESFINNLRRRVDQLKSDQSRLDSELKNMQDMVEDYRNKYEDEINKRTNAENEFVTIKKDVDGAYMTKVDLQAKLDNLQQEIDFLTALYQAELSQMQTQISETNVILSMDNNRSLDLDSIIAEVKAQYEDIAQKSKAEAESLYQSKYEELQITAGRHGDSVRNSKIEIS…	5884	6516	1	1	0	662.636	3	-0.001	252	267	1	61.65	9.9e-05	R	LDSELKNMQDMVEDYR	N						File: ~Y:\CORE\RAW_DATA_2024_QE\P1677_Sigrun_Lange\P1677_1.raw~; SpectrumID: ~7784~; PrecursorID: ~0~; scans: ~16478~
1	2::tr|H6VRF8|H6VRF8_HUMAN	Keratin, type II cytoskeletal 1 OS=Homo sapiens OX=9606 GN=KRT1 PE=3 SV=1	3021	66	1.6e-297	66184	211	171	41	37	59.9	8.15	MSRQFTSRSGYRSGGGFSSGSAGIINYQRRTTSSSTRRSGGGGGRFSSCGGGGGSFGAGGGFGSRSLVNLGGSKSISISVARGGGRGSGFGGGYGGGGFGGGGFGGGGFGGGGIGGGGFGGFGSGGGGFGGGGFGGGGYGGGYGPVCPPGGIQEVTINQSLLQPLNVEIDPEIQKVKSREREQIKSLNNQFASFIDKVRFLEQQNQVLQTKWELLQQVDTSTRTHNLEPYFESFINNLRRRVDQLKSDQSRLDSELKNMQDMVEDYRNKYEDEINKRTNAENEFVTIKKDVDGAYMTKVDLQAKLDNLQQEIDFLTALYQAELSQMQTQISETNVILSMDNNRSLDLDSIIAEVKAQYEDIAQKSKAEAESLYQSKYEELQITAGRHGDSVRNSKIEIS…	5888	6510	1	1	0	663.301	3	0.0275	252	267	1	37.72	0.029	R	LDSELKNMQDMVEDYR	N		2 Deamidated (NQ)	0.0000001010000000.0			File: ~Y:\CORE\RAW_DATA_2024_QE\P1677_Sigrun_Lange\P1677_1.raw~; SpectrumID: ~7778~; PrecursorID: ~0~; scans: ~16469~
1	2::tr|H6VRF8|H6VRF8_HUMAN	Keratin, type II cytoskeletal 1 OS=Homo sapiens OX=9606 GN=KRT1 PE=3 SV=1	3021	66	1.6e-297	66184	211	171	41	37	59.9	8.15	MSRQFTSRSGYRSGGGFSSGSAGIINYQRRTTSSSTRRSGGGGGRFSSCGGGGGSFGAGGGFGSRSLVNLGGSKSISISVARGGGRGSGFGGGYGGGGFGGGGFGGGGFGGGGIGGGGFGGFGSGGGGFGGGGFGGGGYGGGYGPVCPPGGIQEVTINQSLLQPLNVEIDPEIQKVKSREREQIKSLNNQFASFIDKVRFLEQQNQVLQTKWELLQQVDTSTRTHNLEPYFESFINNLRRRVDQLKSDQSRLDSELKNMQDMVEDYRNKYEDEINKRTNAENEFVTIKKDVDGAYMTKVDLQAKLDNLQQEIDFLTALYQAELSQMQTQISETNVILSMDNNRSLDLDSIIAEVKAQYEDIAQKSKAEAESLYQSKYEELQITAGRHGDSVRNSKIEIS…	5928	5183	1	1	0	667.966	3	-0.0068	252	267	1	34.12	0.047	R	LDSELKNMQDMVEDYR	N		Oxidation (M)	0.0000000000200000.0			File: ~Y:\CORE\RAW_DATA_2024_QE\P1677_Sigrun_Lange\P1677_1.raw~; SpectrumID: ~6437~; PrecursorID: ~0~; scans: ~14701~
1	2::tr|H6VRF8|H6VRF8_HUMAN	Keratin, type II cytoskeletal 1 OS=Homo sapiens OX=9606 GN=KRT1 PE=3 SV=1	3021	66	1.6e-297	66184	211	171	41	37	59.9	8.15	MSRQFTSRSGYRSGGGFSSGSAGIINYQRRTTSSSTRRSGGGGGRFSSCGGGGGSFGAGGGFGSRSLVNLGGSKSISISVARGGGRGSGFGGGYGGGGFGGGGFGGGGFGGGGIGGGGFGGFGSGGGGFGGGGFGGGGYGGGYGPVCPPGGIQEVTINQSLLQPLNVEIDPEIQKVKSREREQIKSLNNQFASFIDKVRFLEQQNQVLQTKWELLQQVDTSTRTHNLEPYFESFINNLRRRVDQLKSDQSRLDSELKNMQDMVEDYRNKYEDEINKRTNAENEFVTIKKDVDGAYMTKVDLQAKLDNLQQEIDFLTALYQAELSQMQTQISETNVILSMDNNRSLDLDSIIAEVKAQYEDIAQKSKAEAESLYQSKYEELQITAGRHGDSVRNSKIEIS…	5929	4102	1	1	0	667.967	3	-0.0028	252	267	1	58.81	0.00017	R	LDSELKNMQDMVEDYR	N		Oxidation (M)	0.0000000200000000.0			File: ~Y:\CORE\RAW_DATA_2024_QE\P1677_Sigrun_Lange\P1677_1.raw~; SpectrumID: ~5323~; PrecursorID: ~0~; scans: ~13205~
1	2::tr|H6VRF8|H6VRF8_HUMAN	Keratin, type II cytoskeletal 1 OS=Homo sapiens OX=9606 GN=KRT1 PE=3 SV=1	3021	66	1.6e-297	66184	211	171	41	37	59.9	8.15	MSRQFTSRSGYRSGGGFSSGSAGIINYQRRTTSSSTRRSGGGGGRFSSCGGGGGSFGAGGGFGSRSLVNLGGSKSISISVARGGGRGSGFGGGYGGGGFGGGGFGGGGFGGGGIGGGGFGGFGSGGGGFGGGGFGGGGYGGGYGPVCPPGGIQEVTINQSLLQPLNVEIDPEIQKVKSREREQIKSLNNQFASFIDKVRFLEQQNQVLQTKWELLQQVDTSTRTHNLEPYFESFINNLRRRVDQLKSDQSRLDSELKNMQDMVEDYRNKYEDEINKRTNAENEFVTIKKDVDGAYMTKVDLQAKLDNLQQEIDFLTALYQAELSQMQTQISETNVILSMDNNRSLDLDSIIAEVKAQYEDIAQKSKAEAESLYQSKYEELQITAGRHGDSVRNSKIEIS…	5968	3319	1	1	0	673.297	3	-0.0078	252	267	1	23.06	0.45	R	LDSELKNMQDMVEDYR	N		2 Oxidation (M)	0.0000000200200000.0			File: ~Y:\CORE\RAW_DATA_2024_QE\P1677_Sigrun_Lange\P1677_1.raw~; SpectrumID: ~4491~; PrecursorID: ~0~; scans: ~12020~
1	2::tr|H6VRF8|H6VRF8_HUMAN	Keratin, type II cytoskeletal 1 OS=Homo sapiens OX=9606 GN=KRT1 PE=3 SV=1	3021	66	1.6e-297	66184	211	171	41	37	59.9	8.15	MSRQFTSRSGYRSGGGFSSGSAGIINYQRRTTSSSTRRSGGGGGRFSSCGGGGGSFGAGGGFGSRSLVNLGGSKSISISVARGGGRGSGFGGGYGGGGFGGGGFGGGGFGGGGIGGGGFGGFGSGGGGFGGGGFGGGGYGGGYGPVCPPGGIQEVTINQSLLQPLNVEIDPEIQKVKSREREQIKSLNNQFASFIDKVRFLEQQNQVLQTKWELLQQVDTSTRTHNLEPYFESFINNLRRRVDQLKSDQSRLDSELKNMQDMVEDYRNKYEDEINKRTNAENEFVTIKKDVDGAYMTKVDLQAKLDNLQQEIDFLTALYQAELSQMQTQISETNVILSMDNNRSLDLDSIIAEVKAQYEDIAQKSKAEAESLYQSKYEELQITAGRHGDSVRNSKIEIS…	6444	7829	1	1	0	546.787	4	0.0002	442	460	2	69.72	2.7e-05	K	NKLNDLEDALQQAKEDLAR	L						File: ~Y:\CORE\RAW_DATA_2024_QE\P1677_Sigrun_Lange\P1677_1.raw~; SpectrumID: ~9100~; PrecursorID: ~0~; scans: ~18226~
1	2::tr|H6VRF8|H6VRF8_HUMAN	Keratin, type II cytoskeletal 1 OS=Homo sapiens OX=9606 GN=KRT1 PE=3 SV=1	3021	66	1.6e-297	66184	211	171	41	37	59.9	8.15	MSRQFTSRSGYRSGGGFSSGSAGIINYQRRTTSSSTRRSGGGGGRFSSCGGGGGSFGAGGGFGSRSLVNLGGSKSISISVARGGGRGSGFGGGYGGGGFGGGGFGGGGFGGGGIGGGGFGGFGSGGGGFGGGGFGGGGYGGGYGPVCPPGGIQEVTINQSLLQPLNVEIDPEIQKVKSREREQIKSLNNQFASFIDKVRFLEQQNQVLQTKWELLQQVDTSTRTHNLEPYFESFINNLRRRVDQLKSDQSRLDSELKNMQDMVEDYRNKYEDEINKRTNAENEFVTIKKDVDGAYMTKVDLQAKLDNLQQEIDFLTALYQAELSQMQTQISETNVILSMDNNRSLDLDSIIAEVKAQYEDIAQKSKAEAESLYQSKYEELQITAGRHGDSVRNSKIEIS…	6445	7825	1	1	0	728.713	3	0.0003	442	460	2	105.56	7.2e-09	K	NKLNDLEDALQQAKEDLAR	L						File: ~Y:\CORE\RAW_DATA_2024_QE\P1677_Sigrun_Lange\P1677_1.raw~; SpectrumID: ~9096~; PrecursorID: ~0~; scans: ~18222~
1	2::tr|H6VRF8|H6VRF8_HUMAN	Keratin, type II cytoskeletal 1 OS=Homo sapiens OX=9606 GN=KRT1 PE=3 SV=1	3021	66	1.6e-297	66184	211	171	41	37	59.9	8.15	MSRQFTSRSGYRSGGGFSSGSAGIINYQRRTTSSSTRRSGGGGGRFSSCGGGGGSFGAGGGFGSRSLVNLGGSKSISISVARGGGRGSGFGGGYGGGGFGGGGFGGGGFGGGGIGGGGFGGFGSGGGGFGGGGFGGGGYGGGYGPVCPPGGIQEVTINQSLLQPLNVEIDPEIQKVKSREREQIKSLNNQFASFIDKVRFLEQQNQVLQTKWELLQQVDTSTRTHNLEPYFESFINNLRRRVDQLKSDQSRLDSELKNMQDMVEDYRNKYEDEINKRTNAENEFVTIKKDVDGAYMTKVDLQAKLDNLQQEIDFLTALYQAELSQMQTQISETNVILSMDNNRSLDLDSIIAEVKAQYEDIAQKSKAEAESLYQSKYEELQITAGRHGDSVRNSKIEIS…	6841	4947	1	1	0	1143.56	2	-0.0078	367	386	1	66.32	9.7e-05	K	AEAESLYQSKYEELQITAGR	H						File: ~Y:\CORE\RAW_DATA_2024_QE\P1677_Sigrun_Lange\P1677_1.raw~; SpectrumID: ~6198~; PrecursorID: ~0~; scans: ~14377~
1	2::tr|H6VRF8|H6VRF8_HUMAN	Keratin, type II cytoskeletal 1 OS=Homo sapiens OX=9606 GN=KRT1 PE=3 SV=1	3021	66	1.6e-297	66184	211	171	41	37	59.9	8.15	MSRQFTSRSGYRSGGGFSSGSAGIINYQRRTTSSSTRRSGGGGGRFSSCGGGGGSFGAGGGFGSRSLVNLGGSKSISISVARGGGRGSGFGGGYGGGGFGGGGFGGGGFGGGGIGGGGFGGFGSGGGGFGGGGFGGGGYGGGYGPVCPPGGIQEVTINQSLLQPLNVEIDPEIQKVKSREREQIKSLNNQFASFIDKVRFLEQQNQVLQTKWELLQQVDTSTRTHNLEPYFESFINNLRRRVDQLKSDQSRLDSELKNMQDMVEDYRNKYEDEINKRTNAENEFVTIKKDVDGAYMTKVDLQAKLDNLQQEIDFLTALYQAELSQMQTQISETNVILSMDNNRSLDLDSIIAEVKAQYEDIAQKSKAEAESLYQSKYEELQITAGRHGDSVRNSKIEIS…	6844	5278	1	1	0	762.713	3	-0.0005	367	386	1	81.82	2.7e-06	K	AEAESLYQSKYEELQITAGR	H						File: ~Y:\CORE\RAW_DATA_2024_QE\P1677_Sigrun_Lange\P1677_1.raw~; SpectrumID: ~6536~; PrecursorID: ~0~; scans: ~14844~
1	2::tr|H6VRF8|H6VRF8_HUMAN	Keratin, type II cytoskeletal 1 OS=Homo sapiens OX=9606 GN=KRT1 PE=3 SV=1	3021	66	1.6e-297	66184	211	171	41	37	59.9	8.15	MSRQFTSRSGYRSGGGFSSGSAGIINYQRRTTSSSTRRSGGGGGRFSSCGGGGGSFGAGGGFGSRSLVNLGGSKSISISVARGGGRGSGFGGGYGGGGFGGGGFGGGGFGGGGIGGGGFGGFGSGGGGFGGGGFGGGGYGGGYGPVCPPGGIQEVTINQSLLQPLNVEIDPEIQKVKSREREQIKSLNNQFASFIDKVRFLEQQNQVLQTKWELLQQVDTSTRTHNLEPYFESFINNLRRRVDQLKSDQSRLDSELKNMQDMVEDYRNKYEDEINKRTNAENEFVTIKKDVDGAYMTKVDLQAKLDNLQQEIDFLTALYQAELSQMQTQISETNVILSMDNNRSLDLDSIIAEVKAQYEDIAQKSKAEAESLYQSKYEELQITAGRHGDSVRNSKIEIS…	6849	5728	1	1	0	763.044	3	0.0089	367	386	1	26.29	0.94	K	AEAESLYQSKYEELQITAGR	H		Deamidated (NQ)	0.00000001000000000000.0			File: ~Y:\CORE\RAW_DATA_2024_QE\P1677_Sigrun_Lange\P1677_1.raw~; SpectrumID: ~6991~; PrecursorID: ~0~; scans: ~15440~
1	2::tr|H6VRF8|H6VRF8_HUMAN	Keratin, type II cytoskeletal 1 OS=Homo sapiens OX=9606 GN=KRT1 PE=3 SV=1	3021	66	1.6e-297	66184	211	171	41	37	59.9	8.15	MSRQFTSRSGYRSGGGFSSGSAGIINYQRRTTSSSTRRSGGGGGRFSSCGGGGGSFGAGGGFGSRSLVNLGGSKSISISVARGGGRGSGFGGGYGGGGFGGGGFGGGGFGGGGIGGGGFGGFGSGGGGFGGGGFGGGGYGGGYGPVCPPGGIQEVTINQSLLQPLNVEIDPEIQKVKSREREQIKSLNNQFASFIDKVRFLEQQNQVLQTKWELLQQVDTSTRTHNLEPYFESFINNLRRRVDQLKSDQSRLDSELKNMQDMVEDYRNKYEDEINKRTNAENEFVTIKKDVDGAYMTKVDLQAKLDNLQQEIDFLTALYQAELSQMQTQISETNVILSMDNNRSLDLDSIIAEVKAQYEDIAQKSKAEAESLYQSKYEELQITAGRHGDSVRNSKIEIS…	6850	5146	1	1	0	1144.06	2	0.0099	367	386	1	41.65	0.028	K	AEAESLYQSKYEELQITAGR	H		Deamidated (NQ)	0.00000001000000000000.0			File: ~Y:\CORE\RAW_DATA_2024_QE\P1677_Sigrun_Lange\P1677_1.raw~; SpectrumID: ~6400~; PrecursorID: ~0~; scans: ~14649~
1	2::tr|H6VRF8|H6VRF8_HUMAN	Keratin, type II cytoskeletal 1 OS=Homo sapiens OX=9606 GN=KRT1 PE=3 SV=1	3021	66	1.6e-297	66184	211	171	41	37	59.9	8.15	MSRQFTSRSGYRSGGGFSSGSAGIINYQRRTTSSSTRRSGGGGGRFSSCGGGGGSFGAGGGFGSRSLVNLGGSKSISISVARGGGRGSGFGGGYGGGGFGGGGFGGGGFGGGGIGGGGFGGFGSGGGGFGGGGFGGGGYGGGYGPVCPPGGIQEVTINQSLLQPLNVEIDPEIQKVKSREREQIKSLNNQFASFIDKVRFLEQQNQVLQTKWELLQQVDTSTRTHNLEPYFESFINNLRRRVDQLKSDQSRLDSELKNMQDMVEDYRNKYEDEINKRTNAENEFVTIKKDVDGAYMTKVDLQAKLDNLQQEIDFLTALYQAELSQMQTQISETNVILSMDNNRSLDLDSIIAEVKAQYEDIAQKSKAEAESLYQSKYEELQITAGRHGDSVRNSKIEIS…	7026	6135	1	1	0	777.401	3	0.0299	418	438	1	22.43	1.7	K	QISNLQQSISDAEQRGENALK	D		Deamidated (NQ)	0.000000000000000001000.0			File: ~Y:\CORE\RAW_DATA_2024_QE\P1677_Sigrun_Lange\P1677_1.raw~; SpectrumID: ~7401~; PrecursorID: ~0~; scans: ~15972~
1	2::tr|H6VRF8|H6VRF8_HUMAN	Keratin, type II cytoskeletal 1 OS=Homo sapiens OX=9606 GN=KRT1 PE=3 SV=1	3021	66	1.6e-297	66184	211	171	41	37	59.9	8.15	MSRQFTSRSGYRSGGGFSSGSAGIINYQRRTTSSSTRRSGGGGGRFSSCGGGGGSFGAGGGFGSRSLVNLGGSKSISISVARGGGRGSGFGGGYGGGGFGGGGFGGGGFGGGGIGGGGFGGFGSGGGGFGGGGFGGGGYGGGYGPVCPPGGIQEVTINQSLLQPLNVEIDPEIQKVKSREREQIKSLNNQFASFIDKVRFLEQQNQVLQTKWELLQQVDTSTRTHNLEPYFESFINNLRRRVDQLKSDQSRLDSELKNMQDMVEDYRNKYEDEINKRTNAENEFVTIKKDVDGAYMTKVDLQAKLDNLQQEIDFLTALYQAELSQMQTQISETNVILSMDNNRSLDLDSIIAEVKAQYEDIAQKSKAEAESLYQSKYEELQITAGRHGDSVRNSKIEIS…	7093	7982	1	1	1	783.744	3	-0.001	344	364	1	72.79	1.9e-05	R	SLDLDSIIAEVKAQYEDIAQK	S						File: ~Y:\CORE\RAW_DATA_2024_QE\P1677_Sigrun_Lange\P1677_1.raw~; SpectrumID: ~9256~; PrecursorID: ~0~; scans: ~18390~
1	2::tr|H6VRF8|H6VRF8_HUMAN	Keratin, type II cytoskeletal 1 OS=Homo sapiens OX=9606 GN=KRT1 PE=3 SV=1	3021	66	1.6e-297	66184	211	171	41	37	59.9	8.15	MSRQFTSRSGYRSGGGFSSGSAGIINYQRRTTSSSTRRSGGGGGRFSSCGGGGGSFGAGGGFGSRSLVNLGGSKSISISVARGGGRGSGFGGGYGGGGFGGGGFGGGGFGGGGIGGGGFGGFGSGGGGFGGGGFGGGGYGGGYGPVCPPGGIQEVTINQSLLQPLNVEIDPEIQKVKSREREQIKSLNNQFASFIDKVRFLEQQNQVLQTKWELLQQVDTSTRTHNLEPYFESFINNLRRRVDQLKSDQSRLDSELKNMQDMVEDYRNKYEDEINKRTNAENEFVTIKKDVDGAYMTKVDLQAKLDNLQQEIDFLTALYQAELSQMQTQISETNVILSMDNNRSLDLDSIIAEVKAQYEDIAQKSKAEAESLYQSKYEELQITAGRHGDSVRNSKIEIS…	7094	7988	1	1	1	588.06	4	0.001	344	364	1	20.92	2.9	R	SLDLDSIIAEVKAQYEDIAQK	S						File: ~Y:\CORE\RAW_DATA_2024_QE\P1677_Sigrun_Lange\P1677_1.raw~; SpectrumID: ~9263~; PrecursorID: ~0~; scans: ~18397~
1	2::tr|H6VRF8|H6VRF8_HUMAN	Keratin, type II cytoskeletal 1 OS=Homo sapiens OX=9606 GN=KRT1 PE=3 SV=1	3021	66	1.6e-297	66184	211	171	41	37	59.9	8.15	MSRQFTSRSGYRSGGGFSSGSAGIINYQRRTTSSSTRRSGGGGGRFSSCGGGGGSFGAGGGFGSRSLVNLGGSKSISISVARGGGRGSGFGGGYGGGGFGGGGFGGGGFGGGGIGGGGFGGFGSGGGGFGGGGFGGGGYGGGYGPVCPPGGIQEVTINQSLLQPLNVEIDPEIQKVKSREREQIKSLNNQFASFIDKVRFLEQQNQVLQTKWELLQQVDTSTRTHNLEPYFESFINNLRRRVDQLKSDQSRLDSELKNMQDMVEDYRNKYEDEINKRTNAENEFVTIKKDVDGAYMTKVDLQAKLDNLQQEIDFLTALYQAELSQMQTQISETNVILSMDNNRSLDLDSIIAEVKAQYEDIAQKSKAEAESLYQSKYEELQITAGRHGDSVRNSKIEIS…	7173	3078	1	1	0	795.32	3	-0.0054	519	549	0	94.88	1.2e-08	R	GGGGGGYGSGGSSYGSGGGSYGSGGGGGGGR	G						File: ~Y:\CORE\RAW_DATA_2024_QE\P1677_Sigrun_Lange\P1677_1.raw~; SpectrumID: ~4227~; PrecursorID: ~0~; scans: ~11449~
1	2::tr|H6VRF8|H6VRF8_HUMAN	Keratin, type II cytoskeletal 1 OS=Homo sapiens OX=9606 GN=KRT1 PE=3 SV=1	3021	66	1.6e-297	66184	211	171	41	37	59.9	8.15	MSRQFTSRSGYRSGGGFSSGSAGIINYQRRTTSSSTRRSGGGGGRFSSCGGGGGSFGAGGGFGSRSLVNLGGSKSISISVARGGGRGSGFGGGYGGGGFGGGGFGGGGFGGGGIGGGGFGGFGSGGGGFGGGGFGGGGYGGGYGPVCPPGGIQEVTINQSLLQPLNVEIDPEIQKVKSREREQIKSLNNQFASFIDKVRFLEQQNQVLQTKWELLQQVDTSTRTHNLEPYFESFINNLRRRVDQLKSDQSRLDSELKNMQDMVEDYRNKYEDEINKRTNAENEFVTIKKDVDGAYMTKVDLQAKLDNLQQEIDFLTALYQAELSQMQTQISETNVILSMDNNRSLDLDSIIAEVKAQYEDIAQKSKAEAESLYQSKYEELQITAGRHGDSVRNSKIEIS…	7179	2986	1	1	0	1192.48	2	-0.0009	519	549	0	185.93	1e-17	R	GGGGGGYGSGGSSYGSGGGSYGSGGGGGGGR	G						File: ~Y:\CORE\RAW_DATA_2024_QE\P1677_Sigrun_Lange\P1677_1.raw~; SpectrumID: ~4126~; PrecursorID: ~0~; scans: ~11174~
1	2::tr|H6VRF8|H6VRF8_HUMAN	Keratin, type II cytoskeletal 1 OS=Homo sapiens OX=9606 GN=KRT1 PE=3 SV=1	3021	66	1.6e-297	66184	211	171	41	37	59.9	8.15	MSRQFTSRSGYRSGGGFSSGSAGIINYQRRTTSSSTRRSGGGGGRFSSCGGGGGSFGAGGGFGSRSLVNLGGSKSISISVARGGGRGSGFGGGYGGGGFGGGGFGGGGFGGGGIGGGGFGGFGSGGGGFGGGGFGGGGYGGGYGPVCPPGGIQEVTINQSLLQPLNVEIDPEIQKVKSREREQIKSLNNQFASFIDKVRFLEQQNQVLQTKWELLQQVDTSTRTHNLEPYFESFINNLRRRVDQLKSDQSRLDSELKNMQDMVEDYRNKYEDEINKRTNAENEFVTIKKDVDGAYMTKVDLQAKLDNLQQEIDFLTALYQAELSQMQTQISETNVILSMDNNRSLDLDSIIAEVKAQYEDIAQKSKAEAESLYQSKYEELQITAGRHGDSVRNSKIEIS…	7215	5149	1	1	0	597.551	4	0.0077	356	376	2	32.69	0.21	K	AQYEDIAQKSKAEAESLYQSK	Y						File: ~Y:\CORE\RAW_DATA_2024_QE\P1677_Sigrun_Lange\P1677_1.raw~; SpectrumID: ~6403~; PrecursorID: ~0~; scans: ~14655~
1	2::tr|H6VRF8|H6VRF8_HUMAN	Keratin, type II cytoskeletal 1 OS=Homo sapiens OX=9606 GN=KRT1 PE=3 SV=1	3021	66	1.6e-297	66184	211	171	41	37	59.9	8.15	MSRQFTSRSGYRSGGGFSSGSAGIINYQRRTTSSSTRRSGGGGGRFSSCGGGGGSFGAGGGFGSRSLVNLGGSKSISISVARGGGRGSGFGGGYGGGGFGGGGFGGGGFGGGGIGGGGFGGFGSGGGGFGGGGFGGGGYGGGYGPVCPPGGIQEVTINQSLLQPLNVEIDPEIQKVKSREREQIKSLNNQFASFIDKVRFLEQQNQVLQTKWELLQQVDTSTRTHNLEPYFESFINNLRRRVDQLKSDQSRLDSELKNMQDMVEDYRNKYEDEINKRTNAENEFVTIKKDVDGAYMTKVDLQAKLDNLQQEIDFLTALYQAELSQMQTQISETNVILSMDNNRSLDLDSIIAEVKAQYEDIAQKSKAEAESLYQSKYEELQITAGRHGDSVRNSKIEIS…	7554	5414	1	1	0	834.421	3	-0.0031	365	386	2	93.38	1.5e-07	K	SKAEAESLYQSKYEELQITAGR	H						File: ~Y:\CORE\RAW_DATA_2024_QE\P1677_Sigrun_Lange\P1677_1.raw~; SpectrumID: ~6675~; PrecursorID: ~0~; scans: ~15034~
1	2::tr|H6VRF8|H6VRF8_HUMAN	Keratin, type II cytoskeletal 1 OS=Homo sapiens OX=9606 GN=KRT1 PE=3 SV=1	3021	66	1.6e-297	66184	211	171	41	37	59.9	8.15	MSRQFTSRSGYRSGGGFSSGSAGIINYQRRTTSSSTRRSGGGGGRFSSCGGGGGSFGAGGGFGSRSLVNLGGSKSISISVARGGGRGSGFGGGYGGGGFGGGGFGGGGFGGGGIGGGGFGGFGSGGGGFGGGGFGGGGYGGGYGPVCPPGGIQEVTINQSLLQPLNVEIDPEIQKVKSREREQIKSLNNQFASFIDKVRFLEQQNQVLQTKWELLQQVDTSTRTHNLEPYFESFINNLRRRVDQLKSDQSRLDSELKNMQDMVEDYRNKYEDEINKRTNAENEFVTIKKDVDGAYMTKVDLQAKLDNLQQEIDFLTALYQAELSQMQTQISETNVILSMDNNRSLDLDSIIAEVKAQYEDIAQKSKAEAESLYQSKYEELQITAGRHGDSVRNSKIEIS…	7557	5682	1	1	0	626.069	4	0.0023	365	386	2	85.03	1e-06	K	SKAEAESLYQSKYEELQITAGR	H						File: ~Y:\CORE\RAW_DATA_2024_QE\P1677_Sigrun_Lange\P1677_1.raw~; SpectrumID: ~6945~; PrecursorID: ~0~; scans: ~15382~
1	2::tr|H6VRF8|H6VRF8_HUMAN	Keratin, type II cytoskeletal 1 OS=Homo sapiens OX=9606 GN=KRT1 PE=3 SV=1	3021	66	1.6e-297	66184	211	171	41	37	59.9	8.15	MSRQFTSRSGYRSGGGFSSGSAGIINYQRRTTSSSTRRSGGGGGRFSSCGGGGGSFGAGGGFGSRSLVNLGGSKSISISVARGGGRGSGFGGGYGGGGFGGGGFGGGGFGGGGIGGGGFGGFGSGGGGFGGGGFGGGGYGGGYGPVCPPGGIQEVTINQSLLQPLNVEIDPEIQKVKSREREQIKSLNNQFASFIDKVRFLEQQNQVLQTKWELLQQVDTSTRTHNLEPYFESFINNLRRRVDQLKSDQSRLDSELKNMQDMVEDYRNKYEDEINKRTNAENEFVTIKKDVDGAYMTKVDLQAKLDNLQQEIDFLTALYQAELSQMQTQISETNVILSMDNNRSLDLDSIIAEVKAQYEDIAQKSKAEAESLYQSKYEELQITAGRHGDSVRNSKIEIS…	7567	5473	1	1	0	501.26	5	0.0347	365	386	2	20.1	2.7	K	SKAEAESLYQSKYEELQITAGR	H		Deamidated (NQ)	0.0000000001000000000000.0			File: ~Y:\CORE\RAW_DATA_2024_QE\P1677_Sigrun_Lange\P1677_1.raw~; SpectrumID: ~6734~; PrecursorID: ~0~; scans: ~15109~
1	2::tr|H6VRF8|H6VRF8_HUMAN	Keratin, type II cytoskeletal 1 OS=Homo sapiens OX=9606 GN=KRT1 PE=3 SV=1	3021	66	1.6e-297	66184	211	171	41	37	59.9	8.15	MSRQFTSRSGYRSGGGFSSGSAGIINYQRRTTSSSTRRSGGGGGRFSSCGGGGGSFGAGGGFGSRSLVNLGGSKSISISVARGGGRGSGFGGGYGGGGFGGGGFGGGGFGGGGIGGGGFGGFGSGGGGFGGGGFGGGGYGGGYGPVCPPGGIQEVTINQSLLQPLNVEIDPEIQKVKSREREQIKSLNNQFASFIDKVRFLEQQNQVLQTKWELLQQVDTSTRTHNLEPYFESFINNLRRRVDQLKSDQSRLDSELKNMQDMVEDYRNKYEDEINKRTNAENEFVTIKKDVDGAYMTKVDLQAKLDNLQQEIDFLTALYQAELSQMQTQISETNVILSMDNNRSLDLDSIIAEVKAQYEDIAQKSKAEAESLYQSKYEELQITAGRHGDSVRNSKIEIS…	7739	3361	1	1	0	855.727	3	0.0001	493	518	0	67.18	3.6e-05	R	MSGECAPNVSVSVSTSHTTISGGGSR	G						File: ~Y:\CORE\RAW_DATA_2024_QE\P1677_Sigrun_Lange\P1677_1.raw~; SpectrumID: ~4540~; PrecursorID: ~0~; scans: ~12111~
1	2::tr|H6VRF8|H6VRF8_HUMAN	Keratin, type II cytoskeletal 1 OS=Homo sapiens OX=9606 GN=KRT1 PE=3 SV=1	3021	66	1.6e-297	66184	211	171	41	37	59.9	8.15	MSRQFTSRSGYRSGGGFSSGSAGIINYQRRTTSSSTRRSGGGGGRFSSCGGGGGSFGAGGGFGSRSLVNLGGSKSISISVARGGGRGSGFGGGYGGGGFGGGGFGGGGFGGGGIGGGGFGGFGSGGGGFGGGGFGGGGYGGGYGPVCPPGGIQEVTINQSLLQPLNVEIDPEIQKVKSREREQIKSLNNQFASFIDKVRFLEQQNQVLQTKWELLQQVDTSTRTHNLEPYFESFINNLRRRVDQLKSDQSRLDSELKNMQDMVEDYRNKYEDEINKRTNAENEFVTIKKDVDGAYMTKVDLQAKLDNLQQEIDFLTALYQAELSQMQTQISETNVILSMDNNRSLDLDSIIAEVKAQYEDIAQKSKAEAESLYQSKYEELQITAGRHGDSVRNSKIEIS…	7794	3400	1	1	0	861.062	3	0.0081	493	518	0	26.62	0.53	R	MSGECAPNVSVSVSTSHTTISGGGSR	G		Oxidation (M)	0.20000000000000000000000000.0			File: ~Y:\CORE\RAW_DATA_2024_QE\P1677_Sigrun_Lange\P1677_1.raw~; SpectrumID: ~4581~; PrecursorID: ~0~; scans: ~12176~
1	2::tr|H6VRF8|H6VRF8_HUMAN	Keratin, type II cytoskeletal 1 OS=Homo sapiens OX=9606 GN=KRT1 PE=3 SV=1	3021	66	1.6e-297	66184	211	171	41	37	59.9	8.15	MSRQFTSRSGYRSGGGFSSGSAGIINYQRRTTSSSTRRSGGGGGRFSSCGGGGGSFGAGGGFGSRSLVNLGGSKSISISVARGGGRGSGFGGGYGGGGFGGGGFGGGGFGGGGIGGGGFGGFGSGGGGFGGGGFGGGGYGGGYGPVCPPGGIQEVTINQSLLQPLNVEIDPEIQKVKSREREQIKSLNNQFASFIDKVRFLEQQNQVLQTKWELLQQVDTSTRTHNLEPYFESFINNLRRRVDQLKSDQSRLDSELKNMQDMVEDYRNKYEDEINKRTNAENEFVTIKKDVDGAYMTKVDLQAKLDNLQQEIDFLTALYQAELSQMQTQISETNVILSMDNNRSLDLDSIIAEVKAQYEDIAQKSKAEAESLYQSKYEELQITAGRHGDSVRNSKIEIS…	8500	7861	1	1	0	1466.76	2	-0.0021	200	223	1	140.22	2.4e-12	R	FLEQQNQVLQTKWELLQQVDTSTR	T						File: ~Y:\CORE\RAW_DATA_2024_QE\P1677_Sigrun_Lange\P1677_1.raw~; SpectrumID: ~9132~; PrecursorID: ~0~; scans: ~18259~
1	2::tr|H6VRF8|H6VRF8_HUMAN	Keratin, type II cytoskeletal 1 OS=Homo sapiens OX=9606 GN=KRT1 PE=3 SV=1	3021	66	1.6e-297	66184	211	171	41	37	59.9	8.15	MSRQFTSRSGYRSGGGFSSGSAGIINYQRRTTSSSTRRSGGGGGRFSSCGGGGGSFGAGGGFGSRSLVNLGGSKSISISVARGGGRGSGFGGGYGGGGFGGGGFGGGGFGGGGIGGGGFGGFGSGGGGFGGGGFGGGGYGGGYGPVCPPGGIQEVTINQSLLQPLNVEIDPEIQKVKSREREQIKSLNNQFASFIDKVRFLEQQNQVLQTKWELLQQVDTSTRTHNLEPYFESFINNLRRRVDQLKSDQSRLDSELKNMQDMVEDYRNKYEDEINKRTNAENEFVTIKKDVDGAYMTKVDLQAKLDNLQQEIDFLTALYQAELSQMQTQISETNVILSMDNNRSLDLDSIIAEVKAQYEDIAQKSKAEAESLYQSKYEELQITAGRHGDSVRNSKIEIS…	8501	7848	1	1	0	733.885	4	0.0012	200	223	1	94.6	8.6e-08	R	FLEQQNQVLQTKWELLQQVDTSTR	T						File: ~Y:\CORE\RAW_DATA_2024_QE\P1677_Sigrun_Lange\P1677_1.raw~; SpectrumID: ~9119~; PrecursorID: ~0~; scans: ~18246~
1	2::tr|H6VRF8|H6VRF8_HUMAN	Keratin, type II cytoskeletal 1 OS=Homo sapiens OX=9606 GN=KRT1 PE=3 SV=1	3021	66	1.6e-297	66184	211	171	41	37	59.9	8.15	MSRQFTSRSGYRSGGGFSSGSAGIINYQRRTTSSSTRRSGGGGGRFSSCGGGGGSFGAGGGFGSRSLVNLGGSKSISISVARGGGRGSGFGGGYGGGGFGGGGFGGGGFGGGGIGGGGFGGFGSGGGGFGGGGFGGGGYGGGYGPVCPPGGIQEVTINQSLLQPLNVEIDPEIQKVKSREREQIKSLNNQFASFIDKVRFLEQQNQVLQTKWELLQQVDTSTRTHNLEPYFESFINNLRRRVDQLKSDQSRLDSELKNMQDMVEDYRNKYEDEINKRTNAENEFVTIKKDVDGAYMTKVDLQAKLDNLQQEIDFLTALYQAELSQMQTQISETNVILSMDNNRSLDLDSIIAEVKAQYEDIAQKSKAEAESLYQSKYEELQITAGRHGDSVRNSKIEIS…	8946	4672	1	1	0	1104.77	3	0.0016	550	588	0	126.39	2.3e-12	R	GSYGSGGSSYGSGGGSYGSGGGGGGHGSYGSGSSSGGYR	G						File: ~Y:\CORE\RAW_DATA_2024_QE\P1677_Sigrun_Lange\P1677_1.raw~; SpectrumID: ~5916~; PrecursorID: ~0~; scans: ~14014~
1	2::tr|H6VRF8|H6VRF8_HUMAN	Keratin, type II cytoskeletal 1 OS=Homo sapiens OX=9606 GN=KRT1 PE=3 SV=1	3021	66	1.6e-297	66184	211	171	41	37	59.9	8.15	MSRQFTSRSGYRSGGGFSSGSAGIINYQRRTTSSSTRRSGGGGGRFSSCGGGGGSFGAGGGFGSRSLVNLGGSKSISISVARGGGRGSGFGGGYGGGGFGGGGFGGGGFGGGGIGGGGFGGFGSGGGGFGGGGFGGGGYGGGYGPVCPPGGIQEVTINQSLLQPLNVEIDPEIQKVKSREREQIKSLNNQFASFIDKVRFLEQQNQVLQTKWELLQQVDTSTRTHNLEPYFESFINNLRRRVDQLKSDQSRLDSELKNMQDMVEDYRNKYEDEINKRTNAENEFVTIKKDVDGAYMTKVDLQAKLDNLQQEIDFLTALYQAELSQMQTQISETNVILSMDNNRSLDLDSIIAEVKAQYEDIAQKSKAEAESLYQSKYEELQITAGRHGDSVRNSKIEIS…	8947	4639	1	1	0	828.833	4	0.0037	550	588	0	27.21	0.02	R	GSYGSGGSSYGSGGGSYGSGGGGGGHGSYGSGSSSGGYR	G						File: ~Y:\CORE\RAW_DATA_2024_QE\P1677_Sigrun_Lange\P1677_1.raw~; SpectrumID: ~5883~; PrecursorID: ~0~; scans: ~13969~	emPAI	38.84
2	2::tr|H6VRG2|H6VRG2_HUMAN	Keratin, type II cytoskeletal 1 OS=Homo sapiens OX=9606 GN=KRT1 PE=3 SV=1	2934	66	1e-288	66197	209	170	40	36	59.9	8.15	MSRQFSSRSGYRSGGGFSSGSAGIINYQRRTTSSSTRRSGGGGGRFSSCGGGGGSFGAGGGFGSRSLVNLGGSKSISISVARGGGRGSGFGGGYGGGGFGGGGFGGGGFGGGGIGGGGFGGFGSGGGGFGGGGFGGGGYGGGYGPVCPPGGIQEVTINQSLLQPLNVEIDPEIQKVKSREREQIKSLNNQFASFIDKVRFLEQQNQVLQTKWELLQQVDTSTRTHNLEPYFESFINNLRRRVDQLKSDQSRLDSELKNMQDMVEDYRNKYEDEINKRTNAENEFVTIKKDVDGAYMTKVDLQAKLDNLQQEIDFLTALYQAELSQMQTQISETNVILSMDNNRNLDLDSIIAEVKAQYEDIAQKSKAEAESLYQSKYEELQITAGRHGDSVRNSKIEIS…	226	2999	1	0	0	416.749	2	0.0025	75	82	0	53.85	0.00051	K	SISISVAR	G						File: ~Y:\CORE\RAW_DATA_2024_QE\P1677_Sigrun_Lange\P1677_1.raw~; SpectrumID: ~4141~; PrecursorID: ~0~; scans: ~11211~
2	2::tr|H6VRG2|H6VRG2_HUMAN	Keratin, type II cytoskeletal 1 OS=Homo sapiens OX=9606 GN=KRT1 PE=3 SV=1	2934	66	1e-288	66197	209	170	40	36	59.9	8.15	MSRQFSSRSGYRSGGGFSSGSAGIINYQRRTTSSSTRRSGGGGGRFSSCGGGGGSFGAGGGFGSRSLVNLGGSKSISISVARGGGRGSGFGGGYGGGGFGGGGFGGGGFGGGGIGGGGFGGFGSGGGGFGGGGFGGGGYGGGYGPVCPPGGIQEVTINQSLLQPLNVEIDPEIQKVKSREREQIKSLNNQFASFIDKVRFLEQQNQVLQTKWELLQQVDTSTRTHNLEPYFESFINNLRRRVDQLKSDQSRLDSELKNMQDMVEDYRNKYEDEINKRTNAENEFVTIKKDVDGAYMTKVDLQAKLDNLQQEIDFLTALYQAELSQMQTQISETNVILSMDNNRNLDLDSIIAEVKAQYEDIAQKSKAEAESLYQSKYEELQITAGRHGDSVRNSKIEIS…	406	3121	1	0	0	437.754	2	0.0007	66	74	0	44.33	0.0087	R	SLVNLGGSK	S						File: ~Y:\CORE\RAW_DATA_2024_QE\P1677_Sigrun_Lange\P1677_1.raw~; SpectrumID: ~4275~; PrecursorID: ~0~; scans: ~11559~
2	2::tr|H6VRG2|H6VRG2_HUMAN	Keratin, type II cytoskeletal 1 OS=Homo sapiens OX=9606 GN=KRT1 PE=3 SV=1	2934	66	1e-288	66197	209	170	40	36	59.9	8.15	MSRQFSSRSGYRSGGGFSSGSAGIINYQRRTTSSSTRRSGGGGGRFSSCGGGGGSFGAGGGFGSRSLVNLGGSKSISISVARGGGRGSGFGGGYGGGGFGGGGFGGGGFGGGGIGGGGFGGFGSGGGGFGGGGFGGGGYGGGYGPVCPPGGIQEVTINQSLLQPLNVEIDPEIQKVKSREREQIKSLNNQFASFIDKVRFLEQQNQVLQTKWELLQQVDTSTRTHNLEPYFESFINNLRRRVDQLKSDQSRLDSELKNMQDMVEDYRNKYEDEINKRTNAENEFVTIKKDVDGAYMTKVDLQAKLDNLQQEIDFLTALYQAELSQMQTQISETNVILSMDNNRNLDLDSIIAEVKAQYEDIAQKSKAEAESLYQSKYEELQITAGRHGDSVRNSKIEIS…	409	7503	1	0	0	438.254	2	0.0172	66	74	0	36.2	0.045	R	SLVNLGGSK	S		Deamidated (NQ)	0.000100000.0			File: ~Y:\CORE\RAW_DATA_2024_QE\P1677_Sigrun_Lange\P1677_1.raw~; SpectrumID: ~8774~; PrecursorID: ~0~; scans: ~17804~
2	2::tr|H6VRG2|H6VRG2_HUMAN	Keratin, type II cytoskeletal 1 OS=Homo sapiens OX=9606 GN=KRT1 PE=3 SV=1	2934	66	1e-288	66197	209	170	40	36	59.9	8.15	MSRQFSSRSGYRSGGGFSSGSAGIINYQRRTTSSSTRRSGGGGGRFSSCGGGGGSFGAGGGFGSRSLVNLGGSKSISISVARGGGRGSGFGGGYGGGGFGGGGFGGGGFGGGGIGGGGFGGFGSGGGGFGGGGFGGGGYGGGYGPVCPPGGIQEVTINQSLLQPLNVEIDPEIQKVKSREREQIKSLNNQFASFIDKVRFLEQQNQVLQTKWELLQQVDTSTRTHNLEPYFESFINNLRRRVDQLKSDQSRLDSELKNMQDMVEDYRNKYEDEINKRTNAENEFVTIKKDVDGAYMTKVDLQAKLDNLQQEIDFLTALYQAELSQMQTQISETNVILSMDNNRNLDLDSIIAEVKAQYEDIAQKSKAEAESLYQSKYEELQITAGRHGDSVRNSKIEIS…	695	3403	1	0	0	487.269	2	-0.0007	396	403	0	54.36	0.0012	K	IEISELNR	V						File: ~Y:\CORE\RAW_DATA_2024_QE\P1677_Sigrun_Lange\P1677_1.raw~; SpectrumID: ~4584~; PrecursorID: ~0~; scans: ~12183~
2	2::tr|H6VRG2|H6VRG2_HUMAN	Keratin, type II cytoskeletal 1 OS=Homo sapiens OX=9606 GN=KRT1 PE=3 SV=1	2934	66	1e-288	66197	209	170	40	36	59.9	8.15	MSRQFSSRSGYRSGGGFSSGSAGIINYQRRTTSSSTRRSGGGGGRFSSCGGGGGSFGAGGGFGSRSLVNLGGSKSISISVARGGGRGSGFGGGYGGGGFGGGGFGGGGFGGGGIGGGGFGGFGSGGGGFGGGGFGGGGYGGGYGPVCPPGGIQEVTINQSLLQPLNVEIDPEIQKVKSREREQIKSLNNQFASFIDKVRFLEQQNQVLQTKWELLQQVDTSTRTHNLEPYFESFINNLRRRVDQLKSDQSRLDSELKNMQDMVEDYRNKYEDEINKRTNAENEFVTIKKDVDGAYMTKVDLQAKLDNLQQEIDFLTALYQAELSQMQTQISETNVILSMDNNRNLDLDSIIAEVKAQYEDIAQKSKAEAESLYQSKYEELQITAGRHGDSVRNSKIEIS…	781	2316	1	0	0	500.227	2	0.0017	290	298	0	32.16	0.043	K	DVDGAYMTK	V						File: ~Y:\CORE\RAW_DATA_2024_QE\P1677_Sigrun_Lange\P1677_1.raw~; SpectrumID: ~3384~; PrecursorID: ~0~; scans: ~9730~
2	2::tr|H6VRG2|H6VRG2_HUMAN	Keratin, type II cytoskeletal 1 OS=Homo sapiens OX=9606 GN=KRT1 PE=3 SV=1	2934	66	1e-288	66197	209	170	40	36	59.9	8.15	MSRQFSSRSGYRSGGGFSSGSAGIINYQRRTTSSSTRRSGGGGGRFSSCGGGGGSFGAGGGFGSRSLVNLGGSKSISISVARGGGRGSGFGGGYGGGGFGGGGFGGGGFGGGGIGGGGFGGFGSGGGGFGGGGFGGGGYGGGYGPVCPPGGIQEVTINQSLLQPLNVEIDPEIQKVKSREREQIKSLNNQFASFIDKVRFLEQQNQVLQTKWELLQQVDTSTRTHNLEPYFESFINNLRRRVDQLKSDQSRLDSELKNMQDMVEDYRNKYEDEINKRTNAENEFVTIKKDVDGAYMTKVDLQAKLDNLQQEIDFLTALYQAELSQMQTQISETNVILSMDNNRNLDLDSIIAEVKAQYEDIAQKSKAEAESLYQSKYEELQITAGRHGDSVRNSKIEIS…	823	441	1	0	0	503.718	2	-0.0005	589	602	0	81.91	2.8e-07	R	GGSGGGGGGSSGGR	G						File: ~Y:\CORE\RAW_DATA_2024_QE\P1677_Sigrun_Lange\P1677_1.raw~; SpectrumID: ~444~; PrecursorID: ~0~; scans: ~4989~
2	2::tr|H6VRG2|H6VRG2_HUMAN	Keratin, type II cytoskeletal 1 OS=Homo sapiens OX=9606 GN=KRT1 PE=3 SV=1	2934	66	1e-288	66197	209	170	40	36	59.9	8.15	MSRQFSSRSGYRSGGGFSSGSAGIINYQRRTTSSSTRRSGGGGGRFSSCGGGGGSFGAGGGFGSRSLVNLGGSKSISISVARGGGRGSGFGGGYGGGGFGGGGFGGGGFGGGGIGGGGFGGFGSGGGGFGGGGFGGGGYGGGYGPVCPPGGIQEVTINQSLLQPLNVEIDPEIQKVKSREREQIKSLNNQFASFIDKVRFLEQQNQVLQTKWELLQQVDTSTRTHNLEPYFESFINNLRRRVDQLKSDQSRLDSELKNMQDMVEDYRNKYEDEINKRTNAENEFVTIKKDVDGAYMTKVDLQAKLDNLQQEIDFLTALYQAELSQMQTQISETNVILSMDNNRNLDLDSIIAEVKAQYEDIAQKSKAEAESLYQSKYEELQITAGRHGDSVRNSKIEIS…	855	1789	1	0	0	508.223	2	-0.0013	290	298	0	40.3	0.0036	K	DVDGAYMTK	V		Oxidation (M)	0.000000200.0			File: ~Y:\CORE\RAW_DATA_2024_QE\P1677_Sigrun_Lange\P1677_1.raw~; SpectrumID: ~2603~; PrecursorID: ~0~; scans: ~7935~
2	2::tr|H6VRG2|H6VRG2_HUMAN	Keratin, type II cytoskeletal 1 OS=Homo sapiens OX=9606 GN=KRT1 PE=3 SV=1	2934	66	1e-288	66197	209	170	40	36	59.9	8.15	MSRQFSSRSGYRSGGGFSSGSAGIINYQRRTTSSSTRRSGGGGGRFSSCGGGGGSFGAGGGFGSRSLVNLGGSKSISISVARGGGRGSGFGGGYGGGGFGGGGFGGGGFGGGGIGGGGFGGFGSGGGGFGGGGFGGGGYGGGYGPVCPPGGIQEVTINQSLLQPLNVEIDPEIQKVKSREREQIKSLNNQFASFIDKVRFLEQQNQVLQTKWELLQQVDTSTRTHNLEPYFESFINNLRRRVDQLKSDQSRLDSELKNMQDMVEDYRNKYEDEINKRTNAENEFVTIKKDVDGAYMTKVDLQAKLDNLQQEIDFLTALYQAELSQMQTQISETNVILSMDNNRNLDLDSIIAEVKAQYEDIAQKSKAEAESLYQSKYEELQITAGRHGDSVRNSKIEIS…	942	2817	1	0	0	517.262	2	-0.0001	484	492	0	61.66	0.00019	R	TLLEGEESR	M						File: ~Y:\CORE\RAW_DATA_2024_QE\P1677_Sigrun_Lange\P1677_1.raw~; SpectrumID: ~3940~; PrecursorID: ~0~; scans: ~10735~
2	2::tr|H6VRG2|H6VRG2_HUMAN	Keratin, type II cytoskeletal 1 OS=Homo sapiens OX=9606 GN=KRT1 PE=3 SV=1	2934	66	1e-288	66197	209	170	40	36	59.9	8.15	MSRQFSSRSGYRSGGGFSSGSAGIINYQRRTTSSSTRRSGGGGGRFSSCGGGGGSFGAGGGFGSRSLVNLGGSKSISISVARGGGRGSGFGGGYGGGGFGGGGFGGGGFGGGGIGGGGFGGFGSGGGGFGGGGFGGGGYGGGYGPVCPPGGIQEVTINQSLLQPLNVEIDPEIQKVKSREREQIKSLNNQFASFIDKVRFLEQQNQVLQTKWELLQQVDTSTRTHNLEPYFESFINNLRRRVDQLKSDQSRLDSELKNMQDMVEDYRNKYEDEINKRTNAENEFVTIKKDVDGAYMTKVDLQAKLDNLQQEIDFLTALYQAELSQMQTQISETNVILSMDNNRNLDLDSIIAEVKAQYEDIAQKSKAEAESLYQSKYEELQITAGRHGDSVRNSKIEIS…	1056	2199	2	0	0	533.26	2	-0.0093	356	364	0	29.67	0.19	K	AQYEDIAQK	S						File: ~Y:\CORE\RAW_DATA_2024_QE\P1677_Sigrun_Lange\P1677_1.raw~; SpectrumID: ~3252~; PrecursorID: ~0~; scans: ~9289~
2	2::tr|H6VRG2|H6VRG2_HUMAN	Keratin, type II cytoskeletal 1 OS=Homo sapiens OX=9606 GN=KRT1 PE=3 SV=1	2934	66	1e-288	66197	209	170	40	36	59.9	8.15	MSRQFSSRSGYRSGGGFSSGSAGIINYQRRTTSSSTRRSGGGGGRFSSCGGGGGSFGAGGGFGSRSLVNLGGSKSISISVARGGGRGSGFGGGYGGGGFGGGGFGGGGFGGGGIGGGGFGGFGSGGGGFGGGGFGGGGYGGGYGPVCPPGGIQEVTINQSLLQPLNVEIDPEIQKVKSREREQIKSLNNQFASFIDKVRFLEQQNQVLQTKWELLQQVDTSTRTHNLEPYFESFINNLRRRVDQLKSDQSRLDSELKNMQDMVEDYRNKYEDEINKRTNAENEFVTIKKDVDGAYMTKVDLQAKLDNLQQEIDFLTALYQAELSQMQTQISETNVILSMDNNRNLDLDSIIAEVKAQYEDIAQKSKAEAESLYQSKYEELQITAGRHGDSVRNSKIEIS…	1188	1499	1	0	0	546.755	2	-0.0004	603	616	0	101.81	9.7e-09	R	GSGGGSSGGSIGGR	G						File: ~Y:\CORE\RAW_DATA_2024_QE\P1677_Sigrun_Lange\P1677_1.raw~; SpectrumID: ~2019~; PrecursorID: ~0~; scans: ~6991~
2	2::tr|H6VRG2|H6VRG2_HUMAN	Keratin, type II cytoskeletal 1 OS=Homo sapiens OX=9606 GN=KRT1 PE=3 SV=1	2934	66	1e-288	66197	209	170	40	36	59.9	8.15	MSRQFSSRSGYRSGGGFSSGSAGIINYQRRTTSSSTRRSGGGGGRFSSCGGGGGSFGAGGGFGSRSLVNLGGSKSISISVARGGGRGSGFGGGYGGGGFGGGGFGGGGFGGGGIGGGGFGGFGSGGGGFGGGGFGGGGYGGGYGPVCPPGGIQEVTINQSLLQPLNVEIDPEIQKVKSREREQIKSLNNQFASFIDKVRFLEQQNQVLQTKWELLQQVDTSTRTHNLEPYFESFINNLRRRVDQLKSDQSRLDSELKNMQDMVEDYRNKYEDEINKRTNAENEFVTIKKDVDGAYMTKVDLQAKLDNLQQEIDFLTALYQAELSQMQTQISETNVILSMDNNRNLDLDSIIAEVKAQYEDIAQKSKAEAESLYQSKYEELQITAGRHGDSVRNSKIEIS…	1366	2260	1	0	0	563.274	2	-0.0007	367	376	0	62.64	7.4e-05	K	AEAESLYQSK	Y						File: ~Y:\CORE\RAW_DATA_2024_QE\P1677_Sigrun_Lange\P1677_1.raw~; SpectrumID: ~3324~; PrecursorID: ~0~; scans: ~9494~
2	2::tr|H6VRG2|H6VRG2_HUMAN	Keratin, type II cytoskeletal 1 OS=Homo sapiens OX=9606 GN=KRT1 PE=3 SV=1	2934	66	1e-288	66197	209	170	40	36	59.9	8.15	MSRQFSSRSGYRSGGGFSSGSAGIINYQRRTTSSSTRRSGGGGGRFSSCGGGGGSFGAGGGFGSRSLVNLGGSKSISISVARGGGRGSGFGGGYGGGGFGGGGFGGGGFGGGGIGGGGFGGFGSGGGGFGGGGFGGGGYGGGYGPVCPPGGIQEVTINQSLLQPLNVEIDPEIQKVKSREREQIKSLNNQFASFIDKVRFLEQQNQVLQTKWELLQQVDTSTRTHNLEPYFESFINNLRRRVDQLKSDQSRLDSELKNMQDMVEDYRNKYEDEINKRTNAENEFVTIKKDVDGAYMTKVDLQAKLDNLQQEIDFLTALYQAELSQMQTQISETNVILSMDNNRNLDLDSIIAEVKAQYEDIAQKSKAEAESLYQSKYEELQITAGRHGDSVRNSKIEIS…	1373	2109	1	0	0	563.776	2	0.0191	367	376	0	26.74	0.31	K	AEAESLYQSK	Y		Deamidated (NQ)	0.0000000100.0			File: ~Y:\CORE\RAW_DATA_2024_QE\P1677_Sigrun_Lange\P1677_1.raw~; SpectrumID: ~3117~; PrecursorID: ~0~; scans: ~9001~
2	2::tr|H6VRG2|H6VRG2_HUMAN	Keratin, type II cytoskeletal 1 OS=Homo sapiens OX=9606 GN=KRT1 PE=3 SV=1	2934	66	1e-288	66197	209	170	40	36	59.9	8.15	MSRQFSSRSGYRSGGGFSSGSAGIINYQRRTTSSSTRRSGGGGGRFSSCGGGGGSFGAGGGFGSRSLVNLGGSKSISISVARGGGRGSGFGGGYGGGGFGGGGFGGGGFGGGGIGGGGFGGFGSGGGGFGGGGFGGGGYGGGYGPVCPPGGIQEVTINQSLLQPLNVEIDPEIQKVKSREREQIKSLNNQFASFIDKVRFLEQQNQVLQTKWELLQQVDTSTRTHNLEPYFESFINNLRRRVDQLKSDQSRLDSELKNMQDMVEDYRNKYEDEINKRTNAENEFVTIKKDVDGAYMTKVDLQAKLDNLQQEIDFLTALYQAELSQMQTQISETNVILSMDNNRNLDLDSIIAEVKAQYEDIAQKSKAEAESLYQSKYEELQITAGRHGDSVRNSKIEIS…	1449	3450	1	0	0	571.263	2	-0.0014	464	472	0	51.87	0.0006	R	DYQELMNTK	L						File: ~Y:\CORE\RAW_DATA_2024_QE\P1677_Sigrun_Lange\P1677_1.raw~; SpectrumID: ~4634~; PrecursorID: ~0~; scans: ~12253~
2	2::tr|H6VRG2|H6VRG2_HUMAN	Keratin, type II cytoskeletal 1 OS=Homo sapiens OX=9606 GN=KRT1 PE=3 SV=1	2934	66	1e-288	66197	209	170	40	36	59.9	8.15	MSRQFSSRSGYRSGGGFSSGSAGIINYQRRTTSSSTRRSGGGGGRFSSCGGGGGSFGAGGGFGSRSLVNLGGSKSISISVARGGGRGSGFGGGYGGGGFGGGGFGGGGFGGGGIGGGGFGGFGSGGGGFGGGGFGGGGYGGGYGPVCPPGGIQEVTINQSLLQPLNVEIDPEIQKVKSREREQIKSLNNQFASFIDKVRFLEQQNQVLQTKWELLQQVDTSTRTHNLEPYFESFINNLRRRVDQLKSDQSRLDSELKNMQDMVEDYRNKYEDEINKRTNAENEFVTIKKDVDGAYMTKVDLQAKLDNLQQEIDFLTALYQAELSQMQTQISETNVILSMDNNRNLDLDSIIAEVKAQYEDIAQKSKAEAESLYQSKYEELQITAGRHGDSVRNSKIEIS…	1536	2195	1	0	0	579.762	2	0.0179	464	472	0	21.58	0.55	R	DYQELMNTK	L		Deamidated (NQ); Oxidation (M)	0.001002000.0			File: ~Y:\CORE\RAW_DATA_2024_QE\P1677_Sigrun_Lange\P1677_1.raw~; SpectrumID: ~3248~; PrecursorID: ~0~; scans: ~9280~
2	2::tr|H6VRG2|H6VRG2_HUMAN	Keratin, type II cytoskeletal 1 OS=Homo sapiens OX=9606 GN=KRT1 PE=3 SV=1	2934	66	1e-288	66197	209	170	40	36	59.9	8.15	MSRQFSSRSGYRSGGGFSSGSAGIINYQRRTTSSSTRRSGGGGGRFSSCGGGGGSFGAGGGFGSRSLVNLGGSKSISISVARGGGRGSGFGGGYGGGGFGGGGFGGGGFGGGGIGGGGFGGFGSGGGGFGGGGFGGGGYGGGYGPVCPPGGIQEVTINQSLLQPLNVEIDPEIQKVKSREREQIKSLNNQFASFIDKVRFLEQQNQVLQTKWELLQQVDTSTRTHNLEPYFESFINNLRRRVDQLKSDQSRLDSELKNMQDMVEDYRNKYEDEINKRTNAENEFVTIKKDVDGAYMTKVDLQAKLDNLQQEIDFLTALYQAELSQMQTQISETNVILSMDNNRNLDLDSIIAEVKAQYEDIAQKSKAEAESLYQSKYEELQITAGRHGDSVRNSKIEIS…	1645	3334	2	0	0	590.304	2	0	377	386	0	72.46	1.2e-05	K	YEELQITAGR	H						File: ~Y:\CORE\RAW_DATA_2024_QE\P1677_Sigrun_Lange\P1677_1.raw~; SpectrumID: ~4508~; PrecursorID: ~0~; scans: ~12059~
2	2::tr|H6VRG2|H6VRG2_HUMAN	Keratin, type II cytoskeletal 1 OS=Homo sapiens OX=9606 GN=KRT1 PE=3 SV=1	2934	66	1e-288	66197	209	170	40	36	59.9	8.15	MSRQFSSRSGYRSGGGFSSGSAGIINYQRRTTSSSTRRSGGGGGRFSSCGGGGGSFGAGGGFGSRSLVNLGGSKSISISVARGGGRGSGFGGGYGGGGFGGGGFGGGGFGGGGIGGGGFGGFGSGGGGFGGGGFGGGGYGGGYGPVCPPGGIQEVTINQSLLQPLNVEIDPEIQKVKSREREQIKSLNNQFASFIDKVRFLEQQNQVLQTKWELLQQVDTSTRTHNLEPYFESFINNLRRRVDQLKSDQSRLDSELKNMQDMVEDYRNKYEDEINKRTNAENEFVTIKKDVDGAYMTKVDLQAKLDNLQQEIDFLTALYQAELSQMQTQISETNVILSMDNNRNLDLDSIIAEVKAQYEDIAQKSKAEAESLYQSKYEELQITAGRHGDSVRNSKIEIS…	1652	3643	2	0	0	394.204	3	0.0129	377	386	0	21.42	1.6	K	YEELQITAGR	H		Deamidated (NQ)	0.0000100000.0			File: ~Y:\CORE\RAW_DATA_2024_QE\P1677_Sigrun_Lange\P1677_1.raw~; SpectrumID: ~4837~; PrecursorID: ~0~; scans: ~12538~
2	2::tr|H6VRG2|H6VRG2_HUMAN	Keratin, type II cytoskeletal 1 OS=Homo sapiens OX=9606 GN=KRT1 PE=3 SV=1	2934	66	1e-288	66197	209	170	40	36	59.9	8.15	MSRQFSSRSGYRSGGGFSSGSAGIINYQRRTTSSSTRRSGGGGGRFSSCGGGGGSFGAGGGFGSRSLVNLGGSKSISISVARGGGRGSGFGGGYGGGGFGGGGFGGGGFGGGGIGGGGFGGFGSGGGGFGGGGFGGGGYGGGYGPVCPPGGIQEVTINQSLLQPLNVEIDPEIQKVKSREREQIKSLNNQFASFIDKVRFLEQQNQVLQTKWELLQQVDTSTRTHNLEPYFESFINNLRRRVDQLKSDQSRLDSELKNMQDMVEDYRNKYEDEINKRTNAENEFVTIKKDVDGAYMTKVDLQAKLDNLQQEIDFLTALYQAELSQMQTQISETNVILSMDNNRNLDLDSIIAEVKAQYEDIAQKSKAEAESLYQSKYEELQITAGRHGDSVRNSKIEIS…	1653	5143	2	0	0	590.806	2	0.0199	377	386	0	55.55	0.00057	K	YEELQITAGR	H		Deamidated (NQ)	0.0000100000.0			File: ~Y:\CORE\RAW_DATA_2024_QE\P1677_Sigrun_Lange\P1677_1.raw~; SpectrumID: ~6397~; PrecursorID: ~0~; scans: ~14644~
2	2::tr|H6VRG2|H6VRG2_HUMAN	Keratin, type II cytoskeletal 1 OS=Homo sapiens OX=9606 GN=KRT1 PE=3 SV=1	2934	66	1e-288	66197	209	170	40	36	59.9	8.15	MSRQFSSRSGYRSGGGFSSGSAGIINYQRRTTSSSTRRSGGGGGRFSSCGGGGGSFGAGGGFGSRSLVNLGGSKSISISVARGGGRGSGFGGGYGGGGFGGGGFGGGGFGGGGIGGGGFGGFGSGGGGFGGGGFGGGGYGGGYGPVCPPGGIQEVTINQSLLQPLNVEIDPEIQKVKSREREQIKSLNNQFASFIDKVRFLEQQNQVLQTKWELLQQVDTSTRTHNLEPYFESFINNLRRRVDQLKSDQSRLDSELKNMQDMVEDYRNKYEDEINKRTNAENEFVTIKKDVDGAYMTKVDLQAKLDNLQQEIDFLTALYQAELSQMQTQISETNVILSMDNNRNLDLDSIIAEVKAQYEDIAQKSKAEAESLYQSKYEELQITAGRHGDSVRNSKIEIS…	1771	3119	1	0	0	401.235	3	-0.0008	408	417	2	42.35	0.0099	R	LRSEIDNVKK	Q						File: ~Y:\CORE\RAW_DATA_2024_QE\P1677_Sigrun_Lange\P1677_1.raw~; SpectrumID: ~4273~; PrecursorID: ~0~; scans: ~11550~
2	2::tr|H6VRG2|H6VRG2_HUMAN	Keratin, type II cytoskeletal 1 OS=Homo sapiens OX=9606 GN=KRT1 PE=3 SV=1	2934	66	1e-288	66197	209	170	40	36	59.9	8.15	MSRQFSSRSGYRSGGGFSSGSAGIINYQRRTTSSSTRRSGGGGGRFSSCGGGGGSFGAGGGFGSRSLVNLGGSKSISISVARGGGRGSGFGGGYGGGGFGGGGFGGGGFGGGGIGGGGFGGFGSGGGGFGGGGFGGGGYGGGYGPVCPPGGIQEVTINQSLLQPLNVEIDPEIQKVKSREREQIKSLNNQFASFIDKVRFLEQQNQVLQTKWELLQQVDTSTRTHNLEPYFESFINNLRRRVDQLKSDQSRLDSELKNMQDMVEDYRNKYEDEINKRTNAENEFVTIKKDVDGAYMTKVDLQAKLDNLQQEIDFLTALYQAELSQMQTQISETNVILSMDNNRNLDLDSIIAEVKAQYEDIAQKSKAEAESLYQSKYEELQITAGRHGDSVRNSKIEIS…	1775	2939	1	0	0	401.569	3	0.0179	408	417	2	34.02	0.05	R	LRSEIDNVKK	Q		Deamidated (NQ)	0.0000001000.0			File: ~Y:\CORE\RAW_DATA_2024_QE\P1677_Sigrun_Lange\P1677_1.raw~; SpectrumID: ~4070~; PrecursorID: ~0~; scans: ~10985~
2	2::tr|H6VRG2|H6VRG2_HUMAN	Keratin, type II cytoskeletal 1 OS=Homo sapiens OX=9606 GN=KRT1 PE=3 SV=1	2934	66	1e-288	66197	209	170	40	36	59.9	8.15	MSRQFSSRSGYRSGGGFSSGSAGIINYQRRTTSSSTRRSGGGGGRFSSCGGGGGSFGAGGGFGSRSLVNLGGSKSISISVARGGGRGSGFGGGYGGGGFGGGGFGGGGFGGGGIGGGGFGGFGSGGGGFGGGGFGGGGYGGGYGPVCPPGGIQEVTINQSLLQPLNVEIDPEIQKVKSREREQIKSLNNQFASFIDKVRFLEQQNQVLQTKWELLQQVDTSTRTHNLEPYFESFINNLRRRVDQLKSDQSRLDSELKNMQDMVEDYRNKYEDEINKRTNAENEFVTIKKDVDGAYMTKVDLQAKLDNLQQEIDFLTALYQAELSQMQTQISETNVILSMDNNRNLDLDSIIAEVKAQYEDIAQKSKAEAESLYQSKYEELQITAGRHGDSVRNSKIEIS…	2137	3502	1	0	0	633.322	2	-0.0014	278	288	0	80.84	2.3e-06	R	TNAENEFVTIK	K						File: ~Y:\CORE\RAW_DATA_2024_QE\P1677_Sigrun_Lange\P1677_1.raw~; SpectrumID: ~4689~; PrecursorID: ~0~; scans: ~12329~
2	2::tr|H6VRG2|H6VRG2_HUMAN	Keratin, type II cytoskeletal 1 OS=Homo sapiens OX=9606 GN=KRT1 PE=3 SV=1	2934	66	1e-288	66197	209	170	40	36	59.9	8.15	MSRQFSSRSGYRSGGGFSSGSAGIINYQRRTTSSSTRRSGGGGGRFSSCGGGGGSFGAGGGFGSRSLVNLGGSKSISISVARGGGRGSGFGGGYGGGGFGGGGFGGGGFGGGGIGGGGFGGFGSGGGGFGGGGFGGGGYGGGYGPVCPPGGIQEVTINQSLLQPLNVEIDPEIQKVKSREREQIKSLNNQFASFIDKVRFLEQQNQVLQTKWELLQQVDTSTRTHNLEPYFESFINNLRRRVDQLKSDQSRLDSELKNMQDMVEDYRNKYEDEINKRTNAENEFVTIKKDVDGAYMTKVDLQAKLDNLQQEIDFLTALYQAELSQMQTQISETNVILSMDNNRNLDLDSIIAEVKAQYEDIAQKSKAEAESLYQSKYEELQITAGRHGDSVRNSKIEIS…	2215	7651	1	0	0	639.359	2	0.0012	473	483	0	63.89	5.5e-05	K	LALDLEIATYR	T						File: ~Y:\CORE\RAW_DATA_2024_QE\P1677_Sigrun_Lange\P1677_1.raw~; SpectrumID: ~8922~; PrecursorID: ~0~; scans: ~18019~
2	2::tr|H6VRG2|H6VRG2_HUMAN	Keratin, type II cytoskeletal 1 OS=Homo sapiens OX=9606 GN=KRT1 PE=3 SV=1	2934	66	1e-288	66197	209	170	40	36	59.9	8.15	MSRQFSSRSGYRSGGGFSSGSAGIINYQRRTTSSSTRRSGGGGGRFSSCGGGGGSFGAGGGFGSRSLVNLGGSKSISISVARGGGRGSGFGGGYGGGGFGGGGFGGGGFGGGGIGGGGFGGFGSGGGGFGGGGFGGGGYGGGYGPVCPPGGIQEVTINQSLLQPLNVEIDPEIQKVKSREREQIKSLNNQFASFIDKVRFLEQQNQVLQTKWELLQQVDTSTRTHNLEPYFESFINNLRRRVDQLKSDQSRLDSELKNMQDMVEDYRNKYEDEINKRTNAENEFVTIKKDVDGAYMTKVDLQAKLDNLQQEIDFLTALYQAELSQMQTQISETNVILSMDNNRNLDLDSIIAEVKAQYEDIAQKSKAEAESLYQSKYEELQITAGRHGDSVRNSKIEIS…	2360	4413	1	0	0	650.768	2	-0.0004	258	267	0	58.43	3.6e-05	K	NMQDMVEDYR	N						File: ~Y:\CORE\RAW_DATA_2024_QE\P1677_Sigrun_Lange\P1677_1.raw~; SpectrumID: ~5647~; PrecursorID: ~0~; scans: ~13645~
2	2::tr|H6VRG2|H6VRG2_HUMAN	Keratin, type II cytoskeletal 1 OS=Homo sapiens OX=9606 GN=KRT1 PE=3 SV=1	2934	66	1e-288	66197	209	170	40	36	59.9	8.15	MSRQFSSRSGYRSGGGFSSGSAGIINYQRRTTSSSTRRSGGGGGRFSSCGGGGGSFGAGGGFGSRSLVNLGGSKSISISVARGGGRGSGFGGGYGGGGFGGGGFGGGGFGGGGIGGGGFGGFGSGGGGFGGGGFGGGGYGGGYGPVCPPGGIQEVTINQSLLQPLNVEIDPEIQKVKSREREQIKSLNNQFASFIDKVRFLEQQNQVLQTKWELLQQVDTSTRTHNLEPYFESFINNLRRRVDQLKSDQSRLDSELKNMQDMVEDYRNKYEDEINKRTNAENEFVTIKKDVDGAYMTKVDLQAKLDNLQQEIDFLTALYQAELSQMQTQISETNVILSMDNNRNLDLDSIIAEVKAQYEDIAQKSKAEAESLYQSKYEELQITAGRHGDSVRNSKIEIS…	2451	3021	1	0	0	658.768	2	0.0042	258	267	0	57.52	4.2e-05	K	NMQDMVEDYR	N		Oxidation (M)	0.0000200000.0			File: ~Y:\CORE\RAW_DATA_2024_QE\P1677_Sigrun_Lange\P1677_1.raw~; SpectrumID: ~4167~; PrecursorID: ~0~; scans: ~11301~
2	2::tr|H6VRG2|H6VRG2_HUMAN	Keratin, type II cytoskeletal 1 OS=Homo sapiens OX=9606 GN=KRT1 PE=3 SV=1	2934	66	1e-288	66197	209	170	40	36	59.9	8.15	MSRQFSSRSGYRSGGGFSSGSAGIINYQRRTTSSSTRRSGGGGGRFSSCGGGGGSFGAGGGFGSRSLVNLGGSKSISISVARGGGRGSGFGGGYGGGGFGGGGFGGGGFGGGGIGGGGFGGFGSGGGGFGGGGFGGGGYGGGYGPVCPPGGIQEVTINQSLLQPLNVEIDPEIQKVKSREREQIKSLNNQFASFIDKVRFLEQQNQVLQTKWELLQQVDTSTRTHNLEPYFESFINNLRRRVDQLKSDQSRLDSELKNMQDMVEDYRNKYEDEINKRTNAENEFVTIKKDVDGAYMTKVDLQAKLDNLQQEIDFLTALYQAELSQMQTQISETNVILSMDNNRNLDLDSIIAEVKAQYEDIAQKSKAEAESLYQSKYEELQITAGRHGDSVRNSKIEIS…	2539	6658	1	1	0	665.366	2	-0.0013	344	355	0	56.99	0.001	R	NLDLDSIIAEVK	A						File: ~Y:\CORE\RAW_DATA_2024_QE\P1677_Sigrun_Lange\P1677_1.raw~; SpectrumID: ~7926~; PrecursorID: ~0~; scans: ~16703~
2	2::tr|H6VRG2|H6VRG2_HUMAN	Keratin, type II cytoskeletal 1 OS=Homo sapiens OX=9606 GN=KRT1 PE=3 SV=1	2934	66	1e-288	66197	209	170	40	36	59.9	8.15	MSRQFSSRSGYRSGGGFSSGSAGIINYQRRTTSSSTRRSGGGGGRFSSCGGGGGSFGAGGGFGSRSLVNLGGSKSISISVARGGGRGSGFGGGYGGGGFGGGGFGGGGFGGGGIGGGGFGGFGSGGGGFGGGGFGGGGYGGGYGPVCPPGGIQEVTINQSLLQPLNVEIDPEIQKVKSREREQIKSLNNQFASFIDKVRFLEQQNQVLQTKWELLQQVDTSTRTHNLEPYFESFINNLRRRVDQLKSDQSRLDSELKNMQDMVEDYRNKYEDEINKRTNAENEFVTIKKDVDGAYMTKVDLQAKLDNLQQEIDFLTALYQAELSQMQTQISETNVILSMDNNRNLDLDSIIAEVKAQYEDIAQKSKAEAESLYQSKYEELQITAGRHGDSVRNSKIEIS…	2614	2352	1	0	0	447.561	3	-0.0011	365	376	1	42.56	0.014	K	SKAEAESLYQSK	Y						File: ~Y:\CORE\RAW_DATA_2024_QE\P1677_Sigrun_Lange\P1677_1.raw~; SpectrumID: ~3425~; PrecursorID: ~0~; scans: ~9829~
2	2::tr|H6VRG2|H6VRG2_HUMAN	Keratin, type II cytoskeletal 1 OS=Homo sapiens OX=9606 GN=KRT1 PE=3 SV=1	2934	66	1e-288	66197	209	170	40	36	59.9	8.15	MSRQFSSRSGYRSGGGFSSGSAGIINYQRRTTSSSTRRSGGGGGRFSSCGGGGGSFGAGGGFGSRSLVNLGGSKSISISVARGGGRGSGFGGGYGGGGFGGGGFGGGGFGGGGIGGGGFGGFGSGGGGFGGGGFGGGGYGGGYGPVCPPGGIQEVTINQSLLQPLNVEIDPEIQKVKSREREQIKSLNNQFASFIDKVRFLEQQNQVLQTKWELLQQVDTSTRTHNLEPYFESFINNLRRRVDQLKSDQSRLDSELKNMQDMVEDYRNKYEDEINKRTNAENEFVTIKKDVDGAYMTKVDLQAKLDNLQQEIDFLTALYQAELSQMQTQISETNVILSMDNNRNLDLDSIIAEVKAQYEDIAQKSKAEAESLYQSKYEELQITAGRHGDSVRNSKIEIS…	2616	2481	1	0	0	670.838	2	-0.0007	365	376	1	77.44	4.5e-06	K	SKAEAESLYQSK	Y						File: ~Y:\CORE\RAW_DATA_2024_QE\P1677_Sigrun_Lange\P1677_1.raw~; SpectrumID: ~3566~; PrecursorID: ~0~; scans: ~10100~
2	2::tr|H6VRG2|H6VRG2_HUMAN	Keratin, type II cytoskeletal 1 OS=Homo sapiens OX=9606 GN=KRT1 PE=3 SV=1	2934	66	1e-288	66197	209	170	40	36	59.9	8.15	MSRQFSSRSGYRSGGGFSSGSAGIINYQRRTTSSSTRRSGGGGGRFSSCGGGGGSFGAGGGFGSRSLVNLGGSKSISISVARGGGRGSGFGGGYGGGGFGGGGFGGGGFGGGGIGGGGFGGFGSGGGGFGGGGFGGGGYGGGYGPVCPPGGIQEVTINQSLLQPLNVEIDPEIQKVKSREREQIKSLNNQFASFIDKVRFLEQQNQVLQTKWELLQQVDTSTRTHNLEPYFESFINNLRRRVDQLKSDQSRLDSELKNMQDMVEDYRNKYEDEINKRTNAENEFVTIKKDVDGAYMTKVDLQAKLDNLQQEIDFLTALYQAELSQMQTQISETNVILSMDNNRNLDLDSIIAEVKAQYEDIAQKSKAEAESLYQSKYEELQITAGRHGDSVRNSKIEIS…	2705	4952	1	0	0	679.351	2	-0.002	444	455	0	84.99	7.4e-07	K	LNDLEDALQQAK	E						File: ~Y:\CORE\RAW_DATA_2024_QE\P1677_Sigrun_Lange\P1677_1.raw~; SpectrumID: ~6203~; PrecursorID: ~0~; scans: ~14385~
2	2::tr|H6VRG2|H6VRG2_HUMAN	Keratin, type II cytoskeletal 1 OS=Homo sapiens OX=9606 GN=KRT1 PE=3 SV=1	2934	66	1e-288	66197	209	170	40	36	59.9	8.15	MSRQFSSRSGYRSGGGFSSGSAGIINYQRRTTSSSTRRSGGGGGRFSSCGGGGGSFGAGGGFGSRSLVNLGGSKSISISVARGGGRGSGFGGGYGGGGFGGGGFGGGGFGGGGIGGGGFGGFGSGGGGFGGGGFGGGGYGGGYGPVCPPGGIQEVTINQSLLQPLNVEIDPEIQKVKSREREQIKSLNNQFASFIDKVRFLEQQNQVLQTKWELLQQVDTSTRTHNLEPYFESFINNLRRRVDQLKSDQSRLDSELKNMQDMVEDYRNKYEDEINKRTNAENEFVTIKKDVDGAYMTKVDLQAKLDNLQQEIDFLTALYQAELSQMQTQISETNVILSMDNNRNLDLDSIIAEVKAQYEDIAQKSKAEAESLYQSKYEELQITAGRHGDSVRNSKIEIS…	2931	6481	1	0	0	692.348	2	-0.0009	186	197	0	89.07	2.5e-07	K	SLNNQFASFIDK	V						File: ~Y:\CORE\RAW_DATA_2024_QE\P1677_Sigrun_Lange\P1677_1.raw~; SpectrumID: ~7749~; PrecursorID: ~0~; scans: ~16424~
2	2::tr|H6VRG2|H6VRG2_HUMAN	Keratin, type II cytoskeletal 1 OS=Homo sapiens OX=9606 GN=KRT1 PE=3 SV=1	2934	66	1e-288	66197	209	170	40	36	59.9	8.15	MSRQFSSRSGYRSGGGFSSGSAGIINYQRRTTSSSTRRSGGGGGRFSSCGGGGGSFGAGGGFGSRSLVNLGGSKSISISVARGGGRGSGFGGGYGGGGFGGGGFGGGGFGGGGIGGGGFGGFGSGGGGFGGGGFGGGGYGGGYGPVCPPGGIQEVTINQSLLQPLNVEIDPEIQKVKSREREQIKSLNNQFASFIDKVRFLEQQNQVLQTKWELLQQVDTSTRTHNLEPYFESFINNLRRRVDQLKSDQSRLDSELKNMQDMVEDYRNKYEDEINKRTNAENEFVTIKKDVDGAYMTKVDLQAKLDNLQQEIDFLTALYQAELSQMQTQISETNVILSMDNNRNLDLDSIIAEVKAQYEDIAQKSKAEAESLYQSKYEELQITAGRHGDSVRNSKIEIS…	2941	7644	1	0	0	692.852	2	0.0219	186	197	0	39.33	0.024	K	SLNNQFASFIDK	V		Deamidated (NQ)	0.000010000000.0			File: ~Y:\CORE\RAW_DATA_2024_QE\P1677_Sigrun_Lange\P1677_1.raw~; SpectrumID: ~8915~; PrecursorID: ~0~; scans: ~18009~
2	2::tr|H6VRG2|H6VRG2_HUMAN	Keratin, type II cytoskeletal 1 OS=Homo sapiens OX=9606 GN=KRT1 PE=3 SV=1	2934	66	1e-288	66197	209	170	40	36	59.9	8.15	MSRQFSSRSGYRSGGGFSSGSAGIINYQRRTTSSSTRRSGGGGGRFSSCGGGGGSFGAGGGFGSRSLVNLGGSKSISISVARGGGRGSGFGGGYGGGGFGGGGFGGGGFGGGGIGGGGFGGFGSGGGGFGGGGFGGGGYGGGYGPVCPPGGIQEVTINQSLLQPLNVEIDPEIQKVKSREREQIKSLNNQFASFIDKVRFLEQQNQVLQTKWELLQQVDTSTRTHNLEPYFESFINNLRRRVDQLKSDQSRLDSELKNMQDMVEDYRNKYEDEINKRTNAENEFVTIKKDVDGAYMTKVDLQAKLDNLQQEIDFLTALYQAELSQMQTQISETNVILSMDNNRNLDLDSIIAEVKAQYEDIAQKSKAEAESLYQSKYEELQITAGRHGDSVRNSKIEIS…	2944	6669	1	0	0	693.341	2	0.0165	186	197	0	60.42	0.00017	K	SLNNQFASFIDK	V		2 Deamidated (NQ)	0.000110000000.0			File: ~Y:\CORE\RAW_DATA_2024_QE\P1677_Sigrun_Lange\P1677_1.raw~; SpectrumID: ~7937~; PrecursorID: ~0~; scans: ~16717~
2	2::tr|H6VRG2|H6VRG2_HUMAN	Keratin, type II cytoskeletal 1 OS=Homo sapiens OX=9606 GN=KRT1 PE=3 SV=1	2934	66	1e-288	66197	209	170	40	36	59.9	8.15	MSRQFSSRSGYRSGGGFSSGSAGIINYQRRTTSSSTRRSGGGGGRFSSCGGGGGSFGAGGGFGSRSLVNLGGSKSISISVARGGGRGSGFGGGYGGGGFGGGGFGGGGFGGGGIGGGGFGGFGSGGGGFGGGGFGGGGYGGGYGPVCPPGGIQEVTINQSLLQPLNVEIDPEIQKVKSREREQIKSLNNQFASFIDKVRFLEQQNQVLQTKWELLQQVDTSTRTHNLEPYFESFINNLRRRVDQLKSDQSRLDSELKNMQDMVEDYRNKYEDEINKRTNAENEFVTIKKDVDGAYMTKVDLQAKLDNLQQEIDFLTALYQAELSQMQTQISETNVILSMDNNRNLDLDSIIAEVKAQYEDIAQKSKAEAESLYQSKYEELQITAGRHGDSVRNSKIEIS…	2996	3270	1	0	0	465.249	3	0.0016	278	289	1	78.19	3.3e-06	R	TNAENEFVTIKK	D						File: ~Y:\CORE\RAW_DATA_2024_QE\P1677_Sigrun_Lange\P1677_1.raw~; SpectrumID: ~4441~; PrecursorID: ~0~; scans: ~11942~
2	2::tr|H6VRG2|H6VRG2_HUMAN	Keratin, type II cytoskeletal 1 OS=Homo sapiens OX=9606 GN=KRT1 PE=3 SV=1	2934	66	1e-288	66197	209	170	40	36	59.9	8.15	MSRQFSSRSGYRSGGGFSSGSAGIINYQRRTTSSSTRRSGGGGGRFSSCGGGGGSFGAGGGFGSRSLVNLGGSKSISISVARGGGRGSGFGGGYGGGGFGGGGFGGGGFGGGGIGGGGFGGFGSGGGGFGGGGFGGGGYGGGYGPVCPPGGIQEVTINQSLLQPLNVEIDPEIQKVKSREREQIKSLNNQFASFIDKVRFLEQQNQVLQTKWELLQQVDTSTRTHNLEPYFESFINNLRRRVDQLKSDQSRLDSELKNMQDMVEDYRNKYEDEINKRTNAENEFVTIKKDVDGAYMTKVDLQAKLDNLQQEIDFLTALYQAELSQMQTQISETNVILSMDNNRNLDLDSIIAEVKAQYEDIAQKSKAEAESLYQSKYEELQITAGRHGDSVRNSKIEIS…	2998	3278	1	0	0	697.373	2	0.007	278	289	1	71.98	1.2e-05	R	TNAENEFVTIKK	D						File: ~Y:\CORE\RAW_DATA_2024_QE\P1677_Sigrun_Lange\P1677_1.raw~; SpectrumID: ~4449~; PrecursorID: ~0~; scans: ~11954~
2	2::tr|H6VRG2|H6VRG2_HUMAN	Keratin, type II cytoskeletal 1 OS=Homo sapiens OX=9606 GN=KRT1 PE=3 SV=1	2934	66	1e-288	66197	209	170	40	36	59.9	8.15	MSRQFSSRSGYRSGGGFSSGSAGIINYQRRTTSSSTRRSGGGGGRFSSCGGGGGSFGAGGGFGSRSLVNLGGSKSISISVARGGGRGSGFGGGYGGGGFGGGGFGGGGFGGGGIGGGGFGGFGSGGGGFGGGGFGGGGYGGGYGPVCPPGGIQEVTINQSLLQPLNVEIDPEIQKVKSREREQIKSLNNQFASFIDKVRFLEQQNQVLQTKWELLQQVDTSTRTHNLEPYFESFINNLRRRVDQLKSDQSRLDSELKNMQDMVEDYRNKYEDEINKRTNAENEFVTIKKDVDGAYMTKVDLQAKLDNLQQEIDFLTALYQAELSQMQTQISETNVILSMDNNRNLDLDSIIAEVKAQYEDIAQKSKAEAESLYQSKYEELQITAGRHGDSVRNSKIEIS…	3497	6083	1	0	0	492.588	3	-0.0003	212	223	0	46.53	0.0062	K	WELLQQVDTSTR	T						File: ~Y:\CORE\RAW_DATA_2024_QE\P1677_Sigrun_Lange\P1677_1.raw~; SpectrumID: ~7349~; PrecursorID: ~0~; scans: ~15913~
2	2::tr|H6VRG2|H6VRG2_HUMAN	Keratin, type II cytoskeletal 1 OS=Homo sapiens OX=9606 GN=KRT1 PE=3 SV=1	2934	66	1e-288	66197	209	170	40	36	59.9	8.15	MSRQFSSRSGYRSGGGFSSGSAGIINYQRRTTSSSTRRSGGGGGRFSSCGGGGGSFGAGGGFGSRSLVNLGGSKSISISVARGGGRGSGFGGGYGGGGFGGGGFGGGGFGGGGIGGGGFGGFGSGGGGFGGGGFGGGGYGGGYGPVCPPGGIQEVTINQSLLQPLNVEIDPEIQKVKSREREQIKSLNNQFASFIDKVRFLEQQNQVLQTKWELLQQVDTSTRTHNLEPYFESFINNLRRRVDQLKSDQSRLDSELKNMQDMVEDYRNKYEDEINKRTNAENEFVTIKKDVDGAYMTKVDLQAKLDNLQQEIDFLTALYQAELSQMQTQISETNVILSMDNNRNLDLDSIIAEVKAQYEDIAQKSKAEAESLYQSKYEELQITAGRHGDSVRNSKIEIS…	3498	6127	1	0	0	738.378	2	-0.0002	212	223	0	73.37	1.3e-05	K	WELLQQVDTSTR	T						File: ~Y:\CORE\RAW_DATA_2024_QE\P1677_Sigrun_Lange\P1677_1.raw~; SpectrumID: ~7393~; PrecursorID: ~0~; scans: ~15963~
2	2::tr|H6VRG2|H6VRG2_HUMAN	Keratin, type II cytoskeletal 1 OS=Homo sapiens OX=9606 GN=KRT1 PE=3 SV=1	2934	66	1e-288	66197	209	170	40	36	59.9	8.15	MSRQFSSRSGYRSGGGFSSGSAGIINYQRRTTSSSTRRSGGGGGRFSSCGGGGGSFGAGGGFGSRSLVNLGGSKSISISVARGGGRGSGFGGGYGGGGFGGGGFGGGGFGGGGIGGGGFGGFGSGGGGFGGGGFGGGGYGGGYGPVCPPGGIQEVTINQSLLQPLNVEIDPEIQKVKSREREQIKSLNNQFASFIDKVRFLEQQNQVLQTKWELLQQVDTSTRTHNLEPYFESFINNLRRRVDQLKSDQSRLDSELKNMQDMVEDYRNKYEDEINKRTNAENEFVTIKKDVDGAYMTKVDLQAKLDNLQQEIDFLTALYQAELSQMQTQISETNVILSMDNNRNLDLDSIIAEVKAQYEDIAQKSKAEAESLYQSKYEELQITAGRHGDSVRNSKIEIS…	3502	3730	1	0	0	738.395	2	-0.002	200	211	0	84.85	1e-06	R	FLEQQNQVLQTK	W						File: ~Y:\CORE\RAW_DATA_2024_QE\P1677_Sigrun_Lange\P1677_1.raw~; SpectrumID: ~4926~; PrecursorID: ~0~; scans: ~12666~
2	2::tr|H6VRG2|H6VRG2_HUMAN	Keratin, type II cytoskeletal 1 OS=Homo sapiens OX=9606 GN=KRT1 PE=3 SV=1	2934	66	1e-288	66197	209	170	40	36	59.9	8.15	MSRQFSSRSGYRSGGGFSSGSAGIINYQRRTTSSSTRRSGGGGGRFSSCGGGGGSFGAGGGFGSRSLVNLGGSKSISISVARGGGRGSGFGGGYGGGGFGGGGFGGGGFGGGGIGGGGFGGFGSGGGGFGGGGFGGGGYGGGYGPVCPPGGIQEVTINQSLLQPLNVEIDPEIQKVKSREREQIKSLNNQFASFIDKVRFLEQQNQVLQTKWELLQQVDTSTRTHNLEPYFESFINNLRRRVDQLKSDQSRLDSELKNMQDMVEDYRNKYEDEINKRTNAENEFVTIKKDVDGAYMTKVDLQAKLDNLQQEIDFLTALYQAELSQMQTQISETNVILSMDNNRNLDLDSIIAEVKAQYEDIAQKSKAEAESLYQSKYEELQITAGRHGDSVRNSKIEIS…	3504	3736	1	0	0	492.6	3	-0.0007	200	211	0	44.53	0.011	R	FLEQQNQVLQTK	W						File: ~Y:\CORE\RAW_DATA_2024_QE\P1677_Sigrun_Lange\P1677_1.raw~; SpectrumID: ~4934~; PrecursorID: ~0~; scans: ~12676~
2	2::tr|H6VRG2|H6VRG2_HUMAN	Keratin, type II cytoskeletal 1 OS=Homo sapiens OX=9606 GN=KRT1 PE=3 SV=1	2934	66	1e-288	66197	209	170	40	36	59.9	8.15	MSRQFSSRSGYRSGGGFSSGSAGIINYQRRTTSSSTRRSGGGGGRFSSCGGGGGSFGAGGGFGSRSLVNLGGSKSISISVARGGGRGSGFGGGYGGGGFGGGGFGGGGFGGGGIGGGGFGGFGSGGGGFGGGGFGGGGYGGGYGPVCPPGGIQEVTINQSLLQPLNVEIDPEIQKVKSREREQIKSLNNQFASFIDKVRFLEQQNQVLQTKWELLQQVDTSTRTHNLEPYFESFINNLRRRVDQLKSDQSRLDSELKNMQDMVEDYRNKYEDEINKRTNAENEFVTIKKDVDGAYMTKVDLQAKLDNLQQEIDFLTALYQAELSQMQTQISETNVILSMDNNRNLDLDSIIAEVKAQYEDIAQKSKAEAESLYQSKYEELQITAGRHGDSVRNSKIEIS…	3512	5574	1	0	0	738.896	2	0.0155	200	211	0	29.85	0.32	R	FLEQQNQVLQTK	W		Deamidated (NQ)	0.000010000000.0			File: ~Y:\CORE\RAW_DATA_2024_QE\P1677_Sigrun_Lange\P1677_1.raw~; SpectrumID: ~6836~; PrecursorID: ~0~; scans: ~15242~
2	2::tr|H6VRG2|H6VRG2_HUMAN	Keratin, type II cytoskeletal 1 OS=Homo sapiens OX=9606 GN=KRT1 PE=3 SV=1	2934	66	1e-288	66197	209	170	40	36	59.9	8.15	MSRQFSSRSGYRSGGGFSSGSAGIINYQRRTTSSSTRRSGGGGGRFSSCGGGGGSFGAGGGFGSRSLVNLGGSKSISISVARGGGRGSGFGGGYGGGGFGGGGFGGGGFGGGGIGGGGFGGFGSGGGGFGGGGFGGGGYGGGYGPVCPPGGIQEVTINQSLLQPLNVEIDPEIQKVKSREREQIKSLNNQFASFIDKVRFLEQQNQVLQTKWELLQQVDTSTRTHNLEPYFESFINNLRRRVDQLKSDQSRLDSELKNMQDMVEDYRNKYEDEINKRTNAENEFVTIKKDVDGAYMTKVDLQAKLDNLQQEIDFLTALYQAELSQMQTQISETNVILSMDNNRNLDLDSIIAEVKAQYEDIAQKSKAEAESLYQSKYEELQITAGRHGDSVRNSKIEIS…	3513	4982	1	0	0	738.901	2	0.0258	200	211	0	41.08	0.022	R	FLEQQNQVLQTK	W		Deamidated (NQ)	0.000100000000.0			File: ~Y:\CORE\RAW_DATA_2024_QE\P1677_Sigrun_Lange\P1677_1.raw~; SpectrumID: ~6234~; PrecursorID: ~0~; scans: ~14426~
2	2::tr|H6VRG2|H6VRG2_HUMAN	Keratin, type II cytoskeletal 1 OS=Homo sapiens OX=9606 GN=KRT1 PE=3 SV=1	2934	66	1e-288	66197	209	170	40	36	59.9	8.15	MSRQFSSRSGYRSGGGFSSGSAGIINYQRRTTSSSTRRSGGGGGRFSSCGGGGGSFGAGGGFGSRSLVNLGGSKSISISVARGGGRGSGFGGGYGGGGFGGGGFGGGGFGGGGIGGGGFGGFGSGGGGFGGGGFGGGGYGGGYGPVCPPGGIQEVTINQSLLQPLNVEIDPEIQKVKSREREQIKSLNNQFASFIDKVRFLEQQNQVLQTKWELLQQVDTSTRTHNLEPYFESFINNLRRRVDQLKSDQSRLDSELKNMQDMVEDYRNKYEDEINKRTNAENEFVTIKKDVDGAYMTKVDLQAKLDNLQQEIDFLTALYQAELSQMQTQISETNVILSMDNNRNLDLDSIIAEVKAQYEDIAQKSKAEAESLYQSKYEELQITAGRHGDSVRNSKIEIS…	3835	5580	1	0	0	508.602	3	0.0025	461	472	1	27.47	0.41	R	LLRDYQELMNTK	L						File: ~Y:\CORE\RAW_DATA_2024_QE\P1677_Sigrun_Lange\P1677_1.raw~; SpectrumID: ~6842~; PrecursorID: ~0~; scans: ~15251~
2	2::tr|H6VRG2|H6VRG2_HUMAN	Keratin, type II cytoskeletal 1 OS=Homo sapiens OX=9606 GN=KRT1 PE=3 SV=1	2934	66	1e-288	66197	209	170	40	36	59.9	8.15	MSRQFSSRSGYRSGGGFSSGSAGIINYQRRTTSSSTRRSGGGGGRFSSCGGGGGSFGAGGGFGSRSLVNLGGSKSISISVARGGGRGSGFGGGYGGGGFGGGGFGGGGFGGGGIGGGGFGGFGSGGGGFGGGGFGGGGYGGGYGPVCPPGGIQEVTINQSLLQPLNVEIDPEIQKVKSREREQIKSLNNQFASFIDKVRFLEQQNQVLQTKWELLQQVDTSTRTHNLEPYFESFINNLRRRVDQLKSDQSRLDSELKNMQDMVEDYRNKYEDEINKRTNAENEFVTIKKDVDGAYMTKVDLQAKLDNLQQEIDFLTALYQAELSQMQTQISETNVILSMDNNRNLDLDSIIAEVKAQYEDIAQKSKAEAESLYQSKYEELQITAGRHGDSVRNSKIEIS…	3836	5644	1	0	0	762.399	2	0.0026	461	472	1	43.13	0.011	R	LLRDYQELMNTK	L						File: ~Y:\CORE\RAW_DATA_2024_QE\P1677_Sigrun_Lange\P1677_1.raw~; SpectrumID: ~6906~; PrecursorID: ~0~; scans: ~15333~
2	2::tr|H6VRG2|H6VRG2_HUMAN	Keratin, type II cytoskeletal 1 OS=Homo sapiens OX=9606 GN=KRT1 PE=3 SV=1	2934	66	1e-288	66197	209	170	40	36	59.9	8.15	MSRQFSSRSGYRSGGGFSSGSAGIINYQRRTTSSSTRRSGGGGGRFSSCGGGGGSFGAGGGFGSRSLVNLGGSKSISISVARGGGRGSGFGGGYGGGGFGGGGFGGGGFGGGGIGGGGFGGFGSGGGGFGGGGFGGGGYGGGYGPVCPPGGIQEVTINQSLLQPLNVEIDPEIQKVKSREREQIKSLNNQFASFIDKVRFLEQQNQVLQTKWELLQQVDTSTRTHNLEPYFESFINNLRRRVDQLKSDQSRLDSELKNMQDMVEDYRNKYEDEINKRTNAENEFVTIKKDVDGAYMTKVDLQAKLDNLQQEIDFLTALYQAELSQMQTQISETNVILSMDNNRNLDLDSIIAEVKAQYEDIAQKSKAEAESLYQSKYEELQITAGRHGDSVRNSKIEIS…	3939	4213	1	0	0	513.933	3	0.0005	461	472	1	39.66	0.031	R	LLRDYQELMNTK	L		Oxidation (M)	0.000000002000.0			File: ~Y:\CORE\RAW_DATA_2024_QE\P1677_Sigrun_Lange\P1677_1.raw~; SpectrumID: ~5437~; PrecursorID: ~0~; scans: ~13349~
2	2::tr|H6VRG2|H6VRG2_HUMAN	Keratin, type II cytoskeletal 1 OS=Homo sapiens OX=9606 GN=KRT1 PE=3 SV=1	2934	66	1e-288	66197	209	170	40	36	59.9	8.15	MSRQFSSRSGYRSGGGFSSGSAGIINYQRRTTSSSTRRSGGGGGRFSSCGGGGGSFGAGGGFGSRSLVNLGGSKSISISVARGGGRGSGFGGGYGGGGFGGGGFGGGGFGGGGIGGGGFGGFGSGGGGFGGGGFGGGGYGGGYGPVCPPGGIQEVTINQSLLQPLNVEIDPEIQKVKSREREQIKSLNNQFASFIDKVRFLEQQNQVLQTKWELLQQVDTSTRTHNLEPYFESFINNLRRRVDQLKSDQSRLDSELKNMQDMVEDYRNKYEDEINKRTNAENEFVTIKKDVDGAYMTKVDLQAKLDNLQQEIDFLTALYQAELSQMQTQISETNVILSMDNNRNLDLDSIIAEVKAQYEDIAQKSKAEAESLYQSKYEELQITAGRHGDSVRNSKIEIS…	3946	4141	1	0	0	770.899	2	0.0227	461	472	1	24.65	0.97	R	LLRDYQELMNTK	L		Deamidated (NQ); Oxidation (M)	0.000001002000.0			File: ~Y:\CORE\RAW_DATA_2024_QE\P1677_Sigrun_Lange\P1677_1.raw~; SpectrumID: ~5362~; PrecursorID: ~0~; scans: ~13254~
2	2::tr|H6VRG2|H6VRG2_HUMAN	Keratin, type II cytoskeletal 1 OS=Homo sapiens OX=9606 GN=KRT1 PE=3 SV=1	2934	66	1e-288	66197	209	170	40	36	59.9	8.15	MSRQFSSRSGYRSGGGFSSGSAGIINYQRRTTSSSTRRSGGGGGRFSSCGGGGGSFGAGGGFGSRSLVNLGGSKSISISVARGGGRGSGFGGGYGGGGFGGGGFGGGGFGGGGIGGGGFGGFGSGGGGFGGGGFGGGGYGGGYGPVCPPGGIQEVTINQSLLQPLNVEIDPEIQKVKSREREQIKSLNNQFASFIDKVRFLEQQNQVLQTKWELLQQVDTSTRTHNLEPYFESFINNLRRRVDQLKSDQSRLDSELKNMQDMVEDYRNKYEDEINKRTNAENEFVTIKKDVDGAYMTKVDLQAKLDNLQQEIDFLTALYQAELSQMQTQISETNVILSMDNNRNLDLDSIIAEVKAQYEDIAQKSKAEAESLYQSKYEELQITAGRHGDSVRNSKIEIS…	4199	6228	1	0	0	533.949	3	-0.0009	442	455	1	69.61	2.6e-05	K	NKLNDLEDALQQAK	E						File: ~Y:\CORE\RAW_DATA_2024_QE\P1677_Sigrun_Lange\P1677_1.raw~; SpectrumID: ~7495~; PrecursorID: ~0~; scans: ~16082~
2	2::tr|H6VRG2|H6VRG2_HUMAN	Keratin, type II cytoskeletal 1 OS=Homo sapiens OX=9606 GN=KRT1 PE=3 SV=1	2934	66	1e-288	66197	209	170	40	36	59.9	8.15	MSRQFSSRSGYRSGGGFSSGSAGIINYQRRTTSSSTRRSGGGGGRFSSCGGGGGSFGAGGGFGSRSLVNLGGSKSISISVARGGGRGSGFGGGYGGGGFGGGGFGGGGFGGGGIGGGGFGGFGSGGGGFGGGGFGGGGYGGGYGPVCPPGGIQEVTINQSLLQPLNVEIDPEIQKVKSREREQIKSLNNQFASFIDKVRFLEQQNQVLQTKWELLQQVDTSTRTHNLEPYFESFINNLRRRVDQLKSDQSRLDSELKNMQDMVEDYRNKYEDEINKRTNAENEFVTIKKDVDGAYMTKVDLQAKLDNLQQEIDFLTALYQAELSQMQTQISETNVILSMDNNRNLDLDSIIAEVKAQYEDIAQKSKAEAESLYQSKYEELQITAGRHGDSVRNSKIEIS…	4200	6217	1	0	0	800.427	2	0.0133	442	455	1	87.6	4e-07	K	NKLNDLEDALQQAK	E						File: ~Y:\CORE\RAW_DATA_2024_QE\P1677_Sigrun_Lange\P1677_1.raw~; SpectrumID: ~7484~; PrecursorID: ~0~; scans: ~16069~
2	2::tr|H6VRG2|H6VRG2_HUMAN	Keratin, type II cytoskeletal 1 OS=Homo sapiens OX=9606 GN=KRT1 PE=3 SV=1	2934	66	1e-288	66197	209	170	40	36	59.9	8.15	MSRQFSSRSGYRSGGGFSSGSAGIINYQRRTTSSSTRRSGGGGGRFSSCGGGGGSFGAGGGFGSRSLVNLGGSKSISISVARGGGRGSGFGGGYGGGGFGGGGFGGGGFGGGGIGGGGFGGFGSGGGGFGGGGFGGGGYGGGYGPVCPPGGIQEVTINQSLLQPLNVEIDPEIQKVKSREREQIKSLNNQFASFIDKVRFLEQQNQVLQTKWELLQQVDTSTRTHNLEPYFESFINNLRRRVDQLKSDQSRLDSELKNMQDMVEDYRNKYEDEINKRTNAENEFVTIKKDVDGAYMTKVDLQAKLDNLQQEIDFLTALYQAELSQMQTQISETNVILSMDNNRNLDLDSIIAEVKAQYEDIAQKSKAEAESLYQSKYEELQITAGRHGDSVRNSKIEIS…	4350	7147	1	0	0	819.932	2	-0.0027	186	199	1	97.48	3.8e-08	K	SLNNQFASFIDKVR	F						File: ~Y:\CORE\RAW_DATA_2024_QE\P1677_Sigrun_Lange\P1677_1.raw~; SpectrumID: ~8415~; PrecursorID: ~0~; scans: ~17344~
2	2::tr|H6VRG2|H6VRG2_HUMAN	Keratin, type II cytoskeletal 1 OS=Homo sapiens OX=9606 GN=KRT1 PE=3 SV=1	2934	66	1e-288	66197	209	170	40	36	59.9	8.15	MSRQFSSRSGYRSGGGFSSGSAGIINYQRRTTSSSTRRSGGGGGRFSSCGGGGGSFGAGGGFGSRSLVNLGGSKSISISVARGGGRGSGFGGGYGGGGFGGGGFGGGGFGGGGIGGGGFGGFGSGGGGFGGGGFGGGGYGGGYGPVCPPGGIQEVTINQSLLQPLNVEIDPEIQKVKSREREQIKSLNNQFASFIDKVRFLEQQNQVLQTKWELLQQVDTSTRTHNLEPYFESFINNLRRRVDQLKSDQSRLDSELKNMQDMVEDYRNKYEDEINKRTNAENEFVTIKKDVDGAYMTKVDLQAKLDNLQQEIDFLTALYQAELSQMQTQISETNVILSMDNNRNLDLDSIIAEVKAQYEDIAQKSKAEAESLYQSKYEELQITAGRHGDSVRNSKIEIS…	4353	7377	1	0	0	546.958	3	0	186	199	1	64.78	6.9e-05	K	SLNNQFASFIDKVR	F						File: ~Y:\CORE\RAW_DATA_2024_QE\P1677_Sigrun_Lange\P1677_1.raw~; SpectrumID: ~8648~; PrecursorID: ~0~; scans: ~17643~
2	2::tr|H6VRG2|H6VRG2_HUMAN	Keratin, type II cytoskeletal 1 OS=Homo sapiens OX=9606 GN=KRT1 PE=3 SV=1	2934	66	1e-288	66197	209	170	40	36	59.9	8.15	MSRQFSSRSGYRSGGGFSSGSAGIINYQRRTTSSSTRRSGGGGGRFSSCGGGGGSFGAGGGFGSRSLVNLGGSKSISISVARGGGRGSGFGGGYGGGGFGGGGFGGGGFGGGGIGGGGFGGFGSGGGGFGGGGFGGGGYGGGYGPVCPPGGIQEVTINQSLLQPLNVEIDPEIQKVKSREREQIKSLNNQFASFIDKVRFLEQQNQVLQTKWELLQQVDTSTRTHNLEPYFESFINNLRRRVDQLKSDQSRLDSELKNMQDMVEDYRNKYEDEINKRTNAENEFVTIKKDVDGAYMTKVDLQAKLDNLQQEIDFLTALYQAELSQMQTQISETNVILSMDNNRNLDLDSIIAEVKAQYEDIAQKSKAEAESLYQSKYEELQITAGRHGDSVRNSKIEIS…	4447	4145	1	0	0	553.269	3	0.0004	13	29	0	46.98	0.005	R	SGGGFSSGSAGIINYQR	R						File: ~Y:\CORE\RAW_DATA_2024_QE\P1677_Sigrun_Lange\P1677_1.raw~; SpectrumID: ~5366~; PrecursorID: ~0~; scans: ~13259~
2	2::tr|H6VRG2|H6VRG2_HUMAN	Keratin, type II cytoskeletal 1 OS=Homo sapiens OX=9606 GN=KRT1 PE=3 SV=1	2934	66	1e-288	66197	209	170	40	36	59.9	8.15	MSRQFSSRSGYRSGGGFSSGSAGIINYQRRTTSSSTRRSGGGGGRFSSCGGGGGSFGAGGGFGSRSLVNLGGSKSISISVARGGGRGSGFGGGYGGGGFGGGGFGGGGFGGGGIGGGGFGGFGSGGGGFGGGGFGGGGYGGGYGPVCPPGGIQEVTINQSLLQPLNVEIDPEIQKVKSREREQIKSLNNQFASFIDKVRFLEQQNQVLQTKWELLQQVDTSTRTHNLEPYFESFINNLRRRVDQLKSDQSRLDSELKNMQDMVEDYRNKYEDEINKRTNAENEFVTIKKDVDGAYMTKVDLQAKLDNLQQEIDFLTALYQAELSQMQTQISETNVILSMDNNRNLDLDSIIAEVKAQYEDIAQKSKAEAESLYQSKYEELQITAGRHGDSVRNSKIEIS…	4448	4127	1	0	0	829.401	2	0.0015	13	29	0	85.66	6.7e-07	R	SGGGFSSGSAGIINYQR	R						File: ~Y:\CORE\RAW_DATA_2024_QE\P1677_Sigrun_Lange\P1677_1.raw~; SpectrumID: ~5348~; PrecursorID: ~0~; scans: ~13236~
2	2::tr|H6VRG2|H6VRG2_HUMAN	Keratin, type II cytoskeletal 1 OS=Homo sapiens OX=9606 GN=KRT1 PE=3 SV=1	2934	66	1e-288	66197	209	170	40	36	59.9	8.15	MSRQFSSRSGYRSGGGFSSGSAGIINYQRRTTSSSTRRSGGGGGRFSSCGGGGGSFGAGGGFGSRSLVNLGGSKSISISVARGGGRGSGFGGGYGGGGFGGGGFGGGGFGGGGIGGGGFGGFGSGGGGFGGGGFGGGGYGGGYGPVCPPGGIQEVTINQSLLQPLNVEIDPEIQKVKSREREQIKSLNNQFASFIDKVRFLEQQNQVLQTKWELLQQVDTSTRTHNLEPYFESFINNLRRRVDQLKSDQSRLDSELKNMQDMVEDYRNKYEDEINKRTNAENEFVTIKKDVDGAYMTKVDLQAKLDNLQQEIDFLTALYQAELSQMQTQISETNVILSMDNNRNLDLDSIIAEVKAQYEDIAQKSKAEAESLYQSKYEELQITAGRHGDSVRNSKIEIS…	4452	4341	1	0	0	829.895	2	0.0054	13	29	0	81.48	1.5e-06	R	SGGGFSSGSAGIINYQR	R		Deamidated (NQ)	0.00000000000001000.0			File: ~Y:\CORE\RAW_DATA_2024_QE\P1677_Sigrun_Lange\P1677_1.raw~; SpectrumID: ~5569~; PrecursorID: ~0~; scans: ~13517~
2	2::tr|H6VRG2|H6VRG2_HUMAN	Keratin, type II cytoskeletal 1 OS=Homo sapiens OX=9606 GN=KRT1 PE=3 SV=1	2934	66	1e-288	66197	209	170	40	36	59.9	8.15	MSRQFSSRSGYRSGGGFSSGSAGIINYQRRTTSSSTRRSGGGGGRFSSCGGGGGSFGAGGGFGSRSLVNLGGSKSISISVARGGGRGSGFGGGYGGGGFGGGGFGGGGFGGGGIGGGGFGGFGSGGGGFGGGGFGGGGYGGGYGPVCPPGGIQEVTINQSLLQPLNVEIDPEIQKVKSREREQIKSLNNQFASFIDKVRFLEQQNQVLQTKWELLQQVDTSTRTHNLEPYFESFINNLRRRVDQLKSDQSRLDSELKNMQDMVEDYRNKYEDEINKRTNAENEFVTIKKDVDGAYMTKVDLQAKLDNLQQEIDFLTALYQAELSQMQTQISETNVILSMDNNRNLDLDSIIAEVKAQYEDIAQKSKAEAESLYQSKYEELQITAGRHGDSVRNSKIEIS…	4578	5638	1	0	0	563.327	3	-0.0036	66	82	1	42.04	0.0049	R	SLVNLGGSKSISISVAR	G						File: ~Y:\CORE\RAW_DATA_2024_QE\P1677_Sigrun_Lange\P1677_1.raw~; SpectrumID: ~6900~; PrecursorID: ~0~; scans: ~15326~
2	2::tr|H6VRG2|H6VRG2_HUMAN	Keratin, type II cytoskeletal 1 OS=Homo sapiens OX=9606 GN=KRT1 PE=3 SV=1	2934	66	1e-288	66197	209	170	40	36	59.9	8.15	MSRQFSSRSGYRSGGGFSSGSAGIINYQRRTTSSSTRRSGGGGGRFSSCGGGGGSFGAGGGFGSRSLVNLGGSKSISISVARGGGRGSGFGGGYGGGGFGGGGFGGGGFGGGGIGGGGFGGFGSGGGGFGGGGFGGGGYGGGYGPVCPPGGIQEVTINQSLLQPLNVEIDPEIQKVKSREREQIKSLNNQFASFIDKVRFLEQQNQVLQTKWELLQQVDTSTRTHNLEPYFESFINNLRRRVDQLKSDQSRLDSELKNMQDMVEDYRNKYEDEINKRTNAENEFVTIKKDVDGAYMTKVDLQAKLDNLQQEIDFLTALYQAELSQMQTQISETNVILSMDNNRNLDLDSIIAEVKAQYEDIAQKSKAEAESLYQSKYEELQITAGRHGDSVRNSKIEIS…	4694	4058	1	0	0	572.955	3	-0.0013	418	432	0	69.3	3.6e-05	K	QISNLQQSISDAEQR	G						File: ~Y:\CORE\RAW_DATA_2024_QE\P1677_Sigrun_Lange\P1677_1.raw~; SpectrumID: ~5277~; PrecursorID: ~0~; scans: ~13148~
2	2::tr|H6VRG2|H6VRG2_HUMAN	Keratin, type II cytoskeletal 1 OS=Homo sapiens OX=9606 GN=KRT1 PE=3 SV=1	2934	66	1e-288	66197	209	170	40	36	59.9	8.15	MSRQFSSRSGYRSGGGFSSGSAGIINYQRRTTSSSTRRSGGGGGRFSSCGGGGGSFGAGGGFGSRSLVNLGGSKSISISVARGGGRGSGFGGGYGGGGFGGGGFGGGGFGGGGIGGGGFGGFGSGGGGFGGGGFGGGGYGGGYGPVCPPGGIQEVTINQSLLQPLNVEIDPEIQKVKSREREQIKSLNNQFASFIDKVRFLEQQNQVLQTKWELLQQVDTSTRTHNLEPYFESFINNLRRRVDQLKSDQSRLDSELKNMQDMVEDYRNKYEDEINKRTNAENEFVTIKKDVDGAYMTKVDLQAKLDNLQQEIDFLTALYQAELSQMQTQISETNVILSMDNNRNLDLDSIIAEVKAQYEDIAQKSKAEAESLYQSKYEELQITAGRHGDSVRNSKIEIS…	4695	4055	1	0	0	858.929	2	0.0004	418	432	0	99.77	3.2e-08	K	QISNLQQSISDAEQR	G						File: ~Y:\CORE\RAW_DATA_2024_QE\P1677_Sigrun_Lange\P1677_1.raw~; SpectrumID: ~5274~; PrecursorID: ~0~; scans: ~13144~
2	2::tr|H6VRG2|H6VRG2_HUMAN	Keratin, type II cytoskeletal 1 OS=Homo sapiens OX=9606 GN=KRT1 PE=3 SV=1	2934	66	1e-288	66197	209	170	40	36	59.9	8.15	MSRQFSSRSGYRSGGGFSSGSAGIINYQRRTTSSSTRRSGGGGGRFSSCGGGGGSFGAGGGFGSRSLVNLGGSKSISISVARGGGRGSGFGGGYGGGGFGGGGFGGGGFGGGGIGGGGFGGFGSGGGGFGGGGFGGGGYGGGYGPVCPPGGIQEVTINQSLLQPLNVEIDPEIQKVKSREREQIKSLNNQFASFIDKVRFLEQQNQVLQTKWELLQQVDTSTRTHNLEPYFESFINNLRRRVDQLKSDQSRLDSELKNMQDMVEDYRNKYEDEINKRTNAENEFVTIKKDVDGAYMTKVDLQAKLDNLQQEIDFLTALYQAELSQMQTQISETNVILSMDNNRNLDLDSIIAEVKAQYEDIAQKSKAEAESLYQSKYEELQITAGRHGDSVRNSKIEIS…	4703	4281	1	0	0	573.283	3	-0.0009	418	432	0	37.28	0.052	K	QISNLQQSISDAEQR	G		Deamidated (NQ)	0.000000100000000.0			File: ~Y:\CORE\RAW_DATA_2024_QE\P1677_Sigrun_Lange\P1677_1.raw~; SpectrumID: ~5507~; PrecursorID: ~0~; scans: ~13438~
2	2::tr|H6VRG2|H6VRG2_HUMAN	Keratin, type II cytoskeletal 1 OS=Homo sapiens OX=9606 GN=KRT1 PE=3 SV=1	2934	66	1e-288	66197	209	170	40	36	59.9	8.15	MSRQFSSRSGYRSGGGFSSGSAGIINYQRRTTSSSTRRSGGGGGRFSSCGGGGGSFGAGGGFGSRSLVNLGGSKSISISVARGGGRGSGFGGGYGGGGFGGGGFGGGGFGGGGIGGGGFGGFGSGGGGFGGGGFGGGGYGGGYGPVCPPGGIQEVTINQSLLQPLNVEIDPEIQKVKSREREQIKSLNNQFASFIDKVRFLEQQNQVLQTKWELLQQVDTSTRTHNLEPYFESFINNLRRRVDQLKSDQSRLDSELKNMQDMVEDYRNKYEDEINKRTNAENEFVTIKKDVDGAYMTKVDLQAKLDNLQQEIDFLTALYQAELSQMQTQISETNVILSMDNNRNLDLDSIIAEVKAQYEDIAQKSKAEAESLYQSKYEELQITAGRHGDSVRNSKIEIS…	4939	4323	1	0	0	883.37	2	-0.0023	46	65	0	93.79	2.3e-08	R	FSSCGGGGGSFGAGGGFGSR	S						File: ~Y:\CORE\RAW_DATA_2024_QE\P1677_Sigrun_Lange\P1677_1.raw~; SpectrumID: ~5551~; PrecursorID: ~0~; scans: ~13495~
2	2::tr|H6VRG2|H6VRG2_HUMAN	Keratin, type II cytoskeletal 1 OS=Homo sapiens OX=9606 GN=KRT1 PE=3 SV=1	2934	66	1e-288	66197	209	170	40	36	59.9	8.15	MSRQFSSRSGYRSGGGFSSGSAGIINYQRRTTSSSTRRSGGGGGRFSSCGGGGGSFGAGGGFGSRSLVNLGGSKSISISVARGGGRGSGFGGGYGGGGFGGGGFGGGGFGGGGIGGGGFGGFGSGGGGFGGGGFGGGGYGGGYGPVCPPGGIQEVTINQSLLQPLNVEIDPEIQKVKSREREQIKSLNNQFASFIDKVRFLEQQNQVLQTKWELLQQVDTSTRTHNLEPYFESFINNLRRRVDQLKSDQSRLDSELKNMQDMVEDYRNKYEDEINKRTNAENEFVTIKKDVDGAYMTKVDLQAKLDNLQQEIDFLTALYQAELSQMQTQISETNVILSMDNNRNLDLDSIIAEVKAQYEDIAQKSKAEAESLYQSKYEELQITAGRHGDSVRNSKIEIS…	5729	7494	1	0	0	648.003	3	0.0054	444	460	1	21.5	2	K	LNDLEDALQQAKEDLAR	L						File: ~Y:\CORE\RAW_DATA_2024_QE\P1677_Sigrun_Lange\P1677_1.raw~; SpectrumID: ~8765~; PrecursorID: ~0~; scans: ~17790~
2	2::tr|H6VRG2|H6VRG2_HUMAN	Keratin, type II cytoskeletal 1 OS=Homo sapiens OX=9606 GN=KRT1 PE=3 SV=1	2934	66	1e-288	66197	209	170	40	36	59.9	8.15	MSRQFSSRSGYRSGGGFSSGSAGIINYQRRTTSSSTRRSGGGGGRFSSCGGGGGSFGAGGGFGSRSLVNLGGSKSISISVARGGGRGSGFGGGYGGGGFGGGGFGGGGFGGGGIGGGGFGGFGSGGGGFGGGGFGGGGYGGGYGPVCPPGGIQEVTINQSLLQPLNVEIDPEIQKVKSREREQIKSLNNQFASFIDKVRFLEQQNQVLQTKWELLQQVDTSTRTHNLEPYFESFINNLRRRVDQLKSDQSRLDSELKNMQDMVEDYRNKYEDEINKRTNAENEFVTIKKDVDGAYMTKVDLQAKLDNLQQEIDFLTALYQAELSQMQTQISETNVILSMDNNRNLDLDSIIAEVKAQYEDIAQKSKAEAESLYQSKYEELQITAGRHGDSVRNSKIEIS…	5884	6516	1	0	0	662.636	3	-0.001	252	267	1	61.65	9.9e-05	R	LDSELKNMQDMVEDYR	N						File: ~Y:\CORE\RAW_DATA_2024_QE\P1677_Sigrun_Lange\P1677_1.raw~; SpectrumID: ~7784~; PrecursorID: ~0~; scans: ~16478~
2	2::tr|H6VRG2|H6VRG2_HUMAN	Keratin, type II cytoskeletal 1 OS=Homo sapiens OX=9606 GN=KRT1 PE=3 SV=1	2934	66	1e-288	66197	209	170	40	36	59.9	8.15	MSRQFSSRSGYRSGGGFSSGSAGIINYQRRTTSSSTRRSGGGGGRFSSCGGGGGSFGAGGGFGSRSLVNLGGSKSISISVARGGGRGSGFGGGYGGGGFGGGGFGGGGFGGGGIGGGGFGGFGSGGGGFGGGGFGGGGYGGGYGPVCPPGGIQEVTINQSLLQPLNVEIDPEIQKVKSREREQIKSLNNQFASFIDKVRFLEQQNQVLQTKWELLQQVDTSTRTHNLEPYFESFINNLRRRVDQLKSDQSRLDSELKNMQDMVEDYRNKYEDEINKRTNAENEFVTIKKDVDGAYMTKVDLQAKLDNLQQEIDFLTALYQAELSQMQTQISETNVILSMDNNRNLDLDSIIAEVKAQYEDIAQKSKAEAESLYQSKYEELQITAGRHGDSVRNSKIEIS…	5888	6510	1	0	0	663.301	3	0.0275	252	267	1	37.72	0.029	R	LDSELKNMQDMVEDYR	N		2 Deamidated (NQ)	0.0000001010000000.0			File: ~Y:\CORE\RAW_DATA_2024_QE\P1677_Sigrun_Lange\P1677_1.raw~; SpectrumID: ~7778~; PrecursorID: ~0~; scans: ~16469~
2	2::tr|H6VRG2|H6VRG2_HUMAN	Keratin, type II cytoskeletal 1 OS=Homo sapiens OX=9606 GN=KRT1 PE=3 SV=1	2934	66	1e-288	66197	209	170	40	36	59.9	8.15	MSRQFSSRSGYRSGGGFSSGSAGIINYQRRTTSSSTRRSGGGGGRFSSCGGGGGSFGAGGGFGSRSLVNLGGSKSISISVARGGGRGSGFGGGYGGGGFGGGGFGGGGFGGGGIGGGGFGGFGSGGGGFGGGGFGGGGYGGGYGPVCPPGGIQEVTINQSLLQPLNVEIDPEIQKVKSREREQIKSLNNQFASFIDKVRFLEQQNQVLQTKWELLQQVDTSTRTHNLEPYFESFINNLRRRVDQLKSDQSRLDSELKNMQDMVEDYRNKYEDEINKRTNAENEFVTIKKDVDGAYMTKVDLQAKLDNLQQEIDFLTALYQAELSQMQTQISETNVILSMDNNRNLDLDSIIAEVKAQYEDIAQKSKAEAESLYQSKYEELQITAGRHGDSVRNSKIEIS…	5928	5183	1	0	0	667.966	3	-0.0068	252	267	1	34.12	0.047	R	LDSELKNMQDMVEDYR	N		Oxidation (M)	0.0000000000200000.0			File: ~Y:\CORE\RAW_DATA_2024_QE\P1677_Sigrun_Lange\P1677_1.raw~; SpectrumID: ~6437~; PrecursorID: ~0~; scans: ~14701~
2	2::tr|H6VRG2|H6VRG2_HUMAN	Keratin, type II cytoskeletal 1 OS=Homo sapiens OX=9606 GN=KRT1 PE=3 SV=1	2934	66	1e-288	66197	209	170	40	36	59.9	8.15	MSRQFSSRSGYRSGGGFSSGSAGIINYQRRTTSSSTRRSGGGGGRFSSCGGGGGSFGAGGGFGSRSLVNLGGSKSISISVARGGGRGSGFGGGYGGGGFGGGGFGGGGFGGGGIGGGGFGGFGSGGGGFGGGGFGGGGYGGGYGPVCPPGGIQEVTINQSLLQPLNVEIDPEIQKVKSREREQIKSLNNQFASFIDKVRFLEQQNQVLQTKWELLQQVDTSTRTHNLEPYFESFINNLRRRVDQLKSDQSRLDSELKNMQDMVEDYRNKYEDEINKRTNAENEFVTIKKDVDGAYMTKVDLQAKLDNLQQEIDFLTALYQAELSQMQTQISETNVILSMDNNRNLDLDSIIAEVKAQYEDIAQKSKAEAESLYQSKYEELQITAGRHGDSVRNSKIEIS…	5929	4102	1	0	0	667.967	3	-0.0028	252	267	1	58.81	0.00017	R	LDSELKNMQDMVEDYR	N		Oxidation (M)	0.0000000200000000.0			File: ~Y:\CORE\RAW_DATA_2024_QE\P1677_Sigrun_Lange\P1677_1.raw~; SpectrumID: ~5323~; PrecursorID: ~0~; scans: ~13205~
2	2::tr|H6VRG2|H6VRG2_HUMAN	Keratin, type II cytoskeletal 1 OS=Homo sapiens OX=9606 GN=KRT1 PE=3 SV=1	2934	66	1e-288	66197	209	170	40	36	59.9	8.15	MSRQFSSRSGYRSGGGFSSGSAGIINYQRRTTSSSTRRSGGGGGRFSSCGGGGGSFGAGGGFGSRSLVNLGGSKSISISVARGGGRGSGFGGGYGGGGFGGGGFGGGGFGGGGIGGGGFGGFGSGGGGFGGGGFGGGGYGGGYGPVCPPGGIQEVTINQSLLQPLNVEIDPEIQKVKSREREQIKSLNNQFASFIDKVRFLEQQNQVLQTKWELLQQVDTSTRTHNLEPYFESFINNLRRRVDQLKSDQSRLDSELKNMQDMVEDYRNKYEDEINKRTNAENEFVTIKKDVDGAYMTKVDLQAKLDNLQQEIDFLTALYQAELSQMQTQISETNVILSMDNNRNLDLDSIIAEVKAQYEDIAQKSKAEAESLYQSKYEELQITAGRHGDSVRNSKIEIS…	5968	3319	1	0	0	673.297	3	-0.0078	252	267	1	23.06	0.45	R	LDSELKNMQDMVEDYR	N		2 Oxidation (M)	0.0000000200200000.0			File: ~Y:\CORE\RAW_DATA_2024_QE\P1677_Sigrun_Lange\P1677_1.raw~; SpectrumID: ~4491~; PrecursorID: ~0~; scans: ~12020~
2	2::tr|H6VRG2|H6VRG2_HUMAN	Keratin, type II cytoskeletal 1 OS=Homo sapiens OX=9606 GN=KRT1 PE=3 SV=1	2934	66	1e-288	66197	209	170	40	36	59.9	8.15	MSRQFSSRSGYRSGGGFSSGSAGIINYQRRTTSSSTRRSGGGGGRFSSCGGGGGSFGAGGGFGSRSLVNLGGSKSISISVARGGGRGSGFGGGYGGGGFGGGGFGGGGFGGGGIGGGGFGGFGSGGGGFGGGGFGGGGYGGGYGPVCPPGGIQEVTINQSLLQPLNVEIDPEIQKVKSREREQIKSLNNQFASFIDKVRFLEQQNQVLQTKWELLQQVDTSTRTHNLEPYFESFINNLRRRVDQLKSDQSRLDSELKNMQDMVEDYRNKYEDEINKRTNAENEFVTIKKDVDGAYMTKVDLQAKLDNLQQEIDFLTALYQAELSQMQTQISETNVILSMDNNRNLDLDSIIAEVKAQYEDIAQKSKAEAESLYQSKYEELQITAGRHGDSVRNSKIEIS…	6444	7829	1	0	0	546.787	4	0.0002	442	460	2	69.72	2.7e-05	K	NKLNDLEDALQQAKEDLAR	L						File: ~Y:\CORE\RAW_DATA_2024_QE\P1677_Sigrun_Lange\P1677_1.raw~; SpectrumID: ~9100~; PrecursorID: ~0~; scans: ~18226~
2	2::tr|H6VRG2|H6VRG2_HUMAN	Keratin, type II cytoskeletal 1 OS=Homo sapiens OX=9606 GN=KRT1 PE=3 SV=1	2934	66	1e-288	66197	209	170	40	36	59.9	8.15	MSRQFSSRSGYRSGGGFSSGSAGIINYQRRTTSSSTRRSGGGGGRFSSCGGGGGSFGAGGGFGSRSLVNLGGSKSISISVARGGGRGSGFGGGYGGGGFGGGGFGGGGFGGGGIGGGGFGGFGSGGGGFGGGGFGGGGYGGGYGPVCPPGGIQEVTINQSLLQPLNVEIDPEIQKVKSREREQIKSLNNQFASFIDKVRFLEQQNQVLQTKWELLQQVDTSTRTHNLEPYFESFINNLRRRVDQLKSDQSRLDSELKNMQDMVEDYRNKYEDEINKRTNAENEFVTIKKDVDGAYMTKVDLQAKLDNLQQEIDFLTALYQAELSQMQTQISETNVILSMDNNRNLDLDSIIAEVKAQYEDIAQKSKAEAESLYQSKYEELQITAGRHGDSVRNSKIEIS…	6445	7825	1	0	0	728.713	3	0.0003	442	460	2	105.56	7.2e-09	K	NKLNDLEDALQQAKEDLAR	L						File: ~Y:\CORE\RAW_DATA_2024_QE\P1677_Sigrun_Lange\P1677_1.raw~; SpectrumID: ~9096~; PrecursorID: ~0~; scans: ~18222~
2	2::tr|H6VRG2|H6VRG2_HUMAN	Keratin, type II cytoskeletal 1 OS=Homo sapiens OX=9606 GN=KRT1 PE=3 SV=1	2934	66	1e-288	66197	209	170	40	36	59.9	8.15	MSRQFSSRSGYRSGGGFSSGSAGIINYQRRTTSSSTRRSGGGGGRFSSCGGGGGSFGAGGGFGSRSLVNLGGSKSISISVARGGGRGSGFGGGYGGGGFGGGGFGGGGFGGGGIGGGGFGGFGSGGGGFGGGGFGGGGYGGGYGPVCPPGGIQEVTINQSLLQPLNVEIDPEIQKVKSREREQIKSLNNQFASFIDKVRFLEQQNQVLQTKWELLQQVDTSTRTHNLEPYFESFINNLRRRVDQLKSDQSRLDSELKNMQDMVEDYRNKYEDEINKRTNAENEFVTIKKDVDGAYMTKVDLQAKLDNLQQEIDFLTALYQAELSQMQTQISETNVILSMDNNRNLDLDSIIAEVKAQYEDIAQKSKAEAESLYQSKYEELQITAGRHGDSVRNSKIEIS…	6841	4947	1	0	0	1143.56	2	-0.0078	367	386	1	66.32	9.7e-05	K	AEAESLYQSKYEELQITAGR	H						File: ~Y:\CORE\RAW_DATA_2024_QE\P1677_Sigrun_Lange\P1677_1.raw~; SpectrumID: ~6198~; PrecursorID: ~0~; scans: ~14377~
2	2::tr|H6VRG2|H6VRG2_HUMAN	Keratin, type II cytoskeletal 1 OS=Homo sapiens OX=9606 GN=KRT1 PE=3 SV=1	2934	66	1e-288	66197	209	170	40	36	59.9	8.15	MSRQFSSRSGYRSGGGFSSGSAGIINYQRRTTSSSTRRSGGGGGRFSSCGGGGGSFGAGGGFGSRSLVNLGGSKSISISVARGGGRGSGFGGGYGGGGFGGGGFGGGGFGGGGIGGGGFGGFGSGGGGFGGGGFGGGGYGGGYGPVCPPGGIQEVTINQSLLQPLNVEIDPEIQKVKSREREQIKSLNNQFASFIDKVRFLEQQNQVLQTKWELLQQVDTSTRTHNLEPYFESFINNLRRRVDQLKSDQSRLDSELKNMQDMVEDYRNKYEDEINKRTNAENEFVTIKKDVDGAYMTKVDLQAKLDNLQQEIDFLTALYQAELSQMQTQISETNVILSMDNNRNLDLDSIIAEVKAQYEDIAQKSKAEAESLYQSKYEELQITAGRHGDSVRNSKIEIS…	6844	5278	1	0	0	762.713	3	-0.0005	367	386	1	81.82	2.7e-06	K	AEAESLYQSKYEELQITAGR	H						File: ~Y:\CORE\RAW_DATA_2024_QE\P1677_Sigrun_Lange\P1677_1.raw~; SpectrumID: ~6536~; PrecursorID: ~0~; scans: ~14844~
2	2::tr|H6VRG2|H6VRG2_HUMAN	Keratin, type II cytoskeletal 1 OS=Homo sapiens OX=9606 GN=KRT1 PE=3 SV=1	2934	66	1e-288	66197	209	170	40	36	59.9	8.15	MSRQFSSRSGYRSGGGFSSGSAGIINYQRRTTSSSTRRSGGGGGRFSSCGGGGGSFGAGGGFGSRSLVNLGGSKSISISVARGGGRGSGFGGGYGGGGFGGGGFGGGGFGGGGIGGGGFGGFGSGGGGFGGGGFGGGGYGGGYGPVCPPGGIQEVTINQSLLQPLNVEIDPEIQKVKSREREQIKSLNNQFASFIDKVRFLEQQNQVLQTKWELLQQVDTSTRTHNLEPYFESFINNLRRRVDQLKSDQSRLDSELKNMQDMVEDYRNKYEDEINKRTNAENEFVTIKKDVDGAYMTKVDLQAKLDNLQQEIDFLTALYQAELSQMQTQISETNVILSMDNNRNLDLDSIIAEVKAQYEDIAQKSKAEAESLYQSKYEELQITAGRHGDSVRNSKIEIS…	6849	5728	1	0	0	763.044	3	0.0089	367	386	1	26.29	0.94	K	AEAESLYQSKYEELQITAGR	H		Deamidated (NQ)	0.00000001000000000000.0			File: ~Y:\CORE\RAW_DATA_2024_QE\P1677_Sigrun_Lange\P1677_1.raw~; SpectrumID: ~6991~; PrecursorID: ~0~; scans: ~15440~
2	2::tr|H6VRG2|H6VRG2_HUMAN	Keratin, type II cytoskeletal 1 OS=Homo sapiens OX=9606 GN=KRT1 PE=3 SV=1	2934	66	1e-288	66197	209	170	40	36	59.9	8.15	MSRQFSSRSGYRSGGGFSSGSAGIINYQRRTTSSSTRRSGGGGGRFSSCGGGGGSFGAGGGFGSRSLVNLGGSKSISISVARGGGRGSGFGGGYGGGGFGGGGFGGGGFGGGGIGGGGFGGFGSGGGGFGGGGFGGGGYGGGYGPVCPPGGIQEVTINQSLLQPLNVEIDPEIQKVKSREREQIKSLNNQFASFIDKVRFLEQQNQVLQTKWELLQQVDTSTRTHNLEPYFESFINNLRRRVDQLKSDQSRLDSELKNMQDMVEDYRNKYEDEINKRTNAENEFVTIKKDVDGAYMTKVDLQAKLDNLQQEIDFLTALYQAELSQMQTQISETNVILSMDNNRNLDLDSIIAEVKAQYEDIAQKSKAEAESLYQSKYEELQITAGRHGDSVRNSKIEIS…	6850	5146	1	0	0	1144.06	2	0.0099	367	386	1	41.65	0.028	K	AEAESLYQSKYEELQITAGR	H		Deamidated (NQ)	0.00000001000000000000.0			File: ~Y:\CORE\RAW_DATA_2024_QE\P1677_Sigrun_Lange\P1677_1.raw~; SpectrumID: ~6400~; PrecursorID: ~0~; scans: ~14649~
2	2::tr|H6VRG2|H6VRG2_HUMAN	Keratin, type II cytoskeletal 1 OS=Homo sapiens OX=9606 GN=KRT1 PE=3 SV=1	2934	66	1e-288	66197	209	170	40	36	59.9	8.15	MSRQFSSRSGYRSGGGFSSGSAGIINYQRRTTSSSTRRSGGGGGRFSSCGGGGGSFGAGGGFGSRSLVNLGGSKSISISVARGGGRGSGFGGGYGGGGFGGGGFGGGGFGGGGIGGGGFGGFGSGGGGFGGGGFGGGGYGGGYGPVCPPGGIQEVTINQSLLQPLNVEIDPEIQKVKSREREQIKSLNNQFASFIDKVRFLEQQNQVLQTKWELLQQVDTSTRTHNLEPYFESFINNLRRRVDQLKSDQSRLDSELKNMQDMVEDYRNKYEDEINKRTNAENEFVTIKKDVDGAYMTKVDLQAKLDNLQQEIDFLTALYQAELSQMQTQISETNVILSMDNNRNLDLDSIIAEVKAQYEDIAQKSKAEAESLYQSKYEELQITAGRHGDSVRNSKIEIS…	7026	6135	1	0	0	777.401	3	0.0299	418	438	1	22.43	1.7	K	QISNLQQSISDAEQRGENALK	D		Deamidated (NQ)	0.000000000000000001000.0			File: ~Y:\CORE\RAW_DATA_2024_QE\P1677_Sigrun_Lange\P1677_1.raw~; SpectrumID: ~7401~; PrecursorID: ~0~; scans: ~15972~
2	2::tr|H6VRG2|H6VRG2_HUMAN	Keratin, type II cytoskeletal 1 OS=Homo sapiens OX=9606 GN=KRT1 PE=3 SV=1	2934	66	1e-288	66197	209	170	40	36	59.9	8.15	MSRQFSSRSGYRSGGGFSSGSAGIINYQRRTTSSSTRRSGGGGGRFSSCGGGGGSFGAGGGFGSRSLVNLGGSKSISISVARGGGRGSGFGGGYGGGGFGGGGFGGGGFGGGGIGGGGFGGFGSGGGGFGGGGFGGGGYGGGYGPVCPPGGIQEVTINQSLLQPLNVEIDPEIQKVKSREREQIKSLNNQFASFIDKVRFLEQQNQVLQTKWELLQQVDTSTRTHNLEPYFESFINNLRRRVDQLKSDQSRLDSELKNMQDMVEDYRNKYEDEINKRTNAENEFVTIKKDVDGAYMTKVDLQAKLDNLQQEIDFLTALYQAELSQMQTQISETNVILSMDNNRNLDLDSIIAEVKAQYEDIAQKSKAEAESLYQSKYEELQITAGRHGDSVRNSKIEIS…	7173	3078	1	0	0	795.32	3	-0.0054	519	549	0	94.88	1.2e-08	R	GGGGGGYGSGGSSYGSGGGSYGSGGGGGGGR	G						File: ~Y:\CORE\RAW_DATA_2024_QE\P1677_Sigrun_Lange\P1677_1.raw~; SpectrumID: ~4227~; PrecursorID: ~0~; scans: ~11449~
2	2::tr|H6VRG2|H6VRG2_HUMAN	Keratin, type II cytoskeletal 1 OS=Homo sapiens OX=9606 GN=KRT1 PE=3 SV=1	2934	66	1e-288	66197	209	170	40	36	59.9	8.15	MSRQFSSRSGYRSGGGFSSGSAGIINYQRRTTSSSTRRSGGGGGRFSSCGGGGGSFGAGGGFGSRSLVNLGGSKSISISVARGGGRGSGFGGGYGGGGFGGGGFGGGGFGGGGIGGGGFGGFGSGGGGFGGGGFGGGGYGGGYGPVCPPGGIQEVTINQSLLQPLNVEIDPEIQKVKSREREQIKSLNNQFASFIDKVRFLEQQNQVLQTKWELLQQVDTSTRTHNLEPYFESFINNLRRRVDQLKSDQSRLDSELKNMQDMVEDYRNKYEDEINKRTNAENEFVTIKKDVDGAYMTKVDLQAKLDNLQQEIDFLTALYQAELSQMQTQISETNVILSMDNNRNLDLDSIIAEVKAQYEDIAQKSKAEAESLYQSKYEELQITAGRHGDSVRNSKIEIS…	7179	2986	1	0	0	1192.48	2	-0.0009	519	549	0	185.93	1e-17	R	GGGGGGYGSGGSSYGSGGGSYGSGGGGGGGR	G						File: ~Y:\CORE\RAW_DATA_2024_QE\P1677_Sigrun_Lange\P1677_1.raw~; SpectrumID: ~4126~; PrecursorID: ~0~; scans: ~11174~
2	2::tr|H6VRG2|H6VRG2_HUMAN	Keratin, type II cytoskeletal 1 OS=Homo sapiens OX=9606 GN=KRT1 PE=3 SV=1	2934	66	1e-288	66197	209	170	40	36	59.9	8.15	MSRQFSSRSGYRSGGGFSSGSAGIINYQRRTTSSSTRRSGGGGGRFSSCGGGGGSFGAGGGFGSRSLVNLGGSKSISISVARGGGRGSGFGGGYGGGGFGGGGFGGGGFGGGGIGGGGFGGFGSGGGGFGGGGFGGGGYGGGYGPVCPPGGIQEVTINQSLLQPLNVEIDPEIQKVKSREREQIKSLNNQFASFIDKVRFLEQQNQVLQTKWELLQQVDTSTRTHNLEPYFESFINNLRRRVDQLKSDQSRLDSELKNMQDMVEDYRNKYEDEINKRTNAENEFVTIKKDVDGAYMTKVDLQAKLDNLQQEIDFLTALYQAELSQMQTQISETNVILSMDNNRNLDLDSIIAEVKAQYEDIAQKSKAEAESLYQSKYEELQITAGRHGDSVRNSKIEIS…	7215	5149	1	0	0	597.551	4	0.0077	356	376	2	32.69	0.21	K	AQYEDIAQKSKAEAESLYQSK	Y						File: ~Y:\CORE\RAW_DATA_2024_QE\P1677_Sigrun_Lange\P1677_1.raw~; SpectrumID: ~6403~; PrecursorID: ~0~; scans: ~14655~
2	2::tr|H6VRG2|H6VRG2_HUMAN	Keratin, type II cytoskeletal 1 OS=Homo sapiens OX=9606 GN=KRT1 PE=3 SV=1	2934	66	1e-288	66197	209	170	40	36	59.9	8.15	MSRQFSSRSGYRSGGGFSSGSAGIINYQRRTTSSSTRRSGGGGGRFSSCGGGGGSFGAGGGFGSRSLVNLGGSKSISISVARGGGRGSGFGGGYGGGGFGGGGFGGGGFGGGGIGGGGFGGFGSGGGGFGGGGFGGGGYGGGYGPVCPPGGIQEVTINQSLLQPLNVEIDPEIQKVKSREREQIKSLNNQFASFIDKVRFLEQQNQVLQTKWELLQQVDTSTRTHNLEPYFESFINNLRRRVDQLKSDQSRLDSELKNMQDMVEDYRNKYEDEINKRTNAENEFVTIKKDVDGAYMTKVDLQAKLDNLQQEIDFLTALYQAELSQMQTQISETNVILSMDNNRNLDLDSIIAEVKAQYEDIAQKSKAEAESLYQSKYEELQITAGRHGDSVRNSKIEIS…	7554	5414	1	0	0	834.421	3	-0.0031	365	386	2	93.38	1.5e-07	K	SKAEAESLYQSKYEELQITAGR	H						File: ~Y:\CORE\RAW_DATA_2024_QE\P1677_Sigrun_Lange\P1677_1.raw~; SpectrumID: ~6675~; PrecursorID: ~0~; scans: ~15034~
2	2::tr|H6VRG2|H6VRG2_HUMAN	Keratin, type II cytoskeletal 1 OS=Homo sapiens OX=9606 GN=KRT1 PE=3 SV=1	2934	66	1e-288	66197	209	170	40	36	59.9	8.15	MSRQFSSRSGYRSGGGFSSGSAGIINYQRRTTSSSTRRSGGGGGRFSSCGGGGGSFGAGGGFGSRSLVNLGGSKSISISVARGGGRGSGFGGGYGGGGFGGGGFGGGGFGGGGIGGGGFGGFGSGGGGFGGGGFGGGGYGGGYGPVCPPGGIQEVTINQSLLQPLNVEIDPEIQKVKSREREQIKSLNNQFASFIDKVRFLEQQNQVLQTKWELLQQVDTSTRTHNLEPYFESFINNLRRRVDQLKSDQSRLDSELKNMQDMVEDYRNKYEDEINKRTNAENEFVTIKKDVDGAYMTKVDLQAKLDNLQQEIDFLTALYQAELSQMQTQISETNVILSMDNNRNLDLDSIIAEVKAQYEDIAQKSKAEAESLYQSKYEELQITAGRHGDSVRNSKIEIS…	7557	5682	1	0	0	626.069	4	0.0023	365	386	2	85.03	1e-06	K	SKAEAESLYQSKYEELQITAGR	H						File: ~Y:\CORE\RAW_DATA_2024_QE\P1677_Sigrun_Lange\P1677_1.raw~; SpectrumID: ~6945~; PrecursorID: ~0~; scans: ~15382~
2	2::tr|H6VRG2|H6VRG2_HUMAN	Keratin, type II cytoskeletal 1 OS=Homo sapiens OX=9606 GN=KRT1 PE=3 SV=1	2934	66	1e-288	66197	209	170	40	36	59.9	8.15	MSRQFSSRSGYRSGGGFSSGSAGIINYQRRTTSSSTRRSGGGGGRFSSCGGGGGSFGAGGGFGSRSLVNLGGSKSISISVARGGGRGSGFGGGYGGGGFGGGGFGGGGFGGGGIGGGGFGGFGSGGGGFGGGGFGGGGYGGGYGPVCPPGGIQEVTINQSLLQPLNVEIDPEIQKVKSREREQIKSLNNQFASFIDKVRFLEQQNQVLQTKWELLQQVDTSTRTHNLEPYFESFINNLRRRVDQLKSDQSRLDSELKNMQDMVEDYRNKYEDEINKRTNAENEFVTIKKDVDGAYMTKVDLQAKLDNLQQEIDFLTALYQAELSQMQTQISETNVILSMDNNRNLDLDSIIAEVKAQYEDIAQKSKAEAESLYQSKYEELQITAGRHGDSVRNSKIEIS…	7567	5473	1	0	0	501.26	5	0.0347	365	386	2	20.1	2.7	K	SKAEAESLYQSKYEELQITAGR	H		Deamidated (NQ)	0.0000000001000000000000.0			File: ~Y:\CORE\RAW_DATA_2024_QE\P1677_Sigrun_Lange\P1677_1.raw~; SpectrumID: ~6734~; PrecursorID: ~0~; scans: ~15109~
2	2::tr|H6VRG2|H6VRG2_HUMAN	Keratin, type II cytoskeletal 1 OS=Homo sapiens OX=9606 GN=KRT1 PE=3 SV=1	2934	66	1e-288	66197	209	170	40	36	59.9	8.15	MSRQFSSRSGYRSGGGFSSGSAGIINYQRRTTSSSTRRSGGGGGRFSSCGGGGGSFGAGGGFGSRSLVNLGGSKSISISVARGGGRGSGFGGGYGGGGFGGGGFGGGGFGGGGIGGGGFGGFGSGGGGFGGGGFGGGGYGGGYGPVCPPGGIQEVTINQSLLQPLNVEIDPEIQKVKSREREQIKSLNNQFASFIDKVRFLEQQNQVLQTKWELLQQVDTSTRTHNLEPYFESFINNLRRRVDQLKSDQSRLDSELKNMQDMVEDYRNKYEDEINKRTNAENEFVTIKKDVDGAYMTKVDLQAKLDNLQQEIDFLTALYQAELSQMQTQISETNVILSMDNNRNLDLDSIIAEVKAQYEDIAQKSKAEAESLYQSKYEELQITAGRHGDSVRNSKIEIS…	7739	3361	1	0	0	855.727	3	0.0001	493	518	0	67.18	3.6e-05	R	MSGECAPNVSVSVSTSHTTISGGGSR	G						File: ~Y:\CORE\RAW_DATA_2024_QE\P1677_Sigrun_Lange\P1677_1.raw~; SpectrumID: ~4540~; PrecursorID: ~0~; scans: ~12111~
2	2::tr|H6VRG2|H6VRG2_HUMAN	Keratin, type II cytoskeletal 1 OS=Homo sapiens OX=9606 GN=KRT1 PE=3 SV=1	2934	66	1e-288	66197	209	170	40	36	59.9	8.15	MSRQFSSRSGYRSGGGFSSGSAGIINYQRRTTSSSTRRSGGGGGRFSSCGGGGGSFGAGGGFGSRSLVNLGGSKSISISVARGGGRGSGFGGGYGGGGFGGGGFGGGGFGGGGIGGGGFGGFGSGGGGFGGGGFGGGGYGGGYGPVCPPGGIQEVTINQSLLQPLNVEIDPEIQKVKSREREQIKSLNNQFASFIDKVRFLEQQNQVLQTKWELLQQVDTSTRTHNLEPYFESFINNLRRRVDQLKSDQSRLDSELKNMQDMVEDYRNKYEDEINKRTNAENEFVTIKKDVDGAYMTKVDLQAKLDNLQQEIDFLTALYQAELSQMQTQISETNVILSMDNNRNLDLDSIIAEVKAQYEDIAQKSKAEAESLYQSKYEELQITAGRHGDSVRNSKIEIS…	7794	3400	1	0	0	861.062	3	0.0081	493	518	0	26.62	0.53	R	MSGECAPNVSVSVSTSHTTISGGGSR	G		Oxidation (M)	0.20000000000000000000000000.0			File: ~Y:\CORE\RAW_DATA_2024_QE\P1677_Sigrun_Lange\P1677_1.raw~; SpectrumID: ~4581~; PrecursorID: ~0~; scans: ~12176~
2	2::tr|H6VRG2|H6VRG2_HUMAN	Keratin, type II cytoskeletal 1 OS=Homo sapiens OX=9606 GN=KRT1 PE=3 SV=1	2934	66	1e-288	66197	209	170	40	36	59.9	8.15	MSRQFSSRSGYRSGGGFSSGSAGIINYQRRTTSSSTRRSGGGGGRFSSCGGGGGSFGAGGGFGSRSLVNLGGSKSISISVARGGGRGSGFGGGYGGGGFGGGGFGGGGFGGGGIGGGGFGGFGSGGGGFGGGGFGGGGYGGGYGPVCPPGGIQEVTINQSLLQPLNVEIDPEIQKVKSREREQIKSLNNQFASFIDKVRFLEQQNQVLQTKWELLQQVDTSTRTHNLEPYFESFINNLRRRVDQLKSDQSRLDSELKNMQDMVEDYRNKYEDEINKRTNAENEFVTIKKDVDGAYMTKVDLQAKLDNLQQEIDFLTALYQAELSQMQTQISETNVILSMDNNRNLDLDSIIAEVKAQYEDIAQKSKAEAESLYQSKYEELQITAGRHGDSVRNSKIEIS…	8500	7861	1	0	0	1466.76	2	-0.0021	200	223	1	140.22	2.4e-12	R	FLEQQNQVLQTKWELLQQVDTSTR	T						File: ~Y:\CORE\RAW_DATA_2024_QE\P1677_Sigrun_Lange\P1677_1.raw~; SpectrumID: ~9132~; PrecursorID: ~0~; scans: ~18259~
2	2::tr|H6VRG2|H6VRG2_HUMAN	Keratin, type II cytoskeletal 1 OS=Homo sapiens OX=9606 GN=KRT1 PE=3 SV=1	2934	66	1e-288	66197	209	170	40	36	59.9	8.15	MSRQFSSRSGYRSGGGFSSGSAGIINYQRRTTSSSTRRSGGGGGRFSSCGGGGGSFGAGGGFGSRSLVNLGGSKSISISVARGGGRGSGFGGGYGGGGFGGGGFGGGGFGGGGIGGGGFGGFGSGGGGFGGGGFGGGGYGGGYGPVCPPGGIQEVTINQSLLQPLNVEIDPEIQKVKSREREQIKSLNNQFASFIDKVRFLEQQNQVLQTKWELLQQVDTSTRTHNLEPYFESFINNLRRRVDQLKSDQSRLDSELKNMQDMVEDYRNKYEDEINKRTNAENEFVTIKKDVDGAYMTKVDLQAKLDNLQQEIDFLTALYQAELSQMQTQISETNVILSMDNNRNLDLDSIIAEVKAQYEDIAQKSKAEAESLYQSKYEELQITAGRHGDSVRNSKIEIS…	8501	7848	1	0	0	733.885	4	0.0012	200	223	1	94.6	8.6e-08	R	FLEQQNQVLQTKWELLQQVDTSTR	T						File: ~Y:\CORE\RAW_DATA_2024_QE\P1677_Sigrun_Lange\P1677_1.raw~; SpectrumID: ~9119~; PrecursorID: ~0~; scans: ~18246~
2	2::tr|H6VRG2|H6VRG2_HUMAN	Keratin, type II cytoskeletal 1 OS=Homo sapiens OX=9606 GN=KRT1 PE=3 SV=1	2934	66	1e-288	66197	209	170	40	36	59.9	8.15	MSRQFSSRSGYRSGGGFSSGSAGIINYQRRTTSSSTRRSGGGGGRFSSCGGGGGSFGAGGGFGSRSLVNLGGSKSISISVARGGGRGSGFGGGYGGGGFGGGGFGGGGFGGGGIGGGGFGGFGSGGGGFGGGGFGGGGYGGGYGPVCPPGGIQEVTINQSLLQPLNVEIDPEIQKVKSREREQIKSLNNQFASFIDKVRFLEQQNQVLQTKWELLQQVDTSTRTHNLEPYFESFINNLRRRVDQLKSDQSRLDSELKNMQDMVEDYRNKYEDEINKRTNAENEFVTIKKDVDGAYMTKVDLQAKLDNLQQEIDFLTALYQAELSQMQTQISETNVILSMDNNRNLDLDSIIAEVKAQYEDIAQKSKAEAESLYQSKYEELQITAGRHGDSVRNSKIEIS…	8946	4672	1	0	0	1104.77	3	0.0016	550	588	0	126.39	2.3e-12	R	GSYGSGGSSYGSGGGSYGSGGGGGGHGSYGSGSSSGGYR	G						File: ~Y:\CORE\RAW_DATA_2024_QE\P1677_Sigrun_Lange\P1677_1.raw~; SpectrumID: ~5916~; PrecursorID: ~0~; scans: ~14014~
2	2::tr|H6VRG2|H6VRG2_HUMAN	Keratin, type II cytoskeletal 1 OS=Homo sapiens OX=9606 GN=KRT1 PE=3 SV=1	2934	66	1e-288	66197	209	170	40	36	59.9	8.15	MSRQFSSRSGYRSGGGFSSGSAGIINYQRRTTSSSTRRSGGGGGRFSSCGGGGGSFGAGGGFGSRSLVNLGGSKSISISVARGGGRGSGFGGGYGGGGFGGGGFGGGGFGGGGIGGGGFGGFGSGGGGFGGGGFGGGGYGGGYGPVCPPGGIQEVTINQSLLQPLNVEIDPEIQKVKSREREQIKSLNNQFASFIDKVRFLEQQNQVLQTKWELLQQVDTSTRTHNLEPYFESFINNLRRRVDQLKSDQSRLDSELKNMQDMVEDYRNKYEDEINKRTNAENEFVTIKKDVDGAYMTKVDLQAKLDNLQQEIDFLTALYQAELSQMQTQISETNVILSMDNNRNLDLDSIIAEVKAQYEDIAQKSKAEAESLYQSKYEELQITAGRHGDSVRNSKIEIS…	8947	4639	1	0	0	828.833	4	0.0037	550	588	0	27.21	0.02	R	GSYGSGGSSYGSGGGSYGSGGGGGGHGSYGSGSSSGGYR	G						File: ~Y:\CORE\RAW_DATA_2024_QE\P1677_Sigrun_Lange\P1677_1.raw~; SpectrumID: ~5883~; PrecursorID: ~0~; scans: ~13969~	emPAI	36.06
3	1::sp|cRAP041|P35527|K1C9_HUMAN	Keratin, type I cytoskeletal 9 OS=Homo sapiens GN=KRT9 PE=1 SV=3	2667	66	4.3e-262	62255	166	137	34	32	75.1	5.14	MSCRQFSSSYLSRSGGGGGGGLGSGGSIRSSYSRFSSSGGGGGGGRFSSSSGYGGGSSRVCGRGGGGSFGYSYGGGSGGGFSASSLGGGFGGGSRGFGGASGGGYSSSGGFGGGFGGGSGGGFGGGYGSGFGGFGGFGGGAGGGDGGILTANEKSTMQELNSRLASYLDKVQALEEANNDLENKIQDWYDKKGPAAIQKNYSPYYNTIDDLKDQIVDLTVGNNKTLLDIDNTRMTLDDFRIKFEMEQNLRQGVDADINGLRQVLDNLTMEKSDLEMQYETLQEELMALKKNHKEEMSQLTGQNSGDVNVEINVAPGKDLTKTLNDMRQEYEQLIAKNRKDIENQYETQITQIEHEVSSSGQEVQSSAKEVTQLRHGVQELEIELQSQLSKKAALEKSLE…	84	1119	1	1	1	399.18	2	-0.0004	479	487	0	54.73	8.6e-05	R	GGSGGSYGR	G						File: ~Y:\CORE\RAW_DATA_2024_QE\P1677_Sigrun_Lange\P1677_1.raw~; SpectrumID: ~1283~; PrecursorID: ~0~; scans: ~5980~
3	1::sp|cRAP041|P35527|K1C9_HUMAN	Keratin, type I cytoskeletal 9 OS=Homo sapiens GN=KRT9 PE=1 SV=3	2667	66	4.3e-262	62255	166	137	34	32	75.1	5.14	MSCRQFSSSYLSRSGGGGGGGLGSGGSIRSSYSRFSSSGGGGGGGRFSSSSGYGGGSSRVCGRGGGGSFGYSYGGGSGGGFSASSLGGGFGGGSRGFGGASGGGYSSSGGFGGGFGGGSGGGFGGGYGSGFGGFGGFGGGAGGGDGGILTANEKSTMQELNSRLASYLDKVQALEEANNDLENKIQDWYDKKGPAAIQKNYSPYYNTIDDLKDQIVDLTVGNNKTLLDIDNTRMTLDDFRIKFEMEQNLRQGVDADINGLRQVLDNLTMEKSDLEMQYETLQEELMALKKNHKEEMSQLTGQNSGDVNVEINVAPGKDLTKTLNDMRQEYEQLIAKNRKDIENQYETQITQIEHEVSSSGQEVQSSAKEVTQLRHGVQELEIELQSQLSKKAALEKSLE…	111	2572	1	1	0	405.223	2	-0.0024	164	170	0	38.53	0.0078	R	LASYLDK	V						File: ~Y:\CORE\RAW_DATA_2024_QE\P1677_Sigrun_Lange\P1677_1.raw~; SpectrumID: ~3664~; PrecursorID: ~0~; scans: ~10264~
3	1::sp|cRAP041|P35527|K1C9_HUMAN	Keratin, type I cytoskeletal 9 OS=Homo sapiens GN=KRT9 PE=1 SV=3	2667	66	4.3e-262	62255	166	137	34	32	75.1	5.14	MSCRQFSSSYLSRSGGGGGGGLGSGGSIRSSYSRFSSSGGGGGGGRFSSSSGYGGGSSRVCGRGGGGSFGYSYGGGSGGGFSASSLGGGFGGGSRGFGGASGGGYSSSGGFGGGFGGGSGGGFGGGYGSGFGGFGGFGGGAGGGDGGILTANEKSTMQELNSRLASYLDKVQALEEANNDLENKIQDWYDKKGPAAIQKNYSPYYNTIDDLKDQIVDLTVGNNKTLLDIDNTRMTLDDFRIKFEMEQNLRQGVDADINGLRQVLDNLTMEKSDLEMQYETLQEELMALKKNHKEEMSQLTGQNSGDVNVEINVAPGKDLTKTLNDMRQEYEQLIAKNRKDIENQYETQITQIEHEVSSSGQEVQSSAKEVTQLRHGVQELEIELQSQLSKKAALEKSLE…	126	1981	1	1	1	406.753	2	-0.0004	192	199	1	56.77	7.3e-05	K	KGPAAIQK	N						File: ~Y:\CORE\RAW_DATA_2024_QE\P1677_Sigrun_Lange\P1677_1.raw~; SpectrumID: ~2936~; PrecursorID: ~0~; scans: ~8619~
3	1::sp|cRAP041|P35527|K1C9_HUMAN	Keratin, type I cytoskeletal 9 OS=Homo sapiens GN=KRT9 PE=1 SV=3	2667	66	4.3e-262	62255	166	137	34	32	75.1	5.14	MSCRQFSSSYLSRSGGGGGGGLGSGGSIRSSYSRFSSSGGGGGGGRFSSSSGYGGGSSRVCGRGGGGSFGYSYGGGSGGGFSASSLGGGFGGGSRGFGGASGGGYSSSGGFGGGFGGGSGGGFGGGYGSGFGGFGGFGGGAGGGDGGILTANEKSTMQELNSRLASYLDKVQALEEANNDLENKIQDWYDKKGPAAIQKNYSPYYNTIDDLKDQIVDLTVGNNKTLLDIDNTRMTLDDFRIKFEMEQNLRQGVDADINGLRQVLDNLTMEKSDLEMQYETLQEELMALKKNHKEEMSQLTGQNSGDVNVEINVAPGKDLTKTLNDMRQEYEQLIAKNRKDIENQYETQITQIEHEVSSSGQEVQSSAKEVTQLRHGVQELEIELQSQLSKKAALEKSLE…	458	4520	1	1	1	449.21	2	-0.0005	234	240	0	41.94	0.0052	R	MTLDDFR	I						File: ~Y:\CORE\RAW_DATA_2024_QE\P1677_Sigrun_Lange\P1677_1.raw~; SpectrumID: ~5756~; PrecursorID: ~0~; scans: ~13795~
3	1::sp|cRAP041|P35527|K1C9_HUMAN	Keratin, type I cytoskeletal 9 OS=Homo sapiens GN=KRT9 PE=1 SV=3	2667	66	4.3e-262	62255	166	137	34	32	75.1	5.14	MSCRQFSSSYLSRSGGGGGGGLGSGGSIRSSYSRFSSSGGGGGGGRFSSSSGYGGGSSRVCGRGGGGSFGYSYGGGSGGGFSASSLGGGFGGGSRGFGGASGGGYSSSGGFGGGFGGGSGGGFGGGYGSGFGGFGGFGGGAGGGDGGILTANEKSTMQELNSRLASYLDKVQALEEANNDLENKIQDWYDKKGPAAIQKNYSPYYNTIDDLKDQIVDLTVGNNKTLLDIDNTRMTLDDFRIKFEMEQNLRQGVDADINGLRQVLDNLTMEKSDLEMQYETLQEELMALKKNHKEEMSQLTGQNSGDVNVEINVAPGKDLTKTLNDMRQEYEQLIAKNRKDIENQYETQITQIEHEVSSSGQEVQSSAKEVTQLRHGVQELEIELQSQLSKKAALEKSLE…	521	4407	1	1	1	457.207	2	-0.0011	234	240	0	46.61	0.00082	R	MTLDDFR	I		Oxidation (M)	0.2000000.0			File: ~Y:\CORE\RAW_DATA_2024_QE\P1677_Sigrun_Lange\P1677_1.raw~; SpectrumID: ~5641~; PrecursorID: ~0~; scans: ~13636~
3	1::sp|cRAP041|P35527|K1C9_HUMAN	Keratin, type I cytoskeletal 9 OS=Homo sapiens GN=KRT9 PE=1 SV=3	2667	66	4.3e-262	62255	166	137	34	32	75.1	5.14	MSCRQFSSSYLSRSGGGGGGGLGSGGSIRSSYSRFSSSGGGGGGGRFSSSSGYGGGSSRVCGRGGGGSFGYSYGGGSGGGFSASSLGGGFGGGSRGFGGASGGGYSSSGGFGGGFGGGSGGGFGGGYGSGFGGFGGFGGGAGGGDGGILTANEKSTMQELNSRLASYLDKVQALEEANNDLENKIQDWYDKKGPAAIQKNYSPYYNTIDDLKDQIVDLTVGNNKTLLDIDNTRMTLDDFRIKFEMEQNLRQGVDADINGLRQVLDNLTMEKSDLEMQYETLQEELMALKKNHKEEMSQLTGQNSGDVNVEINVAPGKDLTKTLNDMRQEYEQLIAKNRKDIENQYETQITQIEHEVSSSGQEVQSSAKEVTQLRHGVQELEIELQSQLSKKAALEKSLE…	677	3233	1	1	1	484.233	2	0.0068	185	191	0	25.93	0.53	K	IQDWYDK	K						File: ~Y:\CORE\RAW_DATA_2024_QE\P1677_Sigrun_Lange\P1677_1.raw~; SpectrumID: ~4400~; PrecursorID: ~0~; scans: ~11865~
3	1::sp|cRAP041|P35527|K1C9_HUMAN	Keratin, type I cytoskeletal 9 OS=Homo sapiens GN=KRT9 PE=1 SV=3	2667	66	4.3e-262	62255	166	137	34	32	75.1	5.14	MSCRQFSSSYLSRSGGGGGGGLGSGGSIRSSYSRFSSSGGGGGGGRFSSSSGYGGGSSRVCGRGGGGSFGYSYGGGSGGGFSASSLGGGFGGGSRGFGGASGGGYSSSGGFGGGFGGGSGGGFGGGYGSGFGGFGGFGGGAGGGDGGILTANEKSTMQELNSRLASYLDKVQALEEANNDLENKIQDWYDKKGPAAIQKNYSPYYNTIDDLKDQIVDLTVGNNKTLLDIDNTRMTLDDFRIKFEMEQNLRQGVDADINGLRQVLDNLTMEKSDLEMQYETLQEELMALKKNHKEEMSQLTGQNSGDVNVEINVAPGKDLTKTLNDMRQEYEQLIAKNRKDIENQYETQITQIEHEVSSSGQEVQSSAKEVTQLRHGVQELEIELQSQLSKKAALEKSLE…	729	1366	1	1	1	491.72	2	-0.0004	35	46	0	77.8	1.4e-06	R	FSSSGGGGGGGR	F						File: ~Y:\CORE\RAW_DATA_2024_QE\P1677_Sigrun_Lange\P1677_1.raw~; SpectrumID: ~1750~; PrecursorID: ~0~; scans: ~6596~
3	1::sp|cRAP041|P35527|K1C9_HUMAN	Keratin, type I cytoskeletal 9 OS=Homo sapiens GN=KRT9 PE=1 SV=3	2667	66	4.3e-262	62255	166	137	34	32	75.1	5.14	MSCRQFSSSYLSRSGGGGGGGLGSGGSIRSSYSRFSSSGGGGGGGRFSSSSGYGGGSSRVCGRGGGGSFGYSYGGGSGGGFSASSLGGGFGGGSRGFGGASGGGYSSSGGFGGGFGGGSGGGFGGGYGSGFGGFGGFGGGAGGGDGGILTANEKSTMQELNSRLASYLDKVQALEEANNDLENKIQDWYDKKGPAAIQKNYSPYYNTIDDLKDQIVDLTVGNNKTLLDIDNTRMTLDDFRIKFEMEQNLRQGVDADINGLRQVLDNLTMEKSDLEMQYETLQEELMALKKNHKEEMSQLTGQNSGDVNVEINVAPGKDLTKTLNDMRQEYEQLIAKNRKDIENQYETQITQIEHEVSSSGQEVQSSAKEVTQLRHGVQELEIELQSQLSKKAALEKSLE…	1022	4619	1	1	1	530.785	2	-0.0001	225	233	0	59.58	0.00032	K	TLLDIDNTR	M						File: ~Y:\CORE\RAW_DATA_2024_QE\P1677_Sigrun_Lange\P1677_1.raw~; SpectrumID: ~5861~; PrecursorID: ~0~; scans: ~13939~
3	1::sp|cRAP041|P35527|K1C9_HUMAN	Keratin, type I cytoskeletal 9 OS=Homo sapiens GN=KRT9 PE=1 SV=3	2667	66	4.3e-262	62255	166	137	34	32	75.1	5.14	MSCRQFSSSYLSRSGGGGGGGLGSGGSIRSSYSRFSSSGGGGGGGRFSSSSGYGGGSSRVCGRGGGGSFGYSYGGGSGGGFSASSLGGGFGGGSRGFGGASGGGYSSSGGFGGGFGGGSGGGFGGGYGSGFGGFGGFGGGAGGGDGGILTANEKSTMQELNSRLASYLDKVQALEEANNDLENKIQDWYDKKGPAAIQKNYSPYYNTIDDLKDQIVDLTVGNNKTLLDIDNTRMTLDDFRIKFEMEQNLRQGVDADINGLRQVLDNLTMEKSDLEMQYETLQEELMALKKNHKEEMSQLTGQNSGDVNVEINVAPGKDLTKTLNDMRQEYEQLIAKNRKDIENQYETQITQIEHEVSSSGQEVQSSAKEVTQLRHGVQELEIELQSQLSKKAALEKSLE…	1056	2199	1	0	1	533.26	2	0.0125	155	163	0	33.04	0.088	K	STMQELNSR	L						File: ~Y:\CORE\RAW_DATA_2024_QE\P1677_Sigrun_Lange\P1677_1.raw~; SpectrumID: ~3252~; PrecursorID: ~0~; scans: ~9289~
3	1::sp|cRAP041|P35527|K1C9_HUMAN	Keratin, type I cytoskeletal 9 OS=Homo sapiens GN=KRT9 PE=1 SV=3	2667	66	4.3e-262	62255	166	137	34	32	75.1	5.14	MSCRQFSSSYLSRSGGGGGGGLGSGGSIRSSYSRFSSSGGGGGGGRFSSSSGYGGGSSRVCGRGGGGSFGYSYGGGSGGGFSASSLGGGFGGGSRGFGGASGGGYSSSGGFGGGFGGGSGGGFGGGYGSGFGGFGGFGGGAGGGDGGILTANEKSTMQELNSRLASYLDKVQALEEANNDLENKIQDWYDKKGPAAIQKNYSPYYNTIDDLKDQIVDLTVGNNKTLLDIDNTRMTLDDFRIKFEMEQNLRQGVDADINGLRQVLDNLTMEKSDLEMQYETLQEELMALKKNHKEEMSQLTGQNSGDVNVEINVAPGKDLTKTLNDMRQEYEQLIAKNRKDIENQYETQITQIEHEVSSSGQEVQSSAKEVTQLRHGVQELEIELQSQLSKKAALEKSLE…	1060	3288	1	1	1	533.752	2	-0.001	243	250	0	26.01	0.38	K	FEMEQNLR	Q						File: ~Y:\CORE\RAW_DATA_2024_QE\P1677_Sigrun_Lange\P1677_1.raw~; SpectrumID: ~4460~; PrecursorID: ~0~; scans: ~11971~
3	1::sp|cRAP041|P35527|K1C9_HUMAN	Keratin, type I cytoskeletal 9 OS=Homo sapiens GN=KRT9 PE=1 SV=3	2667	66	4.3e-262	62255	166	137	34	32	75.1	5.14	MSCRQFSSSYLSRSGGGGGGGLGSGGSIRSSYSRFSSSGGGGGGGRFSSSSGYGGGSSRVCGRGGGGSFGYSYGGGSGGGFSASSLGGGFGGGSRGFGGASGGGYSSSGGFGGGFGGGSGGGFGGGYGSGFGGFGGFGGGAGGGDGGILTANEKSTMQELNSRLASYLDKVQALEEANNDLENKIQDWYDKKGPAAIQKNYSPYYNTIDDLKDQIVDLTVGNNKTLLDIDNTRMTLDDFRIKFEMEQNLRQGVDADINGLRQVLDNLTMEKSDLEMQYETLQEELMALKKNHKEEMSQLTGQNSGDVNVEINVAPGKDLTKTLNDMRQEYEQLIAKNRKDIENQYETQITQIEHEVSSSGQEVQSSAKEVTQLRHGVQELEIELQSQLSKKAALEKSLE…	1129	1826	1	1	1	541.251	2	0.0003	155	163	0	56.59	0.00028	K	STMQELNSR	L		Oxidation (M)	0.002000000.0			File: ~Y:\CORE\RAW_DATA_2024_QE\P1677_Sigrun_Lange\P1677_1.raw~; SpectrumID: ~2665~; PrecursorID: ~0~; scans: ~8041~
3	1::sp|cRAP041|P35527|K1C9_HUMAN	Keratin, type I cytoskeletal 9 OS=Homo sapiens GN=KRT9 PE=1 SV=3	2667	66	4.3e-262	62255	166	137	34	32	75.1	5.14	MSCRQFSSSYLSRSGGGGGGGLGSGGSIRSSYSRFSSSGGGGGGGRFSSSSGYGGGSSRVCGRGGGGSFGYSYGGGSGGGFSASSLGGGFGGGSRGFGGASGGGYSSSGGFGGGFGGGSGGGFGGGYGSGFGGFGGFGGGAGGGDGGILTANEKSTMQELNSRLASYLDKVQALEEANNDLENKIQDWYDKKGPAAIQKNYSPYYNTIDDLKDQIVDLTVGNNKTLLDIDNTRMTLDDFRIKFEMEQNLRQGVDADINGLRQVLDNLTMEKSDLEMQYETLQEELMALKKNHKEEMSQLTGQNSGDVNVEINVAPGKDLTKTLNDMRQEYEQLIAKNRKDIENQYETQITQIEHEVSSSGQEVQSSAKEVTQLRHGVQELEIELQSQLSKKAALEKSLE…	1341	3236	1	1	1	561.296	2	0.0014	328	336	0	53.34	0.00088	R	QEYEQLIAK	N						File: ~Y:\CORE\RAW_DATA_2024_QE\P1677_Sigrun_Lange\P1677_1.raw~; SpectrumID: ~4403~; PrecursorID: ~0~; scans: ~11869~
3	1::sp|cRAP041|P35527|K1C9_HUMAN	Keratin, type I cytoskeletal 9 OS=Homo sapiens GN=KRT9 PE=1 SV=3	2667	66	4.3e-262	62255	166	137	34	32	75.1	5.14	MSCRQFSSSYLSRSGGGGGGGLGSGGSIRSSYSRFSSSGGGGGGGRFSSSSGYGGGSSRVCGRGGGGSFGYSYGGGSGGGFSASSLGGGFGGGSRGFGGASGGGYSSSGGFGGGFGGGSGGGFGGGYGSGFGGFGGFGGGAGGGDGGILTANEKSTMQELNSRLASYLDKVQALEEANNDLENKIQDWYDKKGPAAIQKNYSPYYNTIDDLKDQIVDLTVGNNKTLLDIDNTRMTLDDFRIKFEMEQNLRQGVDADINGLRQVLDNLTMEKSDLEMQYETLQEELMALKKNHKEEMSQLTGQNSGDVNVEINVAPGKDLTKTLNDMRQEYEQLIAKNRKDIENQYETQITQIEHEVSSSGQEVQSSAKEVTQLRHGVQELEIELQSQLSKKAALEKSLE…	1531	3393	1	1	1	579.299	2	0.0007	251	261	0	81.39	1e-06	R	QGVDADINGLR	Q						File: ~Y:\CORE\RAW_DATA_2024_QE\P1677_Sigrun_Lange\P1677_1.raw~; SpectrumID: ~4574~; PrecursorID: ~0~; scans: ~12166~
3	1::sp|cRAP041|P35527|K1C9_HUMAN	Keratin, type I cytoskeletal 9 OS=Homo sapiens GN=KRT9 PE=1 SV=3	2667	66	4.3e-262	62255	166	137	34	32	75.1	5.14	MSCRQFSSSYLSRSGGGGGGGLGSGGSIRSSYSRFSSSGGGGGGGRFSSSSGYGGGSSRVCGRGGGGSFGYSYGGGSGGGFSASSLGGGFGGGSRGFGGASGGGYSSSGGFGGGFGGGSGGGFGGGYGSGFGGFGGFGGGAGGGDGGILTANEKSTMQELNSRLASYLDKVQALEEANNDLENKIQDWYDKKGPAAIQKNYSPYYNTIDDLKDQIVDLTVGNNKTLLDIDNTRMTLDDFRIKFEMEQNLRQGVDADINGLRQVLDNLTMEKSDLEMQYETLQEELMALKKNHKEEMSQLTGQNSGDVNVEINVAPGKDLTKTLNDMRQEYEQLIAKNRKDIENQYETQITQIEHEVSSSGQEVQSSAKEVTQLRHGVQELEIELQSQLSKKAALEKSLE…	1537	3251	1	1	1	579.803	2	0.0229	251	261	0	54.27	0.001	R	QGVDADINGLR	Q		Deamidated (NQ)	0.00000001000.0			File: ~Y:\CORE\RAW_DATA_2024_QE\P1677_Sigrun_Lange\P1677_1.raw~; SpectrumID: ~4420~; PrecursorID: ~0~; scans: ~11901~
3	1::sp|cRAP041|P35527|K1C9_HUMAN	Keratin, type I cytoskeletal 9 OS=Homo sapiens GN=KRT9 PE=1 SV=3	2667	66	4.3e-262	62255	166	137	34	32	75.1	5.14	MSCRQFSSSYLSRSGGGGGGGLGSGGSIRSSYSRFSSSGGGGGGGRFSSSSGYGGGSSRVCGRGGGGSFGYSYGGGSGGGFSASSLGGGFGGGSRGFGGASGGGYSSSGGFGGGFGGGSGGGFGGGYGSGFGGFGGFGGGAGGGDGGILTANEKSTMQELNSRLASYLDKVQALEEANNDLENKIQDWYDKKGPAAIQKNYSPYYNTIDDLKDQIVDLTVGNNKTLLDIDNTRMTLDDFRIKFEMEQNLRQGVDADINGLRQVLDNLTMEKSDLEMQYETLQEELMALKKNHKEEMSQLTGQNSGDVNVEINVAPGKDLTKTLNDMRQEYEQLIAKNRKDIENQYETQITQIEHEVSSSGQEVQSSAKEVTQLRHGVQELEIELQSQLSKKAALEKSLE…	1706	3975	1	1	1	595.807	2	-0.0014	262	271	0	64.07	0.0001	R	QVLDNLTMEK	S						File: ~Y:\CORE\RAW_DATA_2024_QE\P1677_Sigrun_Lange\P1677_1.raw~; SpectrumID: ~5189~; PrecursorID: ~0~; scans: ~13028~
3	1::sp|cRAP041|P35527|K1C9_HUMAN	Keratin, type I cytoskeletal 9 OS=Homo sapiens GN=KRT9 PE=1 SV=3	2667	66	4.3e-262	62255	166	137	34	32	75.1	5.14	MSCRQFSSSYLSRSGGGGGGGLGSGGSIRSSYSRFSSSGGGGGGGRFSSSSGYGGGSSRVCGRGGGGSFGYSYGGGSGGGFSASSLGGGFGGGSRGFGGASGGGYSSSGGFGGGFGGGSGGGFGGGYGSGFGGFGGFGGGAGGGDGGILTANEKSTMQELNSRLASYLDKVQALEEANNDLENKIQDWYDKKGPAAIQKNYSPYYNTIDDLKDQIVDLTVGNNKTLLDIDNTRMTLDDFRIKFEMEQNLRQGVDADINGLRQVLDNLTMEKSDLEMQYETLQEELMALKKNHKEEMSQLTGQNSGDVNVEINVAPGKDLTKTLNDMRQEYEQLIAKNRKDIENQYETQITQIEHEVSSSGQEVQSSAKEVTQLRHGVQELEIELQSQLSKKAALEKSLE…	1793	3346	1	1	1	603.805	2	0.0001	262	271	0	67.31	4.5e-05	R	QVLDNLTMEK	S		Oxidation (M)	0.0000000200.0			File: ~Y:\CORE\RAW_DATA_2024_QE\P1677_Sigrun_Lange\P1677_1.raw~; SpectrumID: ~4521~; PrecursorID: ~0~; scans: ~12080~
3	1::sp|cRAP041|P35527|K1C9_HUMAN	Keratin, type I cytoskeletal 9 OS=Homo sapiens GN=KRT9 PE=1 SV=3	2667	66	4.3e-262	62255	166	137	34	32	75.1	5.14	MSCRQFSSSYLSRSGGGGGGGLGSGGSIRSSYSRFSSSGGGGGGGRFSSSSGYGGGSSRVCGRGGGGSFGYSYGGGSGGGFSASSLGGGFGGGSRGFGGASGGGYSSSGGFGGGFGGGSGGGFGGGYGSGFGGFGGFGGGAGGGDGGILTANEKSTMQELNSRLASYLDKVQALEEANNDLENKIQDWYDKKGPAAIQKNYSPYYNTIDDLKDQIVDLTVGNNKTLLDIDNTRMTLDDFRIKFEMEQNLRQGVDADINGLRQVLDNLTMEKSDLEMQYETLQEELMALKKNHKEEMSQLTGQNSGDVNVEINVAPGKDLTKTLNDMRQEYEQLIAKNRKDIENQYETQITQIEHEVSSSGQEVQSSAKEVTQLRHGVQELEIELQSQLSKKAALEKSLE…	1925	2626	1	1	1	616.803	2	-0.0001	14	29	0	125.72	5.2e-11	R	SGGGGGGGLGSGGSIR	S						File: ~Y:\CORE\RAW_DATA_2024_QE\P1677_Sigrun_Lange\P1677_1.raw~; SpectrumID: ~3724~; PrecursorID: ~0~; scans: ~10381~
3	1::sp|cRAP041|P35527|K1C9_HUMAN	Keratin, type I cytoskeletal 9 OS=Homo sapiens GN=KRT9 PE=1 SV=3	2667	66	4.3e-262	62255	166	137	34	32	75.1	5.14	MSCRQFSSSYLSRSGGGGGGGLGSGGSIRSSYSRFSSSGGGGGGGRFSSSSGYGGGSSRVCGRGGGGSFGYSYGGGSGGGFSASSLGGGFGGGSRGFGGASGGGYSSSGGFGGGFGGGSGGGFGGGYGSGFGGFGGFGGGAGGGDGGILTANEKSTMQELNSRLASYLDKVQALEEANNDLENKIQDWYDKKGPAAIQKNYSPYYNTIDDLKDQIVDLTVGNNKTLLDIDNTRMTLDDFRIKFEMEQNLRQGVDADINGLRQVLDNLTMEKSDLEMQYETLQEELMALKKNHKEEMSQLTGQNSGDVNVEINVAPGKDLTKTLNDMRQEYEQLIAKNRKDIENQYETQITQIEHEVSSSGQEVQSSAKEVTQLRHGVQELEIELQSQLSKKAALEKSLE…	1959	1991	1	1	1	618.268	2	-0.0004	47	59	0	82.73	2.8e-07	R	FSSSSGYGGGSSR	V						File: ~Y:\CORE\RAW_DATA_2024_QE\P1677_Sigrun_Lange\P1677_1.raw~; SpectrumID: ~2947~; PrecursorID: ~0~; scans: ~8642~
3	1::sp|cRAP041|P35527|K1C9_HUMAN	Keratin, type I cytoskeletal 9 OS=Homo sapiens GN=KRT9 PE=1 SV=3	2667	66	4.3e-262	62255	166	137	34	32	75.1	5.14	MSCRQFSSSYLSRSGGGGGGGLGSGGSIRSSYSRFSSSGGGGGGGRFSSSSGYGGGSSRVCGRGGGGSFGYSYGGGSGGGFSASSLGGGFGGGSRGFGGASGGGYSSSGGFGGGFGGGSGGGFGGGYGSGFGGFGGFGGGAGGGDGGILTANEKSTMQELNSRLASYLDKVQALEEANNDLENKIQDWYDKKGPAAIQKNYSPYYNTIDDLKDQIVDLTVGNNKTLLDIDNTRMTLDDFRIKFEMEQNLRQGVDADINGLRQVLDNLTMEKSDLEMQYETLQEELMALKKNHKEEMSQLTGQNSGDVNVEINVAPGKDLTKTLNDMRQEYEQLIAKNRKDIENQYETQITQIEHEVSSSGQEVQSSAKEVTQLRHGVQELEIELQSQLSKKAALEKSLE…	2414	4853	1	1	1	436.564	3	-0.0012	241	250	1	45.91	0.0055	R	IKFEMEQNLR	Q						File: ~Y:\CORE\RAW_DATA_2024_QE\P1677_Sigrun_Lange\P1677_1.raw~; SpectrumID: ~6103~; PrecursorID: ~0~; scans: ~14255~
3	1::sp|cRAP041|P35527|K1C9_HUMAN	Keratin, type I cytoskeletal 9 OS=Homo sapiens GN=KRT9 PE=1 SV=3	2667	66	4.3e-262	62255	166	137	34	32	75.1	5.14	MSCRQFSSSYLSRSGGGGGGGLGSGGSIRSSYSRFSSSGGGGGGGRFSSSSGYGGGSSRVCGRGGGGSFGYSYGGGSGGGFSASSLGGGFGGGSRGFGGASGGGYSSSGGFGGGFGGGSGGGFGGGYGSGFGGFGGFGGGAGGGDGGILTANEKSTMQELNSRLASYLDKVQALEEANNDLENKIQDWYDKKGPAAIQKNYSPYYNTIDDLKDQIVDLTVGNNKTLLDIDNTRMTLDDFRIKFEMEQNLRQGVDADINGLRQVLDNLTMEKSDLEMQYETLQEELMALKKNHKEEMSQLTGQNSGDVNVEINVAPGKDLTKTLNDMRQEYEQLIAKNRKDIENQYETQITQIEHEVSSSGQEVQSSAKEVTQLRHGVQELEIELQSQLSKKAALEKSLE…	2417	4861	1	1	1	654.343	2	0.0005	241	250	1	52.83	0.0011	R	IKFEMEQNLR	Q						File: ~Y:\CORE\RAW_DATA_2024_QE\P1677_Sigrun_Lange\P1677_1.raw~; SpectrumID: ~6111~; PrecursorID: ~0~; scans: ~14264~
3	1::sp|cRAP041|P35527|K1C9_HUMAN	Keratin, type I cytoskeletal 9 OS=Homo sapiens GN=KRT9 PE=1 SV=3	2667	66	4.3e-262	62255	166	137	34	32	75.1	5.14	MSCRQFSSSYLSRSGGGGGGGLGSGGSIRSSYSRFSSSGGGGGGGRFSSSSGYGGGSSRVCGRGGGGSFGYSYGGGSGGGFSASSLGGGFGGGSRGFGGASGGGYSSSGGFGGGFGGGSGGGFGGGYGSGFGGFGGFGGGAGGGDGGILTANEKSTMQELNSRLASYLDKVQALEEANNDLENKIQDWYDKKGPAAIQKNYSPYYNTIDDLKDQIVDLTVGNNKTLLDIDNTRMTLDDFRIKFEMEQNLRQGVDADINGLRQVLDNLTMEKSDLEMQYETLQEELMALKKNHKEEMSQLTGQNSGDVNVEINVAPGKDLTKTLNDMRQEYEQLIAKNRKDIENQYETQITQIEHEVSSSGQEVQSSAKEVTQLRHGVQELEIELQSQLSKKAALEKSLE…	2507	3724	1	1	1	441.895	3	-0.0016	241	250	1	62	0.00012	R	IKFEMEQNLR	Q		Oxidation (M)	0.0000200000.0			File: ~Y:\CORE\RAW_DATA_2024_QE\P1677_Sigrun_Lange\P1677_1.raw~; SpectrumID: ~4920~; PrecursorID: ~0~; scans: ~12658~
3	1::sp|cRAP041|P35527|K1C9_HUMAN	Keratin, type I cytoskeletal 9 OS=Homo sapiens GN=KRT9 PE=1 SV=3	2667	66	4.3e-262	62255	166	137	34	32	75.1	5.14	MSCRQFSSSYLSRSGGGGGGGLGSGGSIRSSYSRFSSSGGGGGGGRFSSSSGYGGGSSRVCGRGGGGSFGYSYGGGSGGGFSASSLGGGFGGGSRGFGGASGGGYSSSGGFGGGFGGGSGGGFGGGYGSGFGGFGGFGGGAGGGDGGILTANEKSTMQELNSRLASYLDKVQALEEANNDLENKIQDWYDKKGPAAIQKNYSPYYNTIDDLKDQIVDLTVGNNKTLLDIDNTRMTLDDFRIKFEMEQNLRQGVDADINGLRQVLDNLTMEKSDLEMQYETLQEELMALKKNHKEEMSQLTGQNSGDVNVEINVAPGKDLTKTLNDMRQEYEQLIAKNRKDIENQYETQITQIEHEVSSSGQEVQSSAKEVTQLRHGVQELEIELQSQLSKKAALEKSLE…	4919	4744	1	1	1	440.989	4	0.0015	185	199	2	56.93	0.00058	K	IQDWYDKKGPAAIQK	N						File: ~Y:\CORE\RAW_DATA_2024_QE\P1677_Sigrun_Lange\P1677_1.raw~; SpectrumID: ~5989~; PrecursorID: ~0~; scans: ~14106~
3	1::sp|cRAP041|P35527|K1C9_HUMAN	Keratin, type I cytoskeletal 9 OS=Homo sapiens GN=KRT9 PE=1 SV=3	2667	66	4.3e-262	62255	166	137	34	32	75.1	5.14	MSCRQFSSSYLSRSGGGGGGGLGSGGSIRSSYSRFSSSGGGGGGGRFSSSSGYGGGSSRVCGRGGGGSFGYSYGGGSGGGFSASSLGGGFGGGSRGFGGASGGGYSSSGGFGGGFGGGSGGGFGGGYGSGFGGFGGFGGGAGGGDGGILTANEKSTMQELNSRLASYLDKVQALEEANNDLENKIQDWYDKKGPAAIQKNYSPYYNTIDDLKDQIVDLTVGNNKTLLDIDNTRMTLDDFRIKFEMEQNLRQGVDADINGLRQVLDNLTMEKSDLEMQYETLQEELMALKKNHKEEMSQLTGQNSGDVNVEINVAPGKDLTKTLNDMRQEYEQLIAKNRKDIENQYETQITQIEHEVSSSGQEVQSSAKEVTQLRHGVQELEIELQSQLSKKAALEKSLE…	5035	2867	1	1	1	896.367	2	-0.0004	491	513	0	135.27	9e-13	R	GGSGGSYGGGGSGGGYGGGSGSR	G						File: ~Y:\CORE\RAW_DATA_2024_QE\P1677_Sigrun_Lange\P1677_1.raw~; SpectrumID: ~3993~; PrecursorID: ~0~; scans: ~10815~
3	1::sp|cRAP041|P35527|K1C9_HUMAN	Keratin, type I cytoskeletal 9 OS=Homo sapiens GN=KRT9 PE=1 SV=3	2667	66	4.3e-262	62255	166	137	34	32	75.1	5.14	MSCRQFSSSYLSRSGGGGGGGLGSGGSIRSSYSRFSSSGGGGGGGRFSSSSGYGGGSSRVCGRGGGGSFGYSYGGGSGGGFSASSLGGGFGGGSRGFGGASGGGYSSSGGFGGGFGGGSGGGFGGGYGSGFGGFGGFGGGAGGGDGGILTANEKSTMQELNSRLASYLDKVQALEEANNDLENKIQDWYDKKGPAAIQKNYSPYYNTIDDLKDQIVDLTVGNNKTLLDIDNTRMTLDDFRIKFEMEQNLRQGVDADINGLRQVLDNLTMEKSDLEMQYETLQEELMALKKNHKEEMSQLTGQNSGDVNVEINVAPGKDLTKTLNDMRQEYEQLIAKNRKDIENQYETQITQIEHEVSSSGQEVQSSAKEVTQLRHGVQELEIELQSQLSKKAALEKSLE…	5036	2592	1	1	1	597.914	3	-0.0003	491	513	0	61.51	2.1e-05	R	GGSGGSYGGGGSGGGYGGGSGSR	G						File: ~Y:\CORE\RAW_DATA_2024_QE\P1677_Sigrun_Lange\P1677_1.raw~; SpectrumID: ~3687~; PrecursorID: ~0~; scans: ~10305~
3	1::sp|cRAP041|P35527|K1C9_HUMAN	Keratin, type I cytoskeletal 9 OS=Homo sapiens GN=KRT9 PE=1 SV=3	2667	66	4.3e-262	62255	166	137	34	32	75.1	5.14	MSCRQFSSSYLSRSGGGGGGGLGSGGSIRSSYSRFSSSGGGGGGGRFSSSSGYGGGSSRVCGRGGGGSFGYSYGGGSGGGFSASSLGGGFGGGSRGFGGASGGGYSSSGGFGGGFGGGSGGGFGGGYGSGFGGFGGFGGGAGGGDGGILTANEKSTMQELNSRLASYLDKVQALEEANNDLENKIQDWYDKKGPAAIQKNYSPYYNTIDDLKDQIVDLTVGNNKTLLDIDNTRMTLDDFRIKFEMEQNLRQGVDADINGLRQVLDNLTMEKSDLEMQYETLQEELMALKKNHKEEMSQLTGQNSGDVNVEINVAPGKDLTKTLNDMRQEYEQLIAKNRKDIENQYETQITQIEHEVSSSGQEVQSSAKEVTQLRHGVQELEIELQSQLSKKAALEKSLE…	5270	7278	1	1	1	919.482	2	-0.0078	375	390	0	60.18	0.00028	R	HGVQELEIELQSQLSK	K						File: ~Y:\CORE\RAW_DATA_2024_QE\P1677_Sigrun_Lange\P1677_1.raw~; SpectrumID: ~8546~; PrecursorID: ~0~; scans: ~17516~
3	1::sp|cRAP041|P35527|K1C9_HUMAN	Keratin, type I cytoskeletal 9 OS=Homo sapiens GN=KRT9 PE=1 SV=3	2667	66	4.3e-262	62255	166	137	34	32	75.1	5.14	MSCRQFSSSYLSRSGGGGGGGLGSGGSIRSSYSRFSSSGGGGGGGRFSSSSGYGGGSSRVCGRGGGGSFGYSYGGGSGGGFSASSLGGGFGGGSRGFGGASGGGYSSSGGFGGGFGGGSGGGFGGGYGSGFGGFGGFGGGAGGGDGGILTANEKSTMQELNSRLASYLDKVQALEEANNDLENKIQDWYDKKGPAAIQKNYSPYYNTIDDLKDQIVDLTVGNNKTLLDIDNTRMTLDDFRIKFEMEQNLRQGVDADINGLRQVLDNLTMEKSDLEMQYETLQEELMALKKNHKEEMSQLTGQNSGDVNVEINVAPGKDLTKTLNDMRQEYEQLIAKNRKDIENQYETQITQIEHEVSSSGQEVQSSAKEVTQLRHGVQELEIELQSQLSKKAALEKSLE…	5271	7466	1	1	1	613.326	3	-0.0014	375	390	0	63.14	0.00013	R	HGVQELEIELQSQLSK	K						File: ~Y:\CORE\RAW_DATA_2024_QE\P1677_Sigrun_Lange\P1677_1.raw~; SpectrumID: ~8737~; PrecursorID: ~0~; scans: ~17751~
3	1::sp|cRAP041|P35527|K1C9_HUMAN	Keratin, type I cytoskeletal 9 OS=Homo sapiens GN=KRT9 PE=1 SV=3	2667	66	4.3e-262	62255	166	137	34	32	75.1	5.14	MSCRQFSSSYLSRSGGGGGGGLGSGGSIRSSYSRFSSSGGGGGGGRFSSSSGYGGGSSRVCGRGGGGSFGYSYGGGSGGGFSASSLGGGFGGGSRGFGGASGGGYSSSGGFGGGFGGGSGGGFGGGYGSGFGGFGGFGGGAGGGDGGILTANEKSTMQELNSRLASYLDKVQALEEANNDLENKIQDWYDKKGPAAIQKNYSPYYNTIDDLKDQIVDLTVGNNKTLLDIDNTRMTLDDFRIKFEMEQNLRQGVDADINGLRQVLDNLTMEKSDLEMQYETLQEELMALKKNHKEEMSQLTGQNSGDVNVEINVAPGKDLTKTLNDMRQEYEQLIAKNRKDIENQYETQITQIEHEVSSSGQEVQSSAKEVTQLRHGVQELEIELQSQLSKKAALEKSLE…	5286	7639	2	1	1	613.645	3	-0.0285	375	390	0	21.99	2	R	HGVQELEIELQSQLSK	K		Deamidated (NQ)	0.0001000000000000.0			File: ~Y:\CORE\RAW_DATA_2024_QE\P1677_Sigrun_Lange\P1677_1.raw~; SpectrumID: ~8910~; PrecursorID: ~0~; scans: ~18001~
3	1::sp|cRAP041|P35527|K1C9_HUMAN	Keratin, type I cytoskeletal 9 OS=Homo sapiens GN=KRT9 PE=1 SV=3	2667	66	4.3e-262	62255	166	137	34	32	75.1	5.14	MSCRQFSSSYLSRSGGGGGGGLGSGGSIRSSYSRFSSSGGGGGGGRFSSSSGYGGGSSRVCGRGGGGSFGYSYGGGSGGGFSASSLGGGFGGGSRGFGGASGGGYSSSGGFGGGFGGGSGGGFGGGYGSGFGGFGGFGGGAGGGDGGILTANEKSTMQELNSRLASYLDKVQALEEANNDLENKIQDWYDKKGPAAIQKNYSPYYNTIDDLKDQIVDLTVGNNKTLLDIDNTRMTLDDFRIKFEMEQNLRQGVDADINGLRQVLDNLTMEKSDLEMQYETLQEELMALKKNHKEEMSQLTGQNSGDVNVEINVAPGKDLTKTLNDMRQEYEQLIAKNRKDIENQYETQITQIEHEVSSSGQEVQSSAKEVTQLRHGVQELEIELQSQLSKKAALEKSLE…	5337	6724	1	1	1	617.981	3	0.0018	322	336	1	21.76	2.5	K	TLNDMRQEYEQLIAK	N						File: ~Y:\CORE\RAW_DATA_2024_QE\P1677_Sigrun_Lange\P1677_1.raw~; SpectrumID: ~7992~; PrecursorID: ~0~; scans: ~16786~
3	1::sp|cRAP041|P35527|K1C9_HUMAN	Keratin, type I cytoskeletal 9 OS=Homo sapiens GN=KRT9 PE=1 SV=3	2667	66	4.3e-262	62255	166	137	34	32	75.1	5.14	MSCRQFSSSYLSRSGGGGGGGLGSGGSIRSSYSRFSSSGGGGGGGRFSSSSGYGGGSSRVCGRGGGGSFGYSYGGGSGGGFSASSLGGGFGGGSRGFGGASGGGYSSSGGFGGGFGGGSGGGFGGGYGSGFGGFGGFGGGAGGGDGGILTANEKSTMQELNSRLASYLDKVQALEEANNDLENKIQDWYDKKGPAAIQKNYSPYYNTIDDLKDQIVDLTVGNNKTLLDIDNTRMTLDDFRIKFEMEQNLRQGVDADINGLRQVLDNLTMEKSDLEMQYETLQEELMALKKNHKEEMSQLTGQNSGDVNVEINVAPGKDLTKTLNDMRQEYEQLIAKNRKDIENQYETQITQIEHEVSSSGQEVQSSAKEVTQLRHGVQELEIELQSQLSKKAALEKSLE…	5338	6758	1	1	1	926.469	2	0.0031	322	336	1	58	0.00059	K	TLNDMRQEYEQLIAK	N						File: ~Y:\CORE\RAW_DATA_2024_QE\P1677_Sigrun_Lange\P1677_1.raw~; SpectrumID: ~8026~; PrecursorID: ~0~; scans: ~16829~
3	1::sp|cRAP041|P35527|K1C9_HUMAN	Keratin, type I cytoskeletal 9 OS=Homo sapiens GN=KRT9 PE=1 SV=3	2667	66	4.3e-262	62255	166	137	34	32	75.1	5.14	MSCRQFSSSYLSRSGGGGGGGLGSGGSIRSSYSRFSSSGGGGGGGRFSSSSGYGGGSSRVCGRGGGGSFGYSYGGGSGGGFSASSLGGGFGGGSRGFGGASGGGYSSSGGFGGGFGGGSGGGFGGGYGSGFGGFGGFGGGAGGGDGGILTANEKSTMQELNSRLASYLDKVQALEEANNDLENKIQDWYDKKGPAAIQKNYSPYYNTIDDLKDQIVDLTVGNNKTLLDIDNTRMTLDDFRIKFEMEQNLRQGVDADINGLRQVLDNLTMEKSDLEMQYETLQEELMALKKNHKEEMSQLTGQNSGDVNVEINVAPGKDLTKTLNDMRQEYEQLIAKNRKDIENQYETQITQIEHEVSSSGQEVQSSAKEVTQLRHGVQELEIELQSQLSKKAALEKSLE…	5394	6118	1	1	1	623.312	3	-0.0012	322	336	1	25.63	0.86	K	TLNDMRQEYEQLIAK	N		Oxidation (M)	0.000020000000000.0			File: ~Y:\CORE\RAW_DATA_2024_QE\P1677_Sigrun_Lange\P1677_1.raw~; SpectrumID: ~7384~; PrecursorID: ~0~; scans: ~15952~
3	1::sp|cRAP041|P35527|K1C9_HUMAN	Keratin, type I cytoskeletal 9 OS=Homo sapiens GN=KRT9 PE=1 SV=3	2667	66	4.3e-262	62255	166	137	34	32	75.1	5.14	MSCRQFSSSYLSRSGGGGGGGLGSGGSIRSSYSRFSSSGGGGGGGRFSSSSGYGGGSSRVCGRGGGGSFGYSYGGGSGGGFSASSLGGGFGGGSRGFGGASGGGYSSSGGFGGGFGGGSGGGFGGGYGSGFGGFGGFGGGAGGGDGGILTANEKSTMQELNSRLASYLDKVQALEEANNDLENKIQDWYDKKGPAAIQKNYSPYYNTIDDLKDQIVDLTVGNNKTLLDIDNTRMTLDDFRIKFEMEQNLRQGVDADINGLRQVLDNLTMEKSDLEMQYETLQEELMALKKNHKEEMSQLTGQNSGDVNVEINVAPGKDLTKTLNDMRQEYEQLIAKNRKDIENQYETQITQIEHEVSSSGQEVQSSAKEVTQLRHGVQELEIELQSQLSKKAALEKSLE…	5400	5000	1	1	1	934.467	2	0.0057	322	336	1	40.34	0.029	K	TLNDMRQEYEQLIAK	N		Oxidation (M)	0.000020000000000.0			File: ~Y:\CORE\RAW_DATA_2024_QE\P1677_Sigrun_Lange\P1677_1.raw~; SpectrumID: ~6253~; PrecursorID: ~0~; scans: ~14451~
3	1::sp|cRAP041|P35527|K1C9_HUMAN	Keratin, type I cytoskeletal 9 OS=Homo sapiens GN=KRT9 PE=1 SV=3	2667	66	4.3e-262	62255	166	137	34	32	75.1	5.14	MSCRQFSSSYLSRSGGGGGGGLGSGGSIRSSYSRFSSSGGGGGGGRFSSSSGYGGGSSRVCGRGGGGSFGYSYGGGSGGGFSASSLGGGFGGGSRGFGGASGGGYSSSGGFGGGFGGGSGGGFGGGYGSGFGGFGGFGGGAGGGDGGILTANEKSTMQELNSRLASYLDKVQALEEANNDLENKIQDWYDKKGPAAIQKNYSPYYNTIDDLKDQIVDLTVGNNKTLLDIDNTRMTLDDFRIKFEMEQNLRQGVDADINGLRQVLDNLTMEKSDLEMQYETLQEELMALKKNHKEEMSQLTGQNSGDVNVEINVAPGKDLTKTLNDMRQEYEQLIAKNRKDIENQYETQITQIEHEVSSSGQEVQSSAKEVTQLRHGVQELEIELQSQLSKKAALEKSLE…	5826	6923	1	1	1	656.026	3	0.002	375	391	1	71.8	1.2e-05	R	HGVQELEIELQSQLSKK	A						File: ~Y:\CORE\RAW_DATA_2024_QE\P1677_Sigrun_Lange\P1677_1.raw~; SpectrumID: ~8191~; PrecursorID: ~0~; scans: ~17036~
3	1::sp|cRAP041|P35527|K1C9_HUMAN	Keratin, type I cytoskeletal 9 OS=Homo sapiens GN=KRT9 PE=1 SV=3	2667	66	4.3e-262	62255	166	137	34	32	75.1	5.14	MSCRQFSSSYLSRSGGGGGGGLGSGGSIRSSYSRFSSSGGGGGGGRFSSSSGYGGGSSRVCGRGGGGSFGYSYGGGSGGGFSASSLGGGFGGGSRGFGGASGGGYSSSGGFGGGFGGGSGGGFGGGYGSGFGGFGGFGGGAGGGDGGILTANEKSTMQELNSRLASYLDKVQALEEANNDLENKIQDWYDKKGPAAIQKNYSPYYNTIDDLKDQIVDLTVGNNKTLLDIDNTRMTLDDFRIKFEMEQNLRQGVDADINGLRQVLDNLTMEKSDLEMQYETLQEELMALKKNHKEEMSQLTGQNSGDVNVEINVAPGKDLTKTLNDMRQEYEQLIAKNRKDIENQYETQITQIEHEVSSSGQEVQSSAKEVTQLRHGVQELEIELQSQLSKKAALEKSLE…	6185	7214	1	1	1	1048.02	2	-0.0014	428	444	0	34.4	0.17	R	QEIECQNQEYSLLLSIK	M						File: ~Y:\CORE\RAW_DATA_2024_QE\P1677_Sigrun_Lange\P1677_1.raw~; SpectrumID: ~8482~; PrecursorID: ~0~; scans: ~17431~
3	1::sp|cRAP041|P35527|K1C9_HUMAN	Keratin, type I cytoskeletal 9 OS=Homo sapiens GN=KRT9 PE=1 SV=3	2667	66	4.3e-262	62255	166	137	34	32	75.1	5.14	MSCRQFSSSYLSRSGGGGGGGLGSGGSIRSSYSRFSSSGGGGGGGRFSSSSGYGGGSSRVCGRGGGGSFGYSYGGGSGGGFSASSLGGGFGGGSRGFGGASGGGYSSSGGFGGGFGGGSGGGFGGGYGSGFGGFGGFGGGAGGGDGGILTANEKSTMQELNSRLASYLDKVQALEEANNDLENKIQDWYDKKGPAAIQKNYSPYYNTIDDLKDQIVDLTVGNNKTLLDIDNTRMTLDDFRIKFEMEQNLRQGVDADINGLRQVLDNLTMEKSDLEMQYETLQEELMALKKNHKEEMSQLTGQNSGDVNVEINVAPGKDLTKTLNDMRQEYEQLIAKNRKDIENQYETQITQIEHEVSSSGQEVQSSAKEVTQLRHGVQELEIELQSQLSKKAALEKSLE…	6187	7206	1	1	1	699.351	3	0.0175	428	444	0	59.77	0.00032	R	QEIECQNQEYSLLLSIK	M		Deamidated (NQ)	0.00000001000000000.0			File: ~Y:\CORE\RAW_DATA_2024_QE\P1677_Sigrun_Lange\P1677_1.raw~; SpectrumID: ~8474~; PrecursorID: ~0~; scans: ~17421~
3	1::sp|cRAP041|P35527|K1C9_HUMAN	Keratin, type I cytoskeletal 9 OS=Homo sapiens GN=KRT9 PE=1 SV=3	2667	66	4.3e-262	62255	166	137	34	32	75.1	5.14	MSCRQFSSSYLSRSGGGGGGGLGSGGSIRSSYSRFSSSGGGGGGGRFSSSSGYGGGSSRVCGRGGGGSFGYSYGGGSGGGFSASSLGGGFGGGSRGFGGASGGGYSSSGGFGGGFGGGSGGGFGGGYGSGFGGFGGFGGGAGGGDGGILTANEKSTMQELNSRLASYLDKVQALEEANNDLENKIQDWYDKKGPAAIQKNYSPYYNTIDDLKDQIVDLTVGNNKTLLDIDNTRMTLDDFRIKFEMEQNLRQGVDADINGLRQVLDNLTMEKSDLEMQYETLQEELMALKKNHKEEMSQLTGQNSGDVNVEINVAPGKDLTKTLNDMRQEYEQLIAKNRKDIENQYETQITQIEHEVSSSGQEVQSSAKEVTQLRHGVQELEIELQSQLSKKAALEKSLE…	6188	7203	1	1	1	1048.53	2	0.0241	428	444	0	24.6	1.1	R	QEIECQNQEYSLLLSIK	M		Deamidated (NQ)	0.00000001000000000.0			File: ~Y:\CORE\RAW_DATA_2024_QE\P1677_Sigrun_Lange\P1677_1.raw~; SpectrumID: ~8471~; PrecursorID: ~0~; scans: ~17418~
3	1::sp|cRAP041|P35527|K1C9_HUMAN	Keratin, type I cytoskeletal 9 OS=Homo sapiens GN=KRT9 PE=1 SV=3	2667	66	4.3e-262	62255	166	137	34	32	75.1	5.14	MSCRQFSSSYLSRSGGGGGGGLGSGGSIRSSYSRFSSSGGGGGGGRFSSSSGYGGGSSRVCGRGGGGSFGYSYGGGSGGGFSASSLGGGFGGGSRGFGGASGGGYSSSGGFGGGFGGGSGGGFGGGYGSGFGGFGGFGGGAGGGDGGILTANEKSTMQELNSRLASYLDKVQALEEANNDLENKIQDWYDKKGPAAIQKNYSPYYNTIDDLKDQIVDLTVGNNKTLLDIDNTRMTLDDFRIKFEMEQNLRQGVDADINGLRQVLDNLTMEKSDLEMQYETLQEELMALKKNHKEEMSQLTGQNSGDVNVEINVAPGKDLTKTLNDMRQEYEQLIAKNRKDIENQYETQITQIEHEVSSSGQEVQSSAKEVTQLRHGVQELEIELQSQLSKKAALEKSLE…	7159	6694	1	1	1	793.067	3	-0.0025	164	184	1	103.64	1.7e-08	R	LASYLDKVQALEEANNDLENK	I						File: ~Y:\CORE\RAW_DATA_2024_QE\P1677_Sigrun_Lange\P1677_1.raw~; SpectrumID: ~7962~; PrecursorID: ~0~; scans: ~16747~
3	1::sp|cRAP041|P35527|K1C9_HUMAN	Keratin, type I cytoskeletal 9 OS=Homo sapiens GN=KRT9 PE=1 SV=3	2667	66	4.3e-262	62255	166	137	34	32	75.1	5.14	MSCRQFSSSYLSRSGGGGGGGLGSGGSIRSSYSRFSSSGGGGGGGRFSSSSGYGGGSSRVCGRGGGGSFGYSYGGGSGGGFSASSLGGGFGGGSRGFGGASGGGYSSSGGFGGGFGGGSGGGFGGGYGSGFGGFGGFGGGAGGGDGGILTANEKSTMQELNSRLASYLDKVQALEEANNDLENKIQDWYDKKGPAAIQKNYSPYYNTIDDLKDQIVDLTVGNNKTLLDIDNTRMTLDDFRIKFEMEQNLRQGVDADINGLRQVLDNLTMEKSDLEMQYETLQEELMALKKNHKEEMSQLTGQNSGDVNVEINVAPGKDLTKTLNDMRQEYEQLIAKNRKDIENQYETQITQIEHEVSSSGQEVQSSAKEVTQLRHGVQELEIELQSQLSKKAALEKSLE…	7585	5663	1	1	1	837.382	3	-0.0015	450	472	0	79.46	3.6e-06	K	EIETYHNLLEGGQEDFESSGAGK	I						File: ~Y:\CORE\RAW_DATA_2024_QE\P1677_Sigrun_Lange\P1677_1.raw~; SpectrumID: ~6926~; PrecursorID: ~0~; scans: ~15358~
3	1::sp|cRAP041|P35527|K1C9_HUMAN	Keratin, type I cytoskeletal 9 OS=Homo sapiens GN=KRT9 PE=1 SV=3	2667	66	4.3e-262	62255	166	137	34	32	75.1	5.14	MSCRQFSSSYLSRSGGGGGGGLGSGGSIRSSYSRFSSSGGGGGGGRFSSSSGYGGGSSRVCGRGGGGSFGYSYGGGSGGGFSASSLGGGFGGGSRGFGGASGGGYSSSGGFGGGFGGGSGGGFGGGYGSGFGGFGGFGGGAGGGDGGILTANEKSTMQELNSRLASYLDKVQALEEANNDLENKIQDWYDKKGPAAIQKNYSPYYNTIDDLKDQIVDLTVGNNKTLLDIDNTRMTLDDFRIKFEMEQNLRQGVDADINGLRQVLDNLTMEKSDLEMQYETLQEELMALKKNHKEEMSQLTGQNSGDVNVEINVAPGKDLTKTLNDMRQEYEQLIAKNRKDIENQYETQITQIEHEVSSSGQEVQSSAKEVTQLRHGVQELEIELQSQLSKKAALEKSLE…	7590	5882	1	1	1	837.712	3	0.0049	450	472	0	54.36	0.00051	K	EIETYHNLLEGGQEDFESSGAGK	I		Deamidated (NQ)	0.00000000000010000000000.0			File: ~Y:\CORE\RAW_DATA_2024_QE\P1677_Sigrun_Lange\P1677_1.raw~; SpectrumID: ~7146~; PrecursorID: ~0~; scans: ~15634~
3	1::sp|cRAP041|P35527|K1C9_HUMAN	Keratin, type I cytoskeletal 9 OS=Homo sapiens GN=KRT9 PE=1 SV=3	2667	66	4.3e-262	62255	166	137	34	32	75.1	5.14	MSCRQFSSSYLSRSGGGGGGGLGSGGSIRSSYSRFSSSGGGGGGGRFSSSSGYGGGSSRVCGRGGGGSFGYSYGGGSGGGFSASSLGGGFGGGSRGFGGASGGGYSSSGGFGGGFGGGSGGGFGGGYGSGFGGFGGFGGGAGGGDGGILTANEKSTMQELNSRLASYLDKVQALEEANNDLENKIQDWYDKKGPAAIQKNYSPYYNTIDDLKDQIVDLTVGNNKTLLDIDNTRMTLDDFRIKFEMEQNLRQGVDADINGLRQVLDNLTMEKSDLEMQYETLQEELMALKKNHKEEMSQLTGQNSGDVNVEINVAPGKDLTKTLNDMRQEYEQLIAKNRKDIENQYETQITQIEHEVSSSGQEVQSSAKEVTQLRHGVQELEIELQSQLSKKAALEKSLE…	7592	5883	1	1	1	838.049	3	0.0325	450	472	0	60.14	0.00016	K	EIETYHNLLEGGQEDFESSGAGK	I		2 Deamidated (NQ)	0.00000010000010000000000.0			File: ~Y:\CORE\RAW_DATA_2024_QE\P1677_Sigrun_Lange\P1677_1.raw~; SpectrumID: ~7147~; PrecursorID: ~0~; scans: ~15635~
3	1::sp|cRAP041|P35527|K1C9_HUMAN	Keratin, type I cytoskeletal 9 OS=Homo sapiens GN=KRT9 PE=1 SV=3	2667	66	4.3e-262	62255	166	137	34	32	75.1	5.14	MSCRQFSSSYLSRSGGGGGGGLGSGGSIRSSYSRFSSSGGGGGGGRFSSSSGYGGGSSRVCGRGGGGSFGYSYGGGSGGGFSASSLGGGFGGGSRGFGGASGGGYSSSGGFGGGFGGGSGGGFGGGYGSGFGGFGGFGGGAGGGDGGILTANEKSTMQELNSRLASYLDKVQALEEANNDLENKIQDWYDKKGPAAIQKNYSPYYNTIDDLKDQIVDLTVGNNKTLLDIDNTRMTLDDFRIKFEMEQNLRQGVDADINGLRQVLDNLTMEKSDLEMQYETLQEELMALKKNHKEEMSQLTGQNSGDVNVEINVAPGKDLTKTLNDMRQEYEQLIAKNRKDIENQYETQITQIEHEVSSSGQEVQSSAKEVTQLRHGVQELEIELQSQLSKKAALEKSLE…	8105	7097	1	1	1	902.39	3	-0.0053	64	95	0	83.11	3.7e-07	R	GGGGSFGYSYGGGSGGGFSASSLGGGFGGGSR	G						File: ~Y:\CORE\RAW_DATA_2024_QE\P1677_Sigrun_Lange\P1677_1.raw~; SpectrumID: ~8365~; PrecursorID: ~0~; scans: ~17261~
3	1::sp|cRAP041|P35527|K1C9_HUMAN	Keratin, type I cytoskeletal 9 OS=Homo sapiens GN=KRT9 PE=1 SV=3	2667	66	4.3e-262	62255	166	137	34	32	75.1	5.14	MSCRQFSSSYLSRSGGGGGGGLGSGGSIRSSYSRFSSSGGGGGGGRFSSSSGYGGGSSRVCGRGGGGSFGYSYGGGSGGGFSASSLGGGFGGGSRGFGGASGGGYSSSGGFGGGFGGGSGGGFGGGYGSGFGGFGGFGGGAGGGDGGILTANEKSTMQELNSRLASYLDKVQALEEANNDLENKIQDWYDKKGPAAIQKNYSPYYNTIDDLKDQIVDLTVGNNKTLLDIDNTRMTLDDFRIKFEMEQNLRQGVDADINGLRQVLDNLTMEKSDLEMQYETLQEELMALKKNHKEEMSQLTGQNSGDVNVEINVAPGKDLTKTLNDMRQEYEQLIAKNRKDIENQYETQITQIEHEVSSSGQEVQSSAKEVTQLRHGVQELEIELQSQLSKKAALEKSLE…	8108	7103	1	1	1	1353.08	2	0.0012	64	95	0	221.71	5.6e-21	R	GGGGSFGYSYGGGSGGGFSASSLGGGFGGGSR	G						File: ~Y:\CORE\RAW_DATA_2024_QE\P1677_Sigrun_Lange\P1677_1.raw~; SpectrumID: ~8371~; PrecursorID: ~0~; scans: ~17269~
3	1::sp|cRAP041|P35527|K1C9_HUMAN	Keratin, type I cytoskeletal 9 OS=Homo sapiens GN=KRT9 PE=1 SV=3	2667	66	4.3e-262	62255	166	137	34	32	75.1	5.14	MSCRQFSSSYLSRSGGGGGGGLGSGGSIRSSYSRFSSSGGGGGGGRFSSSSGYGGGSSRVCGRGGGGSFGYSYGGGSGGGFSASSLGGGFGGGSRGFGGASGGGYSSSGGFGGGFGGGSGGGFGGGYGSGFGGFGGFGGGAGGGDGGILTANEKSTMQELNSRLASYLDKVQALEEANNDLENKIQDWYDKKGPAAIQKNYSPYYNTIDDLKDQIVDLTVGNNKTLLDIDNTRMTLDDFRIKFEMEQNLRQGVDADINGLRQVLDNLTMEKSDLEMQYETLQEELMALKKNHKEEMSQLTGQNSGDVNVEINVAPGKDLTKTLNDMRQEYEQLIAKNRKDIENQYETQITQIEHEVSSSGQEVQSSAKEVTQLRHGVQELEIELQSQLSKKAALEKSLE…	8401	6574	1	1	1	720.843	4	-0.0036	447	472	1	56.42	0.00056	R	LEKEIETYHNLLEGGQEDFESSGAGK	I						File: ~Y:\CORE\RAW_DATA_2024_QE\P1677_Sigrun_Lange\P1677_1.raw~; SpectrumID: ~7842~; PrecursorID: ~0~; scans: ~16574~
3	1::sp|cRAP041|P35527|K1C9_HUMAN	Keratin, type I cytoskeletal 9 OS=Homo sapiens GN=KRT9 PE=1 SV=3	2667	66	4.3e-262	62255	166	137	34	32	75.1	5.14	MSCRQFSSSYLSRSGGGGGGGLGSGGSIRSSYSRFSSSGGGGGGGRFSSSSGYGGGSSRVCGRGGGGSFGYSYGGGSGGGFSASSLGGGFGGGSRGFGGASGGGYSSSGGFGGGFGGGSGGGFGGGYGSGFGGFGGFGGGAGGGDGGILTANEKSTMQELNSRLASYLDKVQALEEANNDLENKIQDWYDKKGPAAIQKNYSPYYNTIDDLKDQIVDLTVGNNKTLLDIDNTRMTLDDFRIKFEMEQNLRQGVDADINGLRQVLDNLTMEKSDLEMQYETLQEELMALKKNHKEEMSQLTGQNSGDVNVEINVAPGKDLTKTLNDMRQEYEQLIAKNRKDIENQYETQITQIEHEVSSSGQEVQSSAKEVTQLRHGVQELEIELQSQLSKKAALEKSLE…	8404	6773	1	1	1	721.097	4	0.0307	447	472	1	48.74	0.0055	R	LEKEIETYHNLLEGGQEDFESSGAGK	I		Deamidated (NQ)	0.00000000010000000000000000.0			File: ~Y:\CORE\RAW_DATA_2024_QE\P1677_Sigrun_Lange\P1677_1.raw~; SpectrumID: ~8041~; PrecursorID: ~0~; scans: ~16848~
3	1::sp|cRAP041|P35527|K1C9_HUMAN	Keratin, type I cytoskeletal 9 OS=Homo sapiens GN=KRT9 PE=1 SV=3	2667	66	4.3e-262	62255	166	137	34	32	75.1	5.14	MSCRQFSSSYLSRSGGGGGGGLGSGGSIRSSYSRFSSSGGGGGGGRFSSSSGYGGGSSRVCGRGGGGSFGYSYGGGSGGGFSASSLGGGFGGGSRGFGGASGGGYSSSGGFGGGFGGGSGGGFGGGYGSGFGGFGGFGGGAGGGDGGILTANEKSTMQELNSRLASYLDKVQALEEANNDLENKIQDWYDKKGPAAIQKNYSPYYNTIDDLKDQIVDLTVGNNKTLLDIDNTRMTLDDFRIKFEMEQNLRQGVDADINGLRQVLDNLTMEKSDLEMQYETLQEELMALKKNHKEEMSQLTGQNSGDVNVEINVAPGKDLTKTLNDMRQEYEQLIAKNRKDIENQYETQITQIEHEVSSSGQEVQSSAKEVTQLRHGVQELEIELQSQLSKKAALEKSLE…	8405	6592	1	1	1	961.128	3	0.0313	447	472	1	31.57	0.29	R	LEKEIETYHNLLEGGQEDFESSGAGK	I		Deamidated (NQ)	0.00000000000000010000000000.0			File: ~Y:\CORE\RAW_DATA_2024_QE\P1677_Sigrun_Lange\P1677_1.raw~; SpectrumID: ~7860~; PrecursorID: ~0~; scans: ~16610~
3	1::sp|cRAP041|P35527|K1C9_HUMAN	Keratin, type I cytoskeletal 9 OS=Homo sapiens GN=KRT9 PE=1 SV=3	2667	66	4.3e-262	62255	166	137	34	32	75.1	5.14	MSCRQFSSSYLSRSGGGGGGGLGSGGSIRSSYSRFSSSGGGGGGGRFSSSSGYGGGSSRVCGRGGGGSFGYSYGGGSGGGFSASSLGGGFGGGSRGFGGASGGGYSSSGGFGGGFGGGSGGGFGGGYGSGFGGFGGFGGGAGGGDGGILTANEKSTMQELNSRLASYLDKVQALEEANNDLENKIQDWYDKKGPAAIQKNYSPYYNTIDDLKDQIVDLTVGNNKTLLDIDNTRMTLDDFRIKFEMEQNLRQGVDADINGLRQVLDNLTMEKSDLEMQYETLQEELMALKKNHKEEMSQLTGQNSGDVNVEINVAPGKDLTKTLNDMRQEYEQLIAKNRKDIENQYETQITQIEHEVSSSGQEVQSSAKEVTQLRHGVQELEIELQSQLSKKAALEKSLE…	8426	6022	1	1	1	724.601	4	-0.0071	291	317	1	40.74	0.028	K	NHKEEMSQLTGQNSGDVNVEINVAPGK	D						File: ~Y:\CORE\RAW_DATA_2024_QE\P1677_Sigrun_Lange\P1677_1.raw~; SpectrumID: ~7287~; PrecursorID: ~0~; scans: ~15838~
3	1::sp|cRAP041|P35527|K1C9_HUMAN	Keratin, type I cytoskeletal 9 OS=Homo sapiens GN=KRT9 PE=1 SV=3	2667	66	4.3e-262	62255	166	137	34	32	75.1	5.14	MSCRQFSSSYLSRSGGGGGGGLGSGGSIRSSYSRFSSSGGGGGGGRFSSSSGYGGGSSRVCGRGGGGSFGYSYGGGSGGGFSASSLGGGFGGGSRGFGGASGGGYSSSGGFGGGFGGGSGGGFGGGYGSGFGGFGGFGGGAGGGDGGILTANEKSTMQELNSRLASYLDKVQALEEANNDLENKIQDWYDKKGPAAIQKNYSPYYNTIDDLKDQIVDLTVGNNKTLLDIDNTRMTLDDFRIKFEMEQNLRQGVDADINGLRQVLDNLTMEKSDLEMQYETLQEELMALKKNHKEEMSQLTGQNSGDVNVEINVAPGKDLTKTLNDMRQEYEQLIAKNRKDIENQYETQITQIEHEVSSSGQEVQSSAKEVTQLRHGVQELEIELQSQLSKKAALEKSLE…	8430	6014	1	1	1	724.852	4	0.013	291	317	1	29.36	0.5	K	NHKEEMSQLTGQNSGDVNVEINVAPGK	D		Deamidated (NQ)	0.000000000000100000000000000.0			File: ~Y:\CORE\RAW_DATA_2024_QE\P1677_Sigrun_Lange\P1677_1.raw~; SpectrumID: ~7279~; PrecursorID: ~0~; scans: ~15827~
3	1::sp|cRAP041|P35527|K1C9_HUMAN	Keratin, type I cytoskeletal 9 OS=Homo sapiens GN=KRT9 PE=1 SV=3	2667	66	4.3e-262	62255	166	137	34	32	75.1	5.14	MSCRQFSSSYLSRSGGGGGGGLGSGGSIRSSYSRFSSSGGGGGGGRFSSSSGYGGGSSRVCGRGGGGSFGYSYGGGSGGGFSASSLGGGFGGGSRGFGGASGGGYSSSGGFGGGFGGGSGGGFGGGYGSGFGGFGGFGGGAGGGDGGILTANEKSTMQELNSRLASYLDKVQALEEANNDLENKIQDWYDKKGPAAIQKNYSPYYNTIDDLKDQIVDLTVGNNKTLLDIDNTRMTLDDFRIKFEMEQNLRQGVDADINGLRQVLDNLTMEKSDLEMQYETLQEELMALKKNHKEEMSQLTGQNSGDVNVEINVAPGKDLTKTLNDMRQEYEQLIAKNRKDIENQYETQITQIEHEVSSSGQEVQSSAKEVTQLRHGVQELEIELQSQLSKKAALEKSLE…	8436	7972	1	1	1	968.138	3	-0.0114	200	224	1	48.05	0.0049	K	NYSPYYNTIDDLKDQIVDLTVGNNK	T						File: ~Y:\CORE\RAW_DATA_2024_QE\P1677_Sigrun_Lange\P1677_1.raw~; SpectrumID: ~9246~; PrecursorID: ~0~; scans: ~18379~
3	1::sp|cRAP041|P35527|K1C9_HUMAN	Keratin, type I cytoskeletal 9 OS=Homo sapiens GN=KRT9 PE=1 SV=3	2667	66	4.3e-262	62255	166	137	34	32	75.1	5.14	MSCRQFSSSYLSRSGGGGGGGLGSGGSIRSSYSRFSSSGGGGGGGRFSSSSGYGGGSSRVCGRGGGGSFGYSYGGGSGGGFSASSLGGGFGGGSRGFGGASGGGYSSSGGFGGGFGGGSGGGFGGGYGSGFGGFGGFGGGAGGGDGGILTANEKSTMQELNSRLASYLDKVQALEEANNDLENKIQDWYDKKGPAAIQKNYSPYYNTIDDLKDQIVDLTVGNNKTLLDIDNTRMTLDDFRIKFEMEQNLRQGVDADINGLRQVLDNLTMEKSDLEMQYETLQEELMALKKNHKEEMSQLTGQNSGDVNVEINVAPGKDLTKTLNDMRQEYEQLIAKNRKDIENQYETQITQIEHEVSSSGQEVQSSAKEVTQLRHGVQELEIELQSQLSKKAALEKSLE…	8782	7855	1	1	1	792.63	4	0.0042	445	472	2	84.2	1e-06	K	MRLEKEIETYHNLLEGGQEDFESSGAGK	I						File: ~Y:\CORE\RAW_DATA_2024_QE\P1677_Sigrun_Lange\P1677_1.raw~; SpectrumID: ~9126~; PrecursorID: ~0~; scans: ~18253~
3	1::sp|cRAP041|P35527|K1C9_HUMAN	Keratin, type I cytoskeletal 9 OS=Homo sapiens GN=KRT9 PE=1 SV=3	2667	66	4.3e-262	62255	166	137	34	32	75.1	5.14	MSCRQFSSSYLSRSGGGGGGGLGSGGSIRSSYSRFSSSGGGGGGGRFSSSSGYGGGSSRVCGRGGGGSFGYSYGGGSGGGFSASSLGGGFGGGSRGFGGASGGGYSSSGGFGGGFGGGSGGGFGGGYGSGFGGFGGFGGGAGGGDGGILTANEKSTMQELNSRLASYLDKVQALEEANNDLENKIQDWYDKKGPAAIQKNYSPYYNTIDDLKDQIVDLTVGNNKTLLDIDNTRMTLDDFRIKFEMEQNLRQGVDADINGLRQVLDNLTMEKSDLEMQYETLQEELMALKKNHKEEMSQLTGQNSGDVNVEINVAPGKDLTKTLNDMRQEYEQLIAKNRKDIENQYETQITQIEHEVSSSGQEVQSSAKEVTQLRHGVQELEIELQSQLSKKAALEKSLE…	8815	4659	1	1	1	806.576	4	-0.0012	580	619	0	81.37	9.6e-08	R	GGSGGSHGGGSGFGGESGGSYGGGEEASGSGGGYGGGSGK	S						File: ~Y:\CORE\RAW_DATA_2024_QE\P1677_Sigrun_Lange\P1677_1.raw~; SpectrumID: ~5903~; PrecursorID: ~0~; scans: ~13996~
3	1::sp|cRAP041|P35527|K1C9_HUMAN	Keratin, type I cytoskeletal 9 OS=Homo sapiens GN=KRT9 PE=1 SV=3	2667	66	4.3e-262	62255	166	137	34	32	75.1	5.14	MSCRQFSSSYLSRSGGGGGGGLGSGGSIRSSYSRFSSSGGGGGGGRFSSSSGYGGGSSRVCGRGGGGSFGYSYGGGSGGGFSASSLGGGFGGGSRGFGGASGGGYSSSGGFGGGFGGGSGGGFGGGYGSGFGGFGGFGGGAGGGDGGILTANEKSTMQELNSRLASYLDKVQALEEANNDLENKIQDWYDKKGPAAIQKNYSPYYNTIDDLKDQIVDLTVGNNKTLLDIDNTRMTLDDFRIKFEMEQNLRQGVDADINGLRQVLDNLTMEKSDLEMQYETLQEELMALKKNHKEEMSQLTGQNSGDVNVEINVAPGKDLTKTLNDMRQEYEQLIAKNRKDIENQYETQITQIEHEVSSSGQEVQSSAKEVTQLRHGVQELEIELQSQLSKKAALEKSLE…	8819	5033	1	1	1	1075.1	3	0.0033	580	619	0	201.57	9.6e-20	R	GGSGGSHGGGSGFGGESGGSYGGGEEASGSGGGYGGGSGK	S						File: ~Y:\CORE\RAW_DATA_2024_QE\P1677_Sigrun_Lange\P1677_1.raw~; SpectrumID: ~6286~; PrecursorID: ~0~; scans: ~14497~
3	1::sp|cRAP041|P35527|K1C9_HUMAN	Keratin, type I cytoskeletal 9 OS=Homo sapiens GN=KRT9 PE=1 SV=3	2667	66	4.3e-262	62255	166	137	34	32	75.1	5.14	MSCRQFSSSYLSRSGGGGGGGLGSGGSIRSSYSRFSSSGGGGGGGRFSSSSGYGGGSSRVCGRGGGGSFGYSYGGGSGGGFSASSLGGGFGGGSRGFGGASGGGYSSSGGFGGGFGGGSGGGFGGGYGSGFGGFGGFGGGAGGGDGGILTANEKSTMQELNSRLASYLDKVQALEEANNDLENKIQDWYDKKGPAAIQKNYSPYYNTIDDLKDQIVDLTVGNNKTLLDIDNTRMTLDDFRIKFEMEQNLRQGVDADINGLRQVLDNLTMEKSDLEMQYETLQEELMALKKNHKEEMSQLTGQNSGDVNVEINVAPGKDLTKTLNDMRQEYEQLIAKNRKDIENQYETQITQIEHEVSSSGQEVQSSAKEVTQLRHGVQELEIELQSQLSKKAALEKSLE…	8890	7600	1	1	1	816.881	4	-0.0122	340	368	0	102.04	2.2e-08	K	DIENQYETQITQIEHEVSSSGQEVQSSAK	E						File: ~Y:\CORE\RAW_DATA_2024_QE\P1677_Sigrun_Lange\P1677_1.raw~; SpectrumID: ~8871~; PrecursorID: ~0~; scans: ~17945~
3	1::sp|cRAP041|P35527|K1C9_HUMAN	Keratin, type I cytoskeletal 9 OS=Homo sapiens GN=KRT9 PE=1 SV=3	2667	66	4.3e-262	62255	166	137	34	32	75.1	5.14	MSCRQFSSSYLSRSGGGGGGGLGSGGSIRSSYSRFSSSGGGGGGGRFSSSSGYGGGSSRVCGRGGGGSFGYSYGGGSGGGFSASSLGGGFGGGSRGFGGASGGGYSSSGGFGGGFGGGSGGGFGGGYGSGFGGFGGFGGGAGGGDGGILTANEKSTMQELNSRLASYLDKVQALEEANNDLENKIQDWYDKKGPAAIQKNYSPYYNTIDDLKDQIVDLTVGNNKTLLDIDNTRMTLDDFRIKFEMEQNLRQGVDADINGLRQVLDNLTMEKSDLEMQYETLQEELMALKKNHKEEMSQLTGQNSGDVNVEINVAPGKDLTKTLNDMRQEYEQLIAKNRKDIENQYETQITQIEHEVSSSGQEVQSSAKEVTQLRHGVQELEIELQSQLSKKAALEKSLE…	8891	7582	1	1	1	1088.84	3	-0.0001	340	368	0	76.9	7.6e-06	K	DIENQYETQITQIEHEVSSSGQEVQSSAK	E						File: ~Y:\CORE\RAW_DATA_2024_QE\P1677_Sigrun_Lange\P1677_1.raw~; SpectrumID: ~8853~; PrecursorID: ~0~; scans: ~17922~
3	1::sp|cRAP041|P35527|K1C9_HUMAN	Keratin, type I cytoskeletal 9 OS=Homo sapiens GN=KRT9 PE=1 SV=3	2667	66	4.3e-262	62255	166	137	34	32	75.1	5.14	MSCRQFSSSYLSRSGGGGGGGLGSGGSIRSSYSRFSSSGGGGGGGRFSSSSGYGGGSSRVCGRGGGGSFGYSYGGGSGGGFSASSLGGGFGGGSRGFGGASGGGYSSSGGFGGGFGGGSGGGFGGGYGSGFGGFGGFGGGAGGGDGGILTANEKSTMQELNSRLASYLDKVQALEEANNDLENKIQDWYDKKGPAAIQKNYSPYYNTIDDLKDQIVDLTVGNNKTLLDIDNTRMTLDDFRIKFEMEQNLRQGVDADINGLRQVLDNLTMEKSDLEMQYETLQEELMALKKNHKEEMSQLTGQNSGDVNVEINVAPGKDLTKTLNDMRQEYEQLIAKNRKDIENQYETQITQIEHEVSSSGQEVQSSAKEVTQLRHGVQELEIELQSQLSKKAALEKSLE…	8894	7388	1	1	1	1089.17	3	0.0083	340	368	0	72.43	1.8e-05	K	DIENQYETQITQIEHEVSSSGQEVQSSAK	E		Deamidated (NQ)	0.00000000100000000000000000000.0			File: ~Y:\CORE\RAW_DATA_2024_QE\P1677_Sigrun_Lange\P1677_1.raw~; SpectrumID: ~8659~; PrecursorID: ~0~; scans: ~17655~
3	1::sp|cRAP041|P35527|K1C9_HUMAN	Keratin, type I cytoskeletal 9 OS=Homo sapiens GN=KRT9 PE=1 SV=3	2667	66	4.3e-262	62255	166	137	34	32	75.1	5.14	MSCRQFSSSYLSRSGGGGGGGLGSGGSIRSSYSRFSSSGGGGGGGRFSSSSGYGGGSSRVCGRGGGGSFGYSYGGGSGGGFSASSLGGGFGGGSRGFGGASGGGYSSSGGFGGGFGGGSGGGFGGGYGSGFGGFGGFGGGAGGGDGGILTANEKSTMQELNSRLASYLDKVQALEEANNDLENKIQDWYDKKGPAAIQKNYSPYYNTIDDLKDQIVDLTVGNNKTLLDIDNTRMTLDDFRIKFEMEQNLRQGVDADINGLRQVLDNLTMEKSDLEMQYETLQEELMALKKNHKEEMSQLTGQNSGDVNVEINVAPGKDLTKTLNDMRQEYEQLIAKNRKDIENQYETQITQIEHEVSSSGQEVQSSAKEVTQLRHGVQELEIELQSQLSKKAALEKSLE…	9045	6942	1	1	1	671.333	5	-0.006	291	321	2	46.58	0.007	K	NHKEEMSQLTGQNSGDVNVEINVAPGKDLTK	T						File: ~Y:\CORE\RAW_DATA_2024_QE\P1677_Sigrun_Lange\P1677_1.raw~; SpectrumID: ~8210~; PrecursorID: ~0~; scans: ~17058~
3	1::sp|cRAP041|P35527|K1C9_HUMAN	Keratin, type I cytoskeletal 9 OS=Homo sapiens GN=KRT9 PE=1 SV=3	2667	66	4.3e-262	62255	166	137	34	32	75.1	5.14	MSCRQFSSSYLSRSGGGGGGGLGSGGSIRSSYSRFSSSGGGGGGGRFSSSSGYGGGSSRVCGRGGGGSFGYSYGGGSGGGFSASSLGGGFGGGSRGFGGASGGGYSSSGGFGGGFGGGSGGGFGGGYGSGFGGFGGFGGGAGGGDGGILTANEKSTMQELNSRLASYLDKVQALEEANNDLENKIQDWYDKKGPAAIQKNYSPYYNTIDDLKDQIVDLTVGNNKTLLDIDNTRMTLDDFRIKFEMEQNLRQGVDADINGLRQVLDNLTMEKSDLEMQYETLQEELMALKKNHKEEMSQLTGQNSGDVNVEINVAPGKDLTKTLNDMRQEYEQLIAKNRKDIENQYETQITQIEHEVSSSGQEVQSSAKEVTQLRHGVQELEIELQSQLSKKAALEKSLE…	9049	6874	1	1	1	838.919	4	0.0105	291	321	2	53.66	0.0013	K	NHKEEMSQLTGQNSGDVNVEINVAPGKDLTK	T						File: ~Y:\CORE\RAW_DATA_2024_QE\P1677_Sigrun_Lange\P1677_1.raw~; SpectrumID: ~8142~; PrecursorID: ~0~; scans: ~16975~
3	1::sp|cRAP041|P35527|K1C9_HUMAN	Keratin, type I cytoskeletal 9 OS=Homo sapiens GN=KRT9 PE=1 SV=3	2667	66	4.3e-262	62255	166	137	34	32	75.1	5.14	MSCRQFSSSYLSRSGGGGGGGLGSGGSIRSSYSRFSSSGGGGGGGRFSSSSGYGGGSSRVCGRGGGGSFGYSYGGGSGGGFSASSLGGGFGGGSRGFGGASGGGYSSSGGFGGGFGGGSGGGFGGGYGSGFGGFGGFGGGAGGGDGGILTANEKSTMQELNSRLASYLDKVQALEEANNDLENKIQDWYDKKGPAAIQKNYSPYYNTIDDLKDQIVDLTVGNNKTLLDIDNTRMTLDDFRIKFEMEQNLRQGVDADINGLRQVLDNLTMEKSDLEMQYETLQEELMALKKNHKEEMSQLTGQNSGDVNVEINVAPGKDLTKTLNDMRQEYEQLIAKNRKDIENQYETQITQIEHEVSSSGQEVQSSAKEVTQLRHGVQELEIELQSQLSKKAALEKSLE…	9053	7696	1	1	1	671.534	5	0.0122	291	321	2	23.63	1.4	K	NHKEEMSQLTGQNSGDVNVEINVAPGKDLTK	T		Deamidated (NQ)	0.0000000000010000000000000000000.0			File: ~Y:\CORE\RAW_DATA_2024_QE\P1677_Sigrun_Lange\P1677_1.raw~; SpectrumID: ~8967~; PrecursorID: ~0~; scans: ~18080~
3	1::sp|cRAP041|P35527|K1C9_HUMAN	Keratin, type I cytoskeletal 9 OS=Homo sapiens GN=KRT9 PE=1 SV=3	2667	66	4.3e-262	62255	166	137	34	32	75.1	5.14	MSCRQFSSSYLSRSGGGGGGGLGSGGSIRSSYSRFSSSGGGGGGGRFSSSSGYGGGSSRVCGRGGGGSFGYSYGGGSGGGFSASSLGGGFGGGSRGFGGASGGGYSSSGGFGGGFGGGSGGGFGGGYGSGFGGFGGFGGGAGGGDGGILTANEKSTMQELNSRLASYLDKVQALEEANNDLENKIQDWYDKKGPAAIQKNYSPYYNTIDDLKDQIVDLTVGNNKTLLDIDNTRMTLDDFRIKFEMEQNLRQGVDADINGLRQVLDNLTMEKSDLEMQYETLQEELMALKKNHKEEMSQLTGQNSGDVNVEINVAPGKDLTKTLNDMRQEYEQLIAKNRKDIENQYETQITQIEHEVSSSGQEVQSSAKEVTQLRHGVQELEIELQSQLSKKAALEKSLE…	9063	6193	1	1	1	842.912	4	-0.0128	291	321	2	66	7.4e-05	K	NHKEEMSQLTGQNSGDVNVEINVAPGKDLTK	T		Oxidation (M)	0.0000020000000000000000000000000.0			File: ~Y:\CORE\RAW_DATA_2024_QE\P1677_Sigrun_Lange\P1677_1.raw~; SpectrumID: ~7460~; PrecursorID: ~0~; scans: ~16043~
3	1::sp|cRAP041|P35527|K1C9_HUMAN	Keratin, type I cytoskeletal 9 OS=Homo sapiens GN=KRT9 PE=1 SV=3	2667	66	4.3e-262	62255	166	137	34	32	75.1	5.14	MSCRQFSSSYLSRSGGGGGGGLGSGGSIRSSYSRFSSSGGGGGGGRFSSSSGYGGGSSRVCGRGGGGSFGYSYGGGSGGGFSASSLGGGFGGGSRGFGGASGGGYSSSGGFGGGFGGGSGGGFGGGYGSGFGGFGGFGGGAGGGDGGILTANEKSTMQELNSRLASYLDKVQALEEANNDLENKIQDWYDKKGPAAIQKNYSPYYNTIDDLKDQIVDLTVGNNKTLLDIDNTRMTLDDFRIKFEMEQNLRQGVDADINGLRQVLDNLTMEKSDLEMQYETLQEELMALKKNHKEEMSQLTGQNSGDVNVEINVAPGKDLTKTLNDMRQEYEQLIAKNRKDIENQYETQITQIEHEVSSSGQEVQSSAKEVTQLRHGVQELEIELQSQLSKKAALEKSLE…	9081	6965	1	1	1	848.907	4	-0.0032	339	368	1	123.52	1.6e-10	R	KDIENQYETQITQIEHEVSSSGQEVQSSAK	E						File: ~Y:\CORE\RAW_DATA_2024_QE\P1677_Sigrun_Lange\P1677_1.raw~; SpectrumID: ~8233~; PrecursorID: ~0~; scans: ~17088~
3	1::sp|cRAP041|P35527|K1C9_HUMAN	Keratin, type I cytoskeletal 9 OS=Homo sapiens GN=KRT9 PE=1 SV=3	2667	66	4.3e-262	62255	166	137	34	32	75.1	5.14	MSCRQFSSSYLSRSGGGGGGGLGSGGSIRSSYSRFSSSGGGGGGGRFSSSSGYGGGSSRVCGRGGGGSFGYSYGGGSGGGFSASSLGGGFGGGSRGFGGASGGGYSSSGGFGGGFGGGSGGGFGGGYGSGFGGFGGFGGGAGGGDGGILTANEKSTMQELNSRLASYLDKVQALEEANNDLENKIQDWYDKKGPAAIQKNYSPYYNTIDDLKDQIVDLTVGNNKTLLDIDNTRMTLDDFRIKFEMEQNLRQGVDADINGLRQVLDNLTMEKSDLEMQYETLQEELMALKKNHKEEMSQLTGQNSGDVNVEINVAPGKDLTKTLNDMRQEYEQLIAKNRKDIENQYETQITQIEHEVSSSGQEVQSSAKEVTQLRHGVQELEIELQSQLSKKAALEKSLE…	9086	7423	1	1	1	1132.21	3	0.0312	339	368	1	24.26	2.2	R	KDIENQYETQITQIEHEVSSSGQEVQSSAK	E		2 Deamidated (NQ)	0.000001000000100000000000000000.0			File: ~Y:\CORE\RAW_DATA_2024_QE\P1677_Sigrun_Lange\P1677_1.raw~; SpectrumID: ~8694~; PrecursorID: ~0~; scans: ~17696~
3	1::sp|cRAP041|P35527|K1C9_HUMAN	Keratin, type I cytoskeletal 9 OS=Homo sapiens GN=KRT9 PE=1 SV=3	2667	66	4.3e-262	62255	166	137	34	32	75.1	5.14	MSCRQFSSSYLSRSGGGGGGGLGSGGSIRSSYSRFSSSGGGGGGGRFSSSSGYGGGSSRVCGRGGGGSFGYSYGGGSGGGFSASSLGGGFGGGSRGFGGASGGGYSSSGGFGGGFGGGSGGGFGGGYGSGFGGFGGFGGGAGGGDGGILTANEKSTMQELNSRLASYLDKVQALEEANNDLENKIQDWYDKKGPAAIQKNYSPYYNTIDDLKDQIVDLTVGNNKTLLDIDNTRMTLDDFRIKFEMEQNLRQGVDADINGLRQVLDNLTMEKSDLEMQYETLQEELMALKKNHKEEMSQLTGQNSGDVNVEINVAPGKDLTKTLNDMRQEYEQLIAKNRKDIENQYETQITQIEHEVSSSGQEVQSSAKEVTQLRHGVQELEIELQSQLSKKAALEKSLE…	9094	6742	1	1	1	849.906	4	0.0586	339	368	1	34.08	0.24	R	KDIENQYETQITQIEHEVSSSGQEVQSSAK	E		4 Deamidated (NQ)	0.000000000100100000000010010000.0			File: ~Y:\CORE\RAW_DATA_2024_QE\P1677_Sigrun_Lange\P1677_1.raw~; SpectrumID: ~8010~; PrecursorID: ~0~; scans: ~16809~
3	1::sp|cRAP041|P35527|K1C9_HUMAN	Keratin, type I cytoskeletal 9 OS=Homo sapiens GN=KRT9 PE=1 SV=3	2667	66	4.3e-262	62255	166	137	34	32	75.1	5.14	MSCRQFSSSYLSRSGGGGGGGLGSGGSIRSSYSRFSSSGGGGGGGRFSSSSGYGGGSSRVCGRGGGGSFGYSYGGGSGGGFSASSLGGGFGGGSRGFGGASGGGYSSSGGFGGGFGGGSGGGFGGGYGSGFGGFGGFGGGAGGGDGGILTANEKSTMQELNSRLASYLDKVQALEEANNDLENKIQDWYDKKGPAAIQKNYSPYYNTIDDLKDQIVDLTVGNNKTLLDIDNTRMTLDDFRIKFEMEQNLRQGVDADINGLRQVLDNLTMEKSDLEMQYETLQEELMALKKNHKEEMSQLTGQNSGDVNVEINVAPGKDLTKTLNDMRQEYEQLIAKNRKDIENQYETQITQIEHEVSSSGQEVQSSAKEVTQLRHGVQELEIELQSQLSKKAALEKSLE…	9268	7737	1	1	1	733.356	5	-0.0024	337	368	2	80.78	2.3e-06	K	NRKDIENQYETQITQIEHEVSSSGQEVQSSAK	E						File: ~Y:\CORE\RAW_DATA_2024_QE\P1677_Sigrun_Lange\P1677_1.raw~; SpectrumID: ~9008~; PrecursorID: ~0~; scans: ~18129~
3	1::sp|cRAP041|P35527|K1C9_HUMAN	Keratin, type I cytoskeletal 9 OS=Homo sapiens GN=KRT9 PE=1 SV=3	2667	66	4.3e-262	62255	166	137	34	32	75.1	5.14	MSCRQFSSSYLSRSGGGGGGGLGSGGSIRSSYSRFSSSGGGGGGGRFSSSSGYGGGSSRVCGRGGGGSFGYSYGGGSGGGFSASSLGGGFGGGSRGFGGASGGGYSSSGGFGGGFGGGSGGGFGGGYGSGFGGFGGFGGGAGGGDGGILTANEKSTMQELNSRLASYLDKVQALEEANNDLENKIQDWYDKKGPAAIQKNYSPYYNTIDDLKDQIVDLTVGNNKTLLDIDNTRMTLDDFRIKFEMEQNLRQGVDADINGLRQVLDNLTMEKSDLEMQYETLQEELMALKKNHKEEMSQLTGQNSGDVNVEINVAPGKDLTKTLNDMRQEYEQLIAKNRKDIENQYETQITQIEHEVSSSGQEVQSSAKEVTQLRHGVQELEIELQSQLSKKAALEKSLE…	9269	7736	1	1	1	916.446	4	0.0078	337	368	2	107.19	5.5e-09	K	NRKDIENQYETQITQIEHEVSSSGQEVQSSAK	E						File: ~Y:\CORE\RAW_DATA_2024_QE\P1677_Sigrun_Lange\P1677_1.raw~; SpectrumID: ~9007~; PrecursorID: ~0~; scans: ~18128~
3	1::sp|cRAP041|P35527|K1C9_HUMAN	Keratin, type I cytoskeletal 9 OS=Homo sapiens GN=KRT9 PE=1 SV=3	2667	66	4.3e-262	62255	166	137	34	32	75.1	5.14	MSCRQFSSSYLSRSGGGGGGGLGSGGSIRSSYSRFSSSGGGGGGGRFSSSSGYGGGSSRVCGRGGGGSFGYSYGGGSGGGFSASSLGGGFGGGSRGFGGASGGGYSSSGGFGGGFGGGSGGGFGGGYGSGFGGFGGFGGGAGGGDGGILTANEKSTMQELNSRLASYLDKVQALEEANNDLENKIQDWYDKKGPAAIQKNYSPYYNTIDDLKDQIVDLTVGNNKTLLDIDNTRMTLDDFRIKFEMEQNLRQGVDADINGLRQVLDNLTMEKSDLEMQYETLQEELMALKKNHKEEMSQLTGQNSGDVNVEINVAPGKDLTKTLNDMRQEYEQLIAKNRKDIENQYETQITQIEHEVSSSGQEVQSSAKEVTQLRHGVQELEIELQSQLSKKAALEKSLE…	9271	7741	1	1	1	1222.26	3	0.03	337	368	2	71.41	2.1e-05	K	NRKDIENQYETQITQIEHEVSSSGQEVQSSAK	E		2 Deamidated (NQ)	0.00000000000100100000000000000000.0			File: ~Y:\CORE\RAW_DATA_2024_QE\P1677_Sigrun_Lange\P1677_1.raw~; SpectrumID: ~9012~; PrecursorID: ~0~; scans: ~18133~
3	1::sp|cRAP041|P35527|K1C9_HUMAN	Keratin, type I cytoskeletal 9 OS=Homo sapiens GN=KRT9 PE=1 SV=3	2667	66	4.3e-262	62255	166	137	34	32	75.1	5.14	MSCRQFSSSYLSRSGGGGGGGLGSGGSIRSSYSRFSSSGGGGGGGRFSSSSGYGGGSSRVCGRGGGGSFGYSYGGGSGGGFSASSLGGGFGGGSRGFGGASGGGYSSSGGFGGGFGGGSGGGFGGGYGSGFGGFGGFGGGAGGGDGGILTANEKSTMQELNSRLASYLDKVQALEEANNDLENKIQDWYDKKGPAAIQKNYSPYYNTIDDLKDQIVDLTVGNNKTLLDIDNTRMTLDDFRIKFEMEQNLRQGVDADINGLRQVLDNLTMEKSDLEMQYETLQEELMALKKNHKEEMSQLTGQNSGDVNVEINVAPGKDLTKTLNDMRQEYEQLIAKNRKDIENQYETQITQIEHEVSSSGQEVQSSAKEVTQLRHGVQELEIELQSQLSKKAALEKSLE…	9605	7771	1	1	1	1244.25	4	0.0493	514	579	0	75.63	1.5e-07	R	GGSGGSYGGGSGSGGGSGGGYGGGSGGGHSGGSGGGHSGGSGGNYGGGSGSGGGSGGGYGGGSGSR	G		Deamidated (NQ)	0.000000000000000000000000000000000000000000010000000000000000000000.0			File: ~Y:\CORE\RAW_DATA_2024_QE\P1677_Sigrun_Lange\P1677_1.raw~; SpectrumID: ~9042~; PrecursorID: ~0~; scans: ~18165~	emPAI	26.1
4	1::sp|cRAP053|P35908|K22E_HUMAN	Keratin, type II cytoskeletal 2 epidermal OS=Homo sapiens GN=KRT2 PE=1 SV=2	2352	66	1.3e-230	65678	133	96	39	29	70.9	8.07	MSCQISCKSRGRGGGGGGFRGFSSGSAVVSGGSRRSTSSFSCLSRHGGGGGGFGGGGFGSRSLVGLGGTKSISISVAGGGGGFGAAGGFGGRGGGFGGGSSFGGGSGFSGGGFGGGGFGGGRFGGFGGPGGVGGLGGPGGFGPGGYPGGIHEVSVNQSLLQPLNVKVDPEIQNVKAQEREQIKTLNNKFASFIDKVRFLEQQNQVLQTKWELLQQMNVGTRPINLEPIFQGYIDSLKRYLDGLTAERTSQNSELNNMQDLVEDYKKKYEDEINKRTAAENDFVTLKKDVDNAYMIKVELQSKVDLLNQEIEFLKVLYDAEISQIHQSVTDTNVILSMDNSRNLDLDSIIAEVKAQYEEIAQRSKEEAEALYHSKYEELQVTVGRHGDSLKEIKIEISEL…	33	1722	1	1	1	390.193	2	-0.0006	516	524	0	51.1	0.00041	K	AAFGGSGGR	G						File: ~Y:\CORE\RAW_DATA_2024_QE\P1677_Sigrun_Lange\P1677_1.raw~; SpectrumID: ~2482~; PrecursorID: ~0~; scans: ~7737~
4	1::sp|cRAP053|P35908|K22E_HUMAN	Keratin, type II cytoskeletal 2 epidermal OS=Homo sapiens GN=KRT2 PE=1 SV=2	2352	66	1.3e-230	65678	133	96	39	29	70.9	8.07	MSCQISCKSRGRGGGGGGFRGFSSGSAVVSGGSRRSTSSFSCLSRHGGGGGGFGGGGFGSRSLVGLGGTKSISISVAGGGGGFGAAGGFGGRGGGFGGGSSFGGGSGFSGGGFGGGGFGGGRFGGFGGPGGVGGLGGPGGFGPGGYPGGIHEVSVNQSLLQPLNVKVDPEIQNVKAQEREQIKTLNNKFASFIDKVRFLEQQNQVLQTKWELLQQMNVGTRPINLEPIFQGYIDSLKRYLDGLTAERTSQNSELNNMQDLVEDYKKKYEDEINKRTAAENDFVTLKKDVDNAYMIKVELQSKVDLLNQEIEFLKVLYDAEISQIHQSVTDTNVILSMDNSRNLDLDSIIAEVKAQYEEIAQRSKEEAEALYHSKYEELQVTVGRHGDSLKEIKIEISEL…	191	4086	1	1	0	414.219	2	0.0005	189	195	0	36.94	0.012	K	FASFIDK	V						File: ~Y:\CORE\RAW_DATA_2024_QE\P1677_Sigrun_Lange\P1677_1.raw~; SpectrumID: ~5307~; PrecursorID: ~0~; scans: ~13186~
4	1::sp|cRAP053|P35908|K22E_HUMAN	Keratin, type II cytoskeletal 2 epidermal OS=Homo sapiens GN=KRT2 PE=1 SV=2	2352	66	1.3e-230	65678	133	96	39	29	70.9	8.07	MSCQISCKSRGRGGGGGGFRGFSSGSAVVSGGSRRSTSSFSCLSRHGGGGGGFGGGGFGSRSLVGLGGTKSISISVAGGGGGFGAAGGFGGRGGGFGGGSSFGGGSGFSGGGFGGGGFGGGRFGGFGGPGGVGGLGGPGGFGPGGYPGGIHEVSVNQSLLQPLNVKVDPEIQNVKAQEREQIKTLNNKFASFIDKVRFLEQQNQVLQTKWELLQQMNVGTRPINLEPIFQGYIDSLKRYLDGLTAERTSQNSELNNMQDLVEDYKKKYEDEINKRTAAENDFVTLKKDVDNAYMIKVELQSKVDLLNQEIEFLKVLYDAEISQIHQSVTDTNVILSMDNSRNLDLDSIIAEVKAQYEEIAQRSKEEAEALYHSKYEELQVTVGRHGDSLKEIKIEISEL…	206	3158	1	1	1	416.25	2	0.0003	62	70	0	46.5	0.0038	R	SLVGLGGTK	S						File: ~Y:\CORE\RAW_DATA_2024_QE\P1677_Sigrun_Lange\P1677_1.raw~; SpectrumID: ~4317~; PrecursorID: ~0~; scans: ~11671~
4	1::sp|cRAP053|P35908|K22E_HUMAN	Keratin, type II cytoskeletal 2 epidermal OS=Homo sapiens GN=KRT2 PE=1 SV=2	2352	66	1.3e-230	65678	133	96	39	29	70.9	8.07	MSCQISCKSRGRGGGGGGFRGFSSGSAVVSGGSRRSTSSFSCLSRHGGGGGGFGGGGFGSRSLVGLGGTKSISISVAGGGGGFGAAGGFGGRGGGFGGGSSFGGGSGFSGGGFGGGGFGGGRFGGFGGPGGVGGLGGPGGFGPGGYPGGIHEVSVNQSLLQPLNVKVDPEIQNVKAQEREQIKTLNNKFASFIDKVRFLEQQNQVLQTKWELLQQMNVGTRPINLEPIFQGYIDSLKRYLDGLTAERTSQNSELNNMQDLVEDYKKKYEDEINKRTAAENDFVTLKKDVDNAYMIKVELQSKVDLLNQEIEFLKVLYDAEISQIHQSVTDTNVILSMDNSRNLDLDSIIAEVKAQYEEIAQRSKEEAEALYHSKYEELQVTVGRHGDSLKEIKIEISEL…	695	3403	1	0	0	487.269	2	-0.0007	394	401	0	54.36	0.0012	K	IEISELNR	V						File: ~Y:\CORE\RAW_DATA_2024_QE\P1677_Sigrun_Lange\P1677_1.raw~; SpectrumID: ~4584~; PrecursorID: ~0~; scans: ~12183~
4	1::sp|cRAP053|P35908|K22E_HUMAN	Keratin, type II cytoskeletal 2 epidermal OS=Homo sapiens GN=KRT2 PE=1 SV=2	2352	66	1.3e-230	65678	133	96	39	29	70.9	8.07	MSCQISCKSRGRGGGGGGFRGFSSGSAVVSGGSRRSTSSFSCLSRHGGGGGGFGGGGFGSRSLVGLGGTKSISISVAGGGGGFGAAGGFGGRGGGFGGGSSFGGGSGFSGGGFGGGGFGGGRFGGFGGPGGVGGLGGPGGFGPGGYPGGIHEVSVNQSLLQPLNVKVDPEIQNVKAQEREQIKTLNNKFASFIDKVRFLEQQNQVLQTKWELLQQMNVGTRPINLEPIFQGYIDSLKRYLDGLTAERTSQNSELNNMQDLVEDYKKKYEDEINKRTAAENDFVTLKKDVDNAYMIKVELQSKVDLLNQEIEFLKVLYDAEISQIHQSVTDTNVILSMDNSRNLDLDSIIAEVKAQYEEIAQRSKEEAEALYHSKYEELQVTVGRHGDSLKEIKIEISEL…	817	2204	1	1	0	503.238	2	0.0017	483	490	0	38.01	0.02	K	LLEGEECR	M						File: ~Y:\CORE\RAW_DATA_2024_QE\P1677_Sigrun_Lange\P1677_1.raw~; SpectrumID: ~3258~; PrecursorID: ~0~; scans: ~9303~
4	1::sp|cRAP053|P35908|K22E_HUMAN	Keratin, type II cytoskeletal 2 epidermal OS=Homo sapiens GN=KRT2 PE=1 SV=2	2352	66	1.3e-230	65678	133	96	39	29	70.9	8.07	MSCQISCKSRGRGGGGGGFRGFSSGSAVVSGGSRRSTSSFSCLSRHGGGGGGFGGGGFGSRSLVGLGGTKSISISVAGGGGGFGAAGGFGGRGGGFGGGSSFGGGSGFSGGGFGGGGFGGGRFGGFGGPGGVGGLGGPGGFGPGGYPGGIHEVSVNQSLLQPLNVKVDPEIQNVKAQEREQIKTLNNKFASFIDKVRFLEQQNQVLQTKWELLQQMNVGTRPINLEPIFQGYIDSLKRYLDGLTAERTSQNSELNNMQDLVEDYKKKYEDEINKRTAAENDFVTLKKDVDNAYMIKVELQSKVDLLNQEIEFLKVLYDAEISQIHQSVTDTNVILSMDNSRNLDLDSIIAEVKAQYEEIAQRSKEEAEALYHSKYEELQVTVGRHGDSLKEIKIEISEL…	949	3753	1	1	1	519.266	2	-0.0012	239	247	0	38.91	0.024	R	YLDGLTAER	T						File: ~Y:\CORE\RAW_DATA_2024_QE\P1677_Sigrun_Lange\P1677_1.raw~; SpectrumID: ~4951~; PrecursorID: ~0~; scans: ~12698~
4	1::sp|cRAP053|P35908|K22E_HUMAN	Keratin, type II cytoskeletal 2 epidermal OS=Homo sapiens GN=KRT2 PE=1 SV=2	2352	66	1.3e-230	65678	133	96	39	29	70.9	8.07	MSCQISCKSRGRGGGGGGFRGFSSGSAVVSGGSRRSTSSFSCLSRHGGGGGGFGGGGFGSRSLVGLGGTKSISISVAGGGGGFGAAGGFGGRGGGFGGGSSFGGGSGFSGGGFGGGGFGGGRFGGFGGPGGVGGLGGPGGFGPGGYPGGIHEVSVNQSLLQPLNVKVDPEIQNVKAQEREQIKTLNNKFASFIDKVRFLEQQNQVLQTKWELLQQMNVGTRPINLEPIFQGYIDSLKRYLDGLTAERTSQNSELNNMQDLVEDYKKKYEDEINKRTAAENDFVTLKKDVDNAYMIKVELQSKVDLLNQEIEFLKVLYDAEISQIHQSVTDTNVILSMDNSRNLDLDSIIAEVKAQYEEIAQRSKEEAEALYHSKYEELQVTVGRHGDSLKEIKIEISEL…	954	2346	1	1	1	521.284	2	0.0024	167	175	0	30.26	0.18	K	VDPEIQNVK	A						File: ~Y:\CORE\RAW_DATA_2024_QE\P1677_Sigrun_Lange\P1677_1.raw~; SpectrumID: ~3418~; PrecursorID: ~0~; scans: ~9811~
4	1::sp|cRAP053|P35908|K22E_HUMAN	Keratin, type II cytoskeletal 2 epidermal OS=Homo sapiens GN=KRT2 PE=1 SV=2	2352	66	1.3e-230	65678	133	96	39	29	70.9	8.07	MSCQISCKSRGRGGGGGGFRGFSSGSAVVSGGSRRSTSSFSCLSRHGGGGGGFGGGGFGSRSLVGLGGTKSISISVAGGGGGFGAAGGFGGRGGGFGGGSSFGGGSGFSGGGFGGGGFGGGRFGGFGGPGGVGGLGGPGGFGPGGYPGGIHEVSVNQSLLQPLNVKVDPEIQNVKAQEREQIKTLNNKFASFIDKVRFLEQQNQVLQTKWELLQQMNVGTRPINLEPIFQGYIDSLKRYLDGLTAERTSQNSELNNMQDLVEDYKKKYEDEINKRTAAENDFVTLKKDVDNAYMIKVELQSKVDLLNQEIEFLKVLYDAEISQIHQSVTDTNVILSMDNSRNLDLDSIIAEVKAQYEEIAQRSKEEAEALYHSKYEELQVTVGRHGDSLKEIKIEISEL…	1069	3515	1	1	1	534.754	2	-0.0025	288	296	0	59.36	0.00014	K	DVDNAYMIK	V						File: ~Y:\CORE\RAW_DATA_2024_QE\P1677_Sigrun_Lange\P1677_1.raw~; SpectrumID: ~4702~; PrecursorID: ~0~; scans: ~12344~
4	1::sp|cRAP053|P35908|K22E_HUMAN	Keratin, type II cytoskeletal 2 epidermal OS=Homo sapiens GN=KRT2 PE=1 SV=2	2352	66	1.3e-230	65678	133	96	39	29	70.9	8.07	MSCQISCKSRGRGGGGGGFRGFSSGSAVVSGGSRRSTSSFSCLSRHGGGGGGFGGGGFGSRSLVGLGGTKSISISVAGGGGGFGAAGGFGGRGGGFGGGSSFGGGSGFSGGGFGGGGFGGGRFGGFGGPGGVGGLGGPGGFGPGGYPGGIHEVSVNQSLLQPLNVKVDPEIQNVKAQEREQIKTLNNKFASFIDKVRFLEQQNQVLQTKWELLQQMNVGTRPINLEPIFQGYIDSLKRYLDGLTAERTSQNSELNNMQDLVEDYKKKYEDEINKRTAAENDFVTLKKDVDNAYMIKVELQSKVDLLNQEIEFLKVLYDAEISQIHQSVTDTNVILSMDNSRNLDLDSIIAEVKAQYEEIAQRSKEEAEALYHSKYEELQVTVGRHGDSLKEIKIEISEL…	1143	5236	1	1	0	541.803	2	-0.0004	189	197	1	64.36	4.5e-05	K	FASFIDKVR	F						File: ~Y:\CORE\RAW_DATA_2024_QE\P1677_Sigrun_Lange\P1677_1.raw~; SpectrumID: ~6491~; PrecursorID: ~0~; scans: ~14785~
4	1::sp|cRAP053|P35908|K22E_HUMAN	Keratin, type II cytoskeletal 2 epidermal OS=Homo sapiens GN=KRT2 PE=1 SV=2	2352	66	1.3e-230	65678	133	96	39	29	70.9	8.07	MSCQISCKSRGRGGGGGGFRGFSSGSAVVSGGSRRSTSSFSCLSRHGGGGGGFGGGGFGSRSLVGLGGTKSISISVAGGGGGFGAAGGFGGRGGGFGGGSSFGGGSGFSGGGFGGGGFGGGRFGGFGGPGGVGGLGGPGGFGPGGYPGGIHEVSVNQSLLQPLNVKVDPEIQNVKAQEREQIKTLNNKFASFIDKVRFLEQQNQVLQTKWELLQQMNVGTRPINLEPIFQGYIDSLKRYLDGLTAERTSQNSELNNMQDLVEDYKKKYEDEINKRTAAENDFVTLKKDVDNAYMIKVELQSKVDLLNQEIEFLKVLYDAEISQIHQSVTDTNVILSMDNSRNLDLDSIIAEVKAQYEEIAQRSKEEAEALYHSKYEELQVTVGRHGDSLKEIKIEISEL…	1275	2305	1	1	0	554.274	2	-0.0027	354	362	0	42.32	0.011	K	AQYEEIAQR	S						File: ~Y:\CORE\RAW_DATA_2024_QE\P1677_Sigrun_Lange\P1677_1.raw~; SpectrumID: ~3373~; PrecursorID: ~0~; scans: ~9700~
4	1::sp|cRAP053|P35908|K22E_HUMAN	Keratin, type II cytoskeletal 2 epidermal OS=Homo sapiens GN=KRT2 PE=1 SV=2	2352	66	1.3e-230	65678	133	96	39	29	70.9	8.07	MSCQISCKSRGRGGGGGGFRGFSSGSAVVSGGSRRSTSSFSCLSRHGGGGGGFGGGGFGSRSLVGLGGTKSISISVAGGGGGFGAAGGFGGRGGGFGGGSSFGGGSGFSGGGFGGGGFGGGRFGGFGGPGGVGGLGGPGGFGPGGYPGGIHEVSVNQSLLQPLNVKVDPEIQNVKAQEREQIKTLNNKFASFIDKVRFLEQQNQVLQTKWELLQQMNVGTRPINLEPIFQGYIDSLKRYLDGLTAERTSQNSELNNMQDLVEDYKKKYEDEINKRTAAENDFVTLKKDVDNAYMIKVELQSKVDLLNQEIEFLKVLYDAEISQIHQSVTDTNVILSMDNSRNLDLDSIIAEVKAQYEEIAQRSKEEAEALYHSKYEELQVTVGRHGDSLKEIKIEISEL…	1394	2607	1	1	1	566.26	2	0.0033	36	45	0	29.09	0.094	R	STSSFSCLSR	H						File: ~Y:\CORE\RAW_DATA_2024_QE\P1677_Sigrun_Lange\P1677_1.raw~; SpectrumID: ~3704~; PrecursorID: ~0~; scans: ~10337~
4	1::sp|cRAP053|P35908|K22E_HUMAN	Keratin, type II cytoskeletal 2 epidermal OS=Homo sapiens GN=KRT2 PE=1 SV=2	2352	66	1.3e-230	65678	133	96	39	29	70.9	8.07	MSCQISCKSRGRGGGGGGFRGFSSGSAVVSGGSRRSTSSFSCLSRHGGGGGGFGGGGFGSRSLVGLGGTKSISISVAGGGGGFGAAGGFGGRGGGFGGGSSFGGGSGFSGGGFGGGGFGGGRFGGFGGPGGVGGLGGPGGFGPGGYPGGIHEVSVNQSLLQPLNVKVDPEIQNVKAQEREQIKTLNNKFASFIDKVRFLEQQNQVLQTKWELLQQMNVGTRPINLEPIFQGYIDSLKRYLDGLTAERTSQNSELNNMQDLVEDYKKKYEDEINKRTAAENDFVTLKKDVDNAYMIKVELQSKVDLLNQEIEFLKVLYDAEISQIHQSVTDTNVILSMDNSRNLDLDSIIAEVKAQYEEIAQRSKEEAEALYHSKYEELQVTVGRHGDSLKEIKIEISEL…	1437	4339	1	1	0	570.273	2	-0.0015	462	470	0	24.16	0.69	R	DYQELMNVK	L						File: ~Y:\CORE\RAW_DATA_2024_QE\P1677_Sigrun_Lange\P1677_1.raw~; SpectrumID: ~5567~; PrecursorID: ~0~; scans: ~13513~
4	1::sp|cRAP053|P35908|K22E_HUMAN	Keratin, type II cytoskeletal 2 epidermal OS=Homo sapiens GN=KRT2 PE=1 SV=2	2352	66	1.3e-230	65678	133	96	39	29	70.9	8.07	MSCQISCKSRGRGGGGGGFRGFSSGSAVVSGGSRRSTSSFSCLSRHGGGGGGFGGGGFGSRSLVGLGGTKSISISVAGGGGGFGAAGGFGGRGGGFGGGSSFGGGSGFSGGGFGGGGFGGGRFGGFGGPGGVGGLGGPGGFGPGGYPGGIHEVSVNQSLLQPLNVKVDPEIQNVKAQEREQIKTLNNKFASFIDKVRFLEQQNQVLQTKWELLQQMNVGTRPINLEPIFQGYIDSLKRYLDGLTAERTSQNSELNNMQDLVEDYKKKYEDEINKRTAAENDFVTLKKDVDNAYMIKVELQSKVDLLNQEIEFLKVLYDAEISQIHQSVTDTNVILSMDNSRNLDLDSIIAEVKAQYEEIAQRSKEEAEALYHSKYEELQVTVGRHGDSLKEIKIEISEL…	1718	3758	1	1	1	597.312	2	0.0008	375	384	0	69.76	2.4e-05	K	YEELQVTVGR	H						File: ~Y:\CORE\RAW_DATA_2024_QE\P1677_Sigrun_Lange\P1677_1.raw~; SpectrumID: ~4956~; PrecursorID: ~0~; scans: ~12704~
4	1::sp|cRAP053|P35908|K22E_HUMAN	Keratin, type II cytoskeletal 2 epidermal OS=Homo sapiens GN=KRT2 PE=1 SV=2	2352	66	1.3e-230	65678	133	96	39	29	70.9	8.07	MSCQISCKSRGRGGGGGGFRGFSSGSAVVSGGSRRSTSSFSCLSRHGGGGGGFGGGGFGSRSLVGLGGTKSISISVAGGGGGFGAAGGFGGRGGGFGGGSSFGGGSGFSGGGFGGGGFGGGRFGGFGGPGGVGGLGGPGGFGPGGYPGGIHEVSVNQSLLQPLNVKVDPEIQNVKAQEREQIKTLNNKFASFIDKVRFLEQQNQVLQTKWELLQQMNVGTRPINLEPIFQGYIDSLKRYLDGLTAERTSQNSELNNMQDLVEDYKKKYEDEINKRTAAENDFVTLKKDVDNAYMIKVELQSKVDLLNQEIEFLKVLYDAEISQIHQSVTDTNVILSMDNSRNLDLDSIIAEVKAQYEEIAQRSKEEAEALYHSKYEELQVTVGRHGDSLKEIKIEISEL…	1746	1882	1	1	1	599.278	2	-0.0011	581	595	0	73.89	5.9e-06	K	GGSISGGGYGSGGGK	H						File: ~Y:\CORE\RAW_DATA_2024_QE\P1677_Sigrun_Lange\P1677_1.raw~; SpectrumID: ~2775~; PrecursorID: ~0~; scans: ~8310~
4	1::sp|cRAP053|P35908|K22E_HUMAN	Keratin, type II cytoskeletal 2 epidermal OS=Homo sapiens GN=KRT2 PE=1 SV=2	2352	66	1.3e-230	65678	133	96	39	29	70.9	8.07	MSCQISCKSRGRGGGGGGFRGFSSGSAVVSGGSRRSTSSFSCLSRHGGGGGGFGGGGFGSRSLVGLGGTKSISISVAGGGGGFGAAGGFGGRGGGFGGGSSFGGGSGFSGGGFGGGGFGGGRFGGFGGPGGVGGLGGPGGFGPGGYPGGIHEVSVNQSLLQPLNVKVDPEIQNVKAQEREQIKTLNNKFASFIDKVRFLEQQNQVLQTKWELLQQMNVGTRPINLEPIFQGYIDSLKRYLDGLTAERTSQNSELNNMQDLVEDYKKKYEDEINKRTAAENDFVTLKKDVDNAYMIKVELQSKVDLLNQEIEFLKVLYDAEISQIHQSVTDTNVILSMDNSRNLDLDSIIAEVKAQYEEIAQRSKEEAEALYHSKYEELQVTVGRHGDSLKEIKIEISEL…	1805	3932	1	1	1	604.811	2	-0.0017	276	286	0	69.94	3.2e-05	R	TAAENDFVTLK	K						File: ~Y:\CORE\RAW_DATA_2024_QE\P1677_Sigrun_Lange\P1677_1.raw~; SpectrumID: ~5143~; PrecursorID: ~0~; scans: ~12964~
4	1::sp|cRAP053|P35908|K22E_HUMAN	Keratin, type II cytoskeletal 2 epidermal OS=Homo sapiens GN=KRT2 PE=1 SV=2	2352	66	1.3e-230	65678	133	96	39	29	70.9	8.07	MSCQISCKSRGRGGGGGGFRGFSSGSAVVSGGSRRSTSSFSCLSRHGGGGGGFGGGGFGSRSLVGLGGTKSISISVAGGGGGFGAAGGFGGRGGGFGGGSSFGGGSGFSGGGFGGGGFGGGRFGGFGGPGGVGGLGGPGGFGPGGYPGGIHEVSVNQSLLQPLNVKVDPEIQNVKAQEREQIKTLNNKFASFIDKVRFLEQQNQVLQTKWELLQQMNVGTRPINLEPIFQGYIDSLKRYLDGLTAERTSQNSELNNMQDLVEDYKKKYEDEINKRTAAENDFVTLKKDVDNAYMIKVELQSKVDLLNQEIEFLKVLYDAEISQIHQSVTDTNVILSMDNSRNLDLDSIIAEVKAQYEEIAQRSKEEAEALYHSKYEELQVTVGRHGDSLKEIKIEISEL…	2079	2512	1	1	1	627.807	2	-0.0014	21	34	0	77.38	2.9e-06	R	GFSSGSAVVSGGSR	R						File: ~Y:\CORE\RAW_DATA_2024_QE\P1677_Sigrun_Lange\P1677_1.raw~; SpectrumID: ~3600~; PrecursorID: ~0~; scans: ~10157~
4	1::sp|cRAP053|P35908|K22E_HUMAN	Keratin, type II cytoskeletal 2 epidermal OS=Homo sapiens GN=KRT2 PE=1 SV=2	2352	66	1.3e-230	65678	133	96	39	29	70.9	8.07	MSCQISCKSRGRGGGGGGFRGFSSGSAVVSGGSRRSTSSFSCLSRHGGGGGGFGGGGFGSRSLVGLGGTKSISISVAGGGGGFGAAGGFGGRGGGFGGGSSFGGGSGFSGGGFGGGGFGGGRFGGFGGPGGVGGLGGPGGFGPGGYPGGIHEVSVNQSLLQPLNVKVDPEIQNVKAQEREQIKTLNNKFASFIDKVRFLEQQNQVLQTKWELLQQMNVGTRPINLEPIFQGYIDSLKRYLDGLTAERTSQNSELNNMQDLVEDYKKKYEDEINKRTAAENDFVTLKKDVDNAYMIKVELQSKVDLLNQEIEFLKVLYDAEISQIHQSVTDTNVILSMDNSRNLDLDSIIAEVKAQYEEIAQRSKEEAEALYHSKYEELQVTVGRHGDSLKEIKIEISEL…	2132	6526	1	1	0	632.351	2	0.0003	471	481	0	69.4	1.9e-05	K	LALDVEIATYR	K						File: ~Y:\CORE\RAW_DATA_2024_QE\P1677_Sigrun_Lange\P1677_1.raw~; SpectrumID: ~7794~; PrecursorID: ~0~; scans: ~16492~
4	1::sp|cRAP053|P35908|K22E_HUMAN	Keratin, type II cytoskeletal 2 epidermal OS=Homo sapiens GN=KRT2 PE=1 SV=2	2352	66	1.3e-230	65678	133	96	39	29	70.9	8.07	MSCQISCKSRGRGGGGGGFRGFSSGSAVVSGGSRRSTSSFSCLSRHGGGGGGFGGGGFGSRSLVGLGGTKSISISVAGGGGGFGAAGGFGGRGGGFGGGSSFGGGSGFSGGGFGGGGFGGGRFGGFGGPGGVGGLGGPGGFGPGGYPGGIHEVSVNQSLLQPLNVKVDPEIQNVKAQEREQIKTLNNKFASFIDKVRFLEQQNQVLQTKWELLQQMNVGTRPINLEPIFQGYIDSLKRYLDGLTAERTSQNSELNNMQDLVEDYKKKYEDEINKRTAAENDFVTLKKDVDNAYMIKVELQSKVDLLNQEIEFLKVLYDAEISQIHQSVTDTNVILSMDNSRNLDLDSIIAEVKAQYEEIAQRSKEEAEALYHSKYEELQVTVGRHGDSLKEIKIEISEL…	2473	6024	1	1	1	440.865	3	-0.0019	46	61	0	51.57	0.00074	R	HGGGGGGFGGGGFGSR	S						File: ~Y:\CORE\RAW_DATA_2024_QE\P1677_Sigrun_Lange\P1677_1.raw~; SpectrumID: ~7289~; PrecursorID: ~0~; scans: ~15841~
4	1::sp|cRAP053|P35908|K22E_HUMAN	Keratin, type II cytoskeletal 2 epidermal OS=Homo sapiens GN=KRT2 PE=1 SV=2	2352	66	1.3e-230	65678	133	96	39	29	70.9	8.07	MSCQISCKSRGRGGGGGGFRGFSSGSAVVSGGSRRSTSSFSCLSRHGGGGGGFGGGGFGSRSLVGLGGTKSISISVAGGGGGFGAAGGFGGRGGGFGGGSSFGGGSGFSGGGFGGGGFGGGRFGGFGGPGGVGGLGGPGGFGPGGYPGGIHEVSVNQSLLQPLNVKVDPEIQNVKAQEREQIKTLNNKFASFIDKVRFLEQQNQVLQTKWELLQQMNVGTRPINLEPIFQGYIDSLKRYLDGLTAERTSQNSELNNMQDLVEDYKKKYEDEINKRTAAENDFVTLKKDVDNAYMIKVELQSKVDLLNQEIEFLKVLYDAEISQIHQSVTDTNVILSMDNSRNLDLDSIIAEVKAQYEEIAQRSKEEAEALYHSKYEELQVTVGRHGDSLKEIKIEISEL…	2475	6285	1	1	1	660.795	2	-0.0003	46	61	0	103.42	4.9e-09	R	HGGGGGGFGGGGFGSR	S						File: ~Y:\CORE\RAW_DATA_2024_QE\P1677_Sigrun_Lange\P1677_1.raw~; SpectrumID: ~7553~; PrecursorID: ~0~; scans: ~16146~
4	1::sp|cRAP053|P35908|K22E_HUMAN	Keratin, type II cytoskeletal 2 epidermal OS=Homo sapiens GN=KRT2 PE=1 SV=2	2352	66	1.3e-230	65678	133	96	39	29	70.9	8.07	MSCQISCKSRGRGGGGGGFRGFSSGSAVVSGGSRRSTSSFSCLSRHGGGGGGFGGGGFGSRSLVGLGGTKSISISVAGGGGGFGAAGGFGGRGGGFGGGSSFGGGSGFSGGGFGGGGFGGGRFGGFGGPGGVGGLGGPGGFGPGGYPGGIHEVSVNQSLLQPLNVKVDPEIQNVKAQEREQIKTLNNKFASFIDKVRFLEQQNQVLQTKWELLQQMNVGTRPINLEPIFQGYIDSLKRYLDGLTAERTSQNSELNNMQDLVEDYKKKYEDEINKRTAAENDFVTLKKDVDNAYMIKVELQSKVDLLNQEIEFLKVLYDAEISQIHQSVTDTNVILSMDNSRNLDLDSIIAEVKAQYEEIAQRSKEEAEALYHSKYEELQVTVGRHGDSLKEIKIEISEL…	2539	6658	1	0	0	665.366	2	-0.0013	342	353	0	56.99	0.001	R	NLDLDSIIAEVK	A						File: ~Y:\CORE\RAW_DATA_2024_QE\P1677_Sigrun_Lange\P1677_1.raw~; SpectrumID: ~7926~; PrecursorID: ~0~; scans: ~16703~
4	1::sp|cRAP053|P35908|K22E_HUMAN	Keratin, type II cytoskeletal 2 epidermal OS=Homo sapiens GN=KRT2 PE=1 SV=2	2352	66	1.3e-230	65678	133	96	39	29	70.9	8.07	MSCQISCKSRGRGGGGGGFRGFSSGSAVVSGGSRRSTSSFSCLSRHGGGGGGFGGGGFGSRSLVGLGGTKSISISVAGGGGGFGAAGGFGGRGGGFGGGSSFGGGSGFSGGGFGGGGFGGGRFGGFGGPGGVGGLGGPGGFGPGGYPGGIHEVSVNQSLLQPLNVKVDPEIQNVKAQEREQIKTLNNKFASFIDKVRFLEQQNQVLQTKWELLQQMNVGTRPINLEPIFQGYIDSLKRYLDGLTAERTSQNSELNNMQDLVEDYKKKYEDEINKRTAAENDFVTLKKDVDNAYMIKVELQSKVDLLNQEIEFLKVLYDAEISQIHQSVTDTNVILSMDNSRNLDLDSIIAEVKAQYEEIAQRSKEEAEALYHSKYEELQVTVGRHGDSLKEIKIEISEL…	2571	3034	1	1	1	446.241	3	-0.0025	276	287	1	33.34	0.09	R	TAAENDFVTLKK	D						File: ~Y:\CORE\RAW_DATA_2024_QE\P1677_Sigrun_Lange\P1677_1.raw~; SpectrumID: ~4182~; PrecursorID: ~0~; scans: ~11346~
4	1::sp|cRAP053|P35908|K22E_HUMAN	Keratin, type II cytoskeletal 2 epidermal OS=Homo sapiens GN=KRT2 PE=1 SV=2	2352	66	1.3e-230	65678	133	96	39	29	70.9	8.07	MSCQISCKSRGRGGGGGGFRGFSSGSAVVSGGSRRSTSSFSCLSRHGGGGGGFGGGGFGSRSLVGLGGTKSISISVAGGGGGFGAAGGFGGRGGGFGGGSSFGGGSGFSGGGFGGGGFGGGRFGGFGGPGGVGGLGGPGGFGPGGYPGGIHEVSVNQSLLQPLNVKVDPEIQNVKAQEREQIKTLNNKFASFIDKVRFLEQQNQVLQTKWELLQQMNVGTRPINLEPIFQGYIDSLKRYLDGLTAERTSQNSELNNMQDLVEDYKKKYEDEINKRTAAENDFVTLKKDVDNAYMIKVELQSKVDLLNQEIEFLKVLYDAEISQIHQSVTDTNVILSMDNSRNLDLDSIIAEVKAQYEEIAQRSKEEAEALYHSKYEELQVTVGRHGDSLKEIKIEISEL…	2575	3230	1	1	1	668.861	2	0.0051	276	287	1	47.67	0.003	R	TAAENDFVTLKK	D						File: ~Y:\CORE\RAW_DATA_2024_QE\P1677_Sigrun_Lange\P1677_1.raw~; SpectrumID: ~4397~; PrecursorID: ~0~; scans: ~11861~
4	1::sp|cRAP053|P35908|K22E_HUMAN	Keratin, type II cytoskeletal 2 epidermal OS=Homo sapiens GN=KRT2 PE=1 SV=2	2352	66	1.3e-230	65678	133	96	39	29	70.9	8.07	MSCQISCKSRGRGGGGGGFRGFSSGSAVVSGGSRRSTSSFSCLSRHGGGGGGFGGGGFGSRSLVGLGGTKSISISVAGGGGGFGAAGGFGGRGGGFGGGSSFGGGSGFSGGGFGGGGFGGGRFGGFGGPGGVGGLGGPGGFGPGGYPGGIHEVSVNQSLLQPLNVKVDPEIQNVKAQEREQIKTLNNKFASFIDKVRFLEQQNQVLQTKWELLQQMNVGTRPINLEPIFQGYIDSLKRYLDGLTAERTSQNSELNNMQDLVEDYKKKYEDEINKRTAAENDFVTLKKDVDNAYMIKVELQSKVDLLNQEIEFLKVLYDAEISQIHQSVTDTNVILSMDNSRNLDLDSIIAEVKAQYEEIAQRSKEEAEALYHSKYEELQVTVGRHGDSLKEIKIEISEL…	2857	5352	1	1	1	686.361	2	0.0036	442	453	0	44.05	0.0089	K	LNDLEEALQQAK	E						File: ~Y:\CORE\RAW_DATA_2024_QE\P1677_Sigrun_Lange\P1677_1.raw~; SpectrumID: ~6611~; PrecursorID: ~0~; scans: ~14942~
4	1::sp|cRAP053|P35908|K22E_HUMAN	Keratin, type II cytoskeletal 2 epidermal OS=Homo sapiens GN=KRT2 PE=1 SV=2	2352	66	1.3e-230	65678	133	96	39	29	70.9	8.07	MSCQISCKSRGRGGGGGGFRGFSSGSAVVSGGSRRSTSSFSCLSRHGGGGGGFGGGGFGSRSLVGLGGTKSISISVAGGGGGFGAAGGFGGRGGGFGGGSSFGGGSGFSGGGFGGGGFGGGRFGGFGGPGGVGGLGGPGGFGPGGYPGGIHEVSVNQSLLQPLNVKVDPEIQNVKAQEREQIKTLNNKFASFIDKVRFLEQQNQVLQTKWELLQQMNVGTRPINLEPIFQGYIDSLKRYLDGLTAERTSQNSELNNMQDLVEDYKKKYEDEINKRTAAENDFVTLKKDVDNAYMIKVELQSKVDLLNQEIEFLKVLYDAEISQIHQSVTDTNVILSMDNSRNLDLDSIIAEVKAQYEEIAQRSKEEAEALYHSKYEELQVTVGRHGDSLKEIKIEISEL…	2863	5162	1	1	1	686.859	2	0.0159	442	453	0	39.35	0.029	K	LNDLEEALQQAK	E		Deamidated (NQ)	0.010000000000.0			File: ~Y:\CORE\RAW_DATA_2024_QE\P1677_Sigrun_Lange\P1677_1.raw~; SpectrumID: ~6416~; PrecursorID: ~0~; scans: ~14672~
4	1::sp|cRAP053|P35908|K22E_HUMAN	Keratin, type II cytoskeletal 2 epidermal OS=Homo sapiens GN=KRT2 PE=1 SV=2	2352	66	1.3e-230	65678	133	96	39	29	70.9	8.07	MSCQISCKSRGRGGGGGGFRGFSSGSAVVSGGSRRSTSSFSCLSRHGGGGGGFGGGGFGSRSLVGLGGTKSISISVAGGGGGFGAAGGFGGRGGGFGGGSSFGGGSGFSGGGFGGGGFGGGRFGGFGGPGGVGGLGGPGGFGPGGYPGGIHEVSVNQSLLQPLNVKVDPEIQNVKAQEREQIKTLNNKFASFIDKVRFLEQQNQVLQTKWELLQQMNVGTRPINLEPIFQGYIDSLKRYLDGLTAERTSQNSELNNMQDLVEDYKKKYEDEINKRTAAENDFVTLKKDVDNAYMIKVELQSKVDLLNQEIEFLKVLYDAEISQIHQSVTDTNVILSMDNSRNLDLDSIIAEVKAQYEEIAQRSKEEAEALYHSKYEELQVTVGRHGDSLKEIKIEISEL…	2979	5235	1	1	0	464.6	3	-0.0026	471	482	1	26.94	0.23	K	LALDVEIATYRK	L						File: ~Y:\CORE\RAW_DATA_2024_QE\P1677_Sigrun_Lange\P1677_1.raw~; SpectrumID: ~6490~; PrecursorID: ~0~; scans: ~14783~
4	1::sp|cRAP053|P35908|K22E_HUMAN	Keratin, type II cytoskeletal 2 epidermal OS=Homo sapiens GN=KRT2 PE=1 SV=2	2352	66	1.3e-230	65678	133	96	39	29	70.9	8.07	MSCQISCKSRGRGGGGGGFRGFSSGSAVVSGGSRRSTSSFSCLSRHGGGGGGFGGGGFGSRSLVGLGGTKSISISVAGGGGGFGAAGGFGGRGGGFGGGSSFGGGSGFSGGGFGGGGFGGGRFGGFGGPGGVGGLGGPGGFGPGGYPGGIHEVSVNQSLLQPLNVKVDPEIQNVKAQEREQIKTLNNKFASFIDKVRFLEQQNQVLQTKWELLQQMNVGTRPINLEPIFQGYIDSLKRYLDGLTAERTSQNSELNNMQDLVEDYKKKYEDEINKRTAAENDFVTLKKDVDNAYMIKVELQSKVDLLNQEIEFLKVLYDAEISQIHQSVTDTNVILSMDNSRNLDLDSIIAEVKAQYEEIAQRSKEEAEALYHSKYEELQVTVGRHGDSLKEIKIEISEL…	3020	5889	1	1	0	466.584	3	-0.004	184	195	1	29.48	0.22	K	TLNNKFASFIDK	V						File: ~Y:\CORE\RAW_DATA_2024_QE\P1677_Sigrun_Lange\P1677_1.raw~; SpectrumID: ~7153~; PrecursorID: ~0~; scans: ~15649~
4	1::sp|cRAP053|P35908|K22E_HUMAN	Keratin, type II cytoskeletal 2 epidermal OS=Homo sapiens GN=KRT2 PE=1 SV=2	2352	66	1.3e-230	65678	133	96	39	29	70.9	8.07	MSCQISCKSRGRGGGGGGFRGFSSGSAVVSGGSRRSTSSFSCLSRHGGGGGGFGGGGFGSRSLVGLGGTKSISISVAGGGGGFGAAGGFGGRGGGFGGGSSFGGGSGFSGGGFGGGGFGGGRFGGFGGPGGVGGLGGPGGFGPGGYPGGIHEVSVNQSLLQPLNVKVDPEIQNVKAQEREQIKTLNNKFASFIDKVRFLEQQNQVLQTKWELLQQMNVGTRPINLEPIFQGYIDSLKRYLDGLTAERTSQNSELNNMQDLVEDYKKKYEDEINKRTAAENDFVTLKKDVDNAYMIKVELQSKVDLLNQEIEFLKVLYDAEISQIHQSVTDTNVILSMDNSRNLDLDSIIAEVKAQYEEIAQRSKEEAEALYHSKYEELQVTVGRHGDSLKEIKIEISEL…	3502	3730	1	0	0	738.395	2	-0.002	198	209	0	84.85	1e-06	R	FLEQQNQVLQTK	W						File: ~Y:\CORE\RAW_DATA_2024_QE\P1677_Sigrun_Lange\P1677_1.raw~; SpectrumID: ~4926~; PrecursorID: ~0~; scans: ~12666~
4	1::sp|cRAP053|P35908|K22E_HUMAN	Keratin, type II cytoskeletal 2 epidermal OS=Homo sapiens GN=KRT2 PE=1 SV=2	2352	66	1.3e-230	65678	133	96	39	29	70.9	8.07	MSCQISCKSRGRGGGGGGFRGFSSGSAVVSGGSRRSTSSFSCLSRHGGGGGGFGGGGFGSRSLVGLGGTKSISISVAGGGGGFGAAGGFGGRGGGFGGGSSFGGGSGFSGGGFGGGGFGGGRFGGFGGPGGVGGLGGPGGFGPGGYPGGIHEVSVNQSLLQPLNVKVDPEIQNVKAQEREQIKTLNNKFASFIDKVRFLEQQNQVLQTKWELLQQMNVGTRPINLEPIFQGYIDSLKRYLDGLTAERTSQNSELNNMQDLVEDYKKKYEDEINKRTAAENDFVTLKKDVDNAYMIKVELQSKVDLLNQEIEFLKVLYDAEISQIHQSVTDTNVILSMDNSRNLDLDSIIAEVKAQYEEIAQRSKEEAEALYHSKYEELQVTVGRHGDSLKEIKIEISEL…	3504	3736	1	0	0	492.6	3	-0.0007	198	209	0	44.53	0.011	R	FLEQQNQVLQTK	W						File: ~Y:\CORE\RAW_DATA_2024_QE\P1677_Sigrun_Lange\P1677_1.raw~; SpectrumID: ~4934~; PrecursorID: ~0~; scans: ~12676~
4	1::sp|cRAP053|P35908|K22E_HUMAN	Keratin, type II cytoskeletal 2 epidermal OS=Homo sapiens GN=KRT2 PE=1 SV=2	2352	66	1.3e-230	65678	133	96	39	29	70.9	8.07	MSCQISCKSRGRGGGGGGFRGFSSGSAVVSGGSRRSTSSFSCLSRHGGGGGGFGGGGFGSRSLVGLGGTKSISISVAGGGGGFGAAGGFGGRGGGFGGGSSFGGGSGFSGGGFGGGGFGGGRFGGFGGPGGVGGLGGPGGFGPGGYPGGIHEVSVNQSLLQPLNVKVDPEIQNVKAQEREQIKTLNNKFASFIDKVRFLEQQNQVLQTKWELLQQMNVGTRPINLEPIFQGYIDSLKRYLDGLTAERTSQNSELNNMQDLVEDYKKKYEDEINKRTAAENDFVTLKKDVDNAYMIKVELQSKVDLLNQEIEFLKVLYDAEISQIHQSVTDTNVILSMDNSRNLDLDSIIAEVKAQYEEIAQRSKEEAEALYHSKYEELQVTVGRHGDSLKEIKIEISEL…	3512	5574	1	0	0	738.896	2	0.0155	198	209	0	29.85	0.32	R	FLEQQNQVLQTK	W		Deamidated (NQ)	0.000010000000.0			File: ~Y:\CORE\RAW_DATA_2024_QE\P1677_Sigrun_Lange\P1677_1.raw~; SpectrumID: ~6836~; PrecursorID: ~0~; scans: ~15242~
4	1::sp|cRAP053|P35908|K22E_HUMAN	Keratin, type II cytoskeletal 2 epidermal OS=Homo sapiens GN=KRT2 PE=1 SV=2	2352	66	1.3e-230	65678	133	96	39	29	70.9	8.07	MSCQISCKSRGRGGGGGGFRGFSSGSAVVSGGSRRSTSSFSCLSRHGGGGGGFGGGGFGSRSLVGLGGTKSISISVAGGGGGFGAAGGFGGRGGGFGGGSSFGGGSGFSGGGFGGGGFGGGRFGGFGGPGGVGGLGGPGGFGPGGYPGGIHEVSVNQSLLQPLNVKVDPEIQNVKAQEREQIKTLNNKFASFIDKVRFLEQQNQVLQTKWELLQQMNVGTRPINLEPIFQGYIDSLKRYLDGLTAERTSQNSELNNMQDLVEDYKKKYEDEINKRTAAENDFVTLKKDVDNAYMIKVELQSKVDLLNQEIEFLKVLYDAEISQIHQSVTDTNVILSMDNSRNLDLDSIIAEVKAQYEEIAQRSKEEAEALYHSKYEELQVTVGRHGDSLKEIKIEISEL…	3513	4982	1	0	0	738.901	2	0.0258	198	209	0	41.08	0.022	R	FLEQQNQVLQTK	W		Deamidated (NQ)	0.000100000000.0			File: ~Y:\CORE\RAW_DATA_2024_QE\P1677_Sigrun_Lange\P1677_1.raw~; SpectrumID: ~6234~; PrecursorID: ~0~; scans: ~14426~
4	1::sp|cRAP053|P35908|K22E_HUMAN	Keratin, type II cytoskeletal 2 epidermal OS=Homo sapiens GN=KRT2 PE=1 SV=2	2352	66	1.3e-230	65678	133	96	39	29	70.9	8.07	MSCQISCKSRGRGGGGGGFRGFSSGSAVVSGGSRRSTSSFSCLSRHGGGGGGFGGGGFGSRSLVGLGGTKSISISVAGGGGGFGAAGGFGGRGGGFGGGSSFGGGSGFSGGGFGGGGFGGGRFGGFGGPGGVGGLGGPGGFGPGGYPGGIHEVSVNQSLLQPLNVKVDPEIQNVKAQEREQIKTLNNKFASFIDKVRFLEQQNQVLQTKWELLQQMNVGTRPINLEPIFQGYIDSLKRYLDGLTAERTSQNSELNNMQDLVEDYKKKYEDEINKRTAAENDFVTLKKDVDNAYMIKVELQSKVDLLNQEIEFLKVLYDAEISQIHQSVTDTNVILSMDNSRNLDLDSIIAEVKAQYEEIAQRSKEEAEALYHSKYEELQVTVGRHGDSLKEIKIEISEL…	3828	6205	1	1	0	507.941	3	0.0004	459	470	1	36.81	0.047	R	LLRDYQELMNVK	L						File: ~Y:\CORE\RAW_DATA_2024_QE\P1677_Sigrun_Lange\P1677_1.raw~; SpectrumID: ~7472~; PrecursorID: ~0~; scans: ~16056~
4	1::sp|cRAP053|P35908|K22E_HUMAN	Keratin, type II cytoskeletal 2 epidermal OS=Homo sapiens GN=KRT2 PE=1 SV=2	2352	66	1.3e-230	65678	133	96	39	29	70.9	8.07	MSCQISCKSRGRGGGGGGFRGFSSGSAVVSGGSRRSTSSFSCLSRHGGGGGGFGGGGFGSRSLVGLGGTKSISISVAGGGGGFGAAGGFGGRGGGFGGGSSFGGGSGFSGGGFGGGGFGGGRFGGFGGPGGVGGLGGPGGFGPGGYPGGIHEVSVNQSLLQPLNVKVDPEIQNVKAQEREQIKTLNNKFASFIDKVRFLEQQNQVLQTKWELLQQMNVGTRPINLEPIFQGYIDSLKRYLDGLTAERTSQNSELNNMQDLVEDYKKKYEDEINKRTAAENDFVTLKKDVDNAYMIKVELQSKVDLLNQEIEFLKVLYDAEISQIHQSVTDTNVILSMDNSRNLDLDSIIAEVKAQYEEIAQRSKEEAEALYHSKYEELQVTVGRHGDSLKEIKIEISEL…	3922	4717	1	1	0	513.275	3	0.0068	459	470	1	26.94	0.42	R	LLRDYQELMNVK	L		Oxidation (M)	0.000000002000.0			File: ~Y:\CORE\RAW_DATA_2024_QE\P1677_Sigrun_Lange\P1677_1.raw~; SpectrumID: ~5961~; PrecursorID: ~0~; scans: ~14070~
4	1::sp|cRAP053|P35908|K22E_HUMAN	Keratin, type II cytoskeletal 2 epidermal OS=Homo sapiens GN=KRT2 PE=1 SV=2	2352	66	1.3e-230	65678	133	96	39	29	70.9	8.07	MSCQISCKSRGRGGGGGGFRGFSSGSAVVSGGSRRSTSSFSCLSRHGGGGGGFGGGGFGSRSLVGLGGTKSISISVAGGGGGFGAAGGFGGRGGGFGGGSSFGGGSGFSGGGFGGGGFGGGRFGGFGGPGGVGGLGGPGGFGPGGYPGGIHEVSVNQSLLQPLNVKVDPEIQNVKAQEREQIKTLNNKFASFIDKVRFLEQQNQVLQTKWELLQQMNVGTRPINLEPIFQGYIDSLKRYLDGLTAERTSQNSELNNMQDLVEDYKKKYEDEINKRTAAENDFVTLKKDVDNAYMIKVELQSKVDLLNQEIEFLKVLYDAEISQIHQSVTDTNVILSMDNSRNLDLDSIIAEVKAQYEEIAQRSKEEAEALYHSKYEELQVTVGRHGDSLKEIKIEISEL…	4149	1706	1	1	1	794.843	2	-0.0041	604	623	0	45.64	0.0017	R	GGSSSGGGYGSGGGGSSSVK	G						File: ~Y:\CORE\RAW_DATA_2024_QE\P1677_Sigrun_Lange\P1677_1.raw~; SpectrumID: ~2449~; PrecursorID: ~0~; scans: ~7677~
4	1::sp|cRAP053|P35908|K22E_HUMAN	Keratin, type II cytoskeletal 2 epidermal OS=Homo sapiens GN=KRT2 PE=1 SV=2	2352	66	1.3e-230	65678	133	96	39	29	70.9	8.07	MSCQISCKSRGRGGGGGGFRGFSSGSAVVSGGSRRSTSSFSCLSRHGGGGGGFGGGGFGSRSLVGLGGTKSISISVAGGGGGFGAAGGFGGRGGGFGGGSSFGGGSGFSGGGFGGGGFGGGRFGGFGGPGGVGGLGGPGGFGPGGYPGGIHEVSVNQSLLQPLNVKVDPEIQNVKAQEREQIKTLNNKFASFIDKVRFLEQQNQVLQTKWELLQQMNVGTRPINLEPIFQGYIDSLKRYLDGLTAERTSQNSELNNMQDLVEDYKKKYEDEINKRTAAENDFVTLKKDVDNAYMIKVELQSKVDLLNQEIEFLKVLYDAEISQIHQSVTDTNVILSMDNSRNLDLDSIIAEVKAQYEEIAQRSKEEAEALYHSKYEELQVTVGRHGDSLKEIKIEISEL…	4238	6749	1	1	1	807.429	2	0.0015	440	453	1	23.6	0.99	R	NKLNDLEEALQQAK	E						File: ~Y:\CORE\RAW_DATA_2024_QE\P1677_Sigrun_Lange\P1677_1.raw~; SpectrumID: ~8017~; PrecursorID: ~0~; scans: ~16817~
4	1::sp|cRAP053|P35908|K22E_HUMAN	Keratin, type II cytoskeletal 2 epidermal OS=Homo sapiens GN=KRT2 PE=1 SV=2	2352	66	1.3e-230	65678	133	96	39	29	70.9	8.07	MSCQISCKSRGRGGGGGGFRGFSSGSAVVSGGSRRSTSSFSCLSRHGGGGGGFGGGGFGSRSLVGLGGTKSISISVAGGGGGFGAAGGFGGRGGGFGGGSSFGGGSGFSGGGFGGGGFGGGRFGGFGGPGGVGGLGGPGGFGPGGYPGGIHEVSVNQSLLQPLNVKVDPEIQNVKAQEREQIKTLNNKFASFIDKVRFLEQQNQVLQTKWELLQQMNVGTRPINLEPIFQGYIDSLKRYLDGLTAERTSQNSELNNMQDLVEDYKKKYEDEINKRTAAENDFVTLKKDVDNAYMIKVELQSKVDLLNQEIEFLKVLYDAEISQIHQSVTDTNVILSMDNSRNLDLDSIIAEVKAQYEEIAQRSKEEAEALYHSKYEELQVTVGRHGDSLKEIKIEISEL…	4425	7634	1	1	0	413.983	4	-0.002	184	197	2	75.59	3.8e-06	K	TLNNKFASFIDKVR	F						File: ~Y:\CORE\RAW_DATA_2024_QE\P1677_Sigrun_Lange\P1677_1.raw~; SpectrumID: ~8905~; PrecursorID: ~0~; scans: ~17995~
4	1::sp|cRAP053|P35908|K22E_HUMAN	Keratin, type II cytoskeletal 2 epidermal OS=Homo sapiens GN=KRT2 PE=1 SV=2	2352	66	1.3e-230	65678	133	96	39	29	70.9	8.07	MSCQISCKSRGRGGGGGGFRGFSSGSAVVSGGSRRSTSSFSCLSRHGGGGGGFGGGGFGSRSLVGLGGTKSISISVAGGGGGFGAAGGFGGRGGGFGGGSSFGGGSGFSGGGFGGGGFGGGRFGGFGGPGGVGGLGGPGGFGPGGYPGGIHEVSVNQSLLQPLNVKVDPEIQNVKAQEREQIKTLNNKFASFIDKVRFLEQQNQVLQTKWELLQQMNVGTRPINLEPIFQGYIDSLKRYLDGLTAERTSQNSELNNMQDLVEDYKKKYEDEINKRTAAENDFVTLKKDVDNAYMIKVELQSKVDLLNQEIEFLKVLYDAEISQIHQSVTDTNVILSMDNSRNLDLDSIIAEVKAQYEEIAQRSKEEAEALYHSKYEELQVTVGRHGDSLKEIKIEISEL…	4427	7207	1	1	0	551.646	3	0.0123	184	197	2	64.75	3.6e-05	K	TLNNKFASFIDKVR	F						File: ~Y:\CORE\RAW_DATA_2024_QE\P1677_Sigrun_Lange\P1677_1.raw~; SpectrumID: ~8475~; PrecursorID: ~0~; scans: ~17423~
4	1::sp|cRAP053|P35908|K22E_HUMAN	Keratin, type II cytoskeletal 2 epidermal OS=Homo sapiens GN=KRT2 PE=1 SV=2	2352	66	1.3e-230	65678	133	96	39	29	70.9	8.07	MSCQISCKSRGRGGGGGGFRGFSSGSAVVSGGSRRSTSSFSCLSRHGGGGGGFGGGGFGSRSLVGLGGTKSISISVAGGGGGFGAAGGFGGRGGGFGGGSSFGGGSGFSGGGFGGGGFGGGRFGGFGGPGGVGGLGGPGGFGPGGYPGGIHEVSVNQSLLQPLNVKVDPEIQNVKAQEREQIKTLNNKFASFIDKVRFLEQQNQVLQTKWELLQQMNVGTRPINLEPIFQGYIDSLKRYLDGLTAERTSQNSELNNMQDLVEDYKKKYEDEINKRTAAENDFVTLKKDVDNAYMIKVELQSKVDLLNQEIEFLKVLYDAEISQIHQSVTDTNVILSMDNSRNLDLDSIIAEVKAQYEEIAQRSKEEAEALYHSKYEELQVTVGRHGDSLKEIKIEISEL…	4430	7640	1	1	0	551.976	3	0.0164	184	197	2	68.72	1.7e-05	K	TLNNKFASFIDKVR	F		Deamidated (NQ)	0.00010000000000.0			File: ~Y:\CORE\RAW_DATA_2024_QE\P1677_Sigrun_Lange\P1677_1.raw~; SpectrumID: ~8911~; PrecursorID: ~0~; scans: ~18002~
4	1::sp|cRAP053|P35908|K22E_HUMAN	Keratin, type II cytoskeletal 2 epidermal OS=Homo sapiens GN=KRT2 PE=1 SV=2	2352	66	1.3e-230	65678	133	96	39	29	70.9	8.07	MSCQISCKSRGRGGGGGGFRGFSSGSAVVSGGSRRSTSSFSCLSRHGGGGGGFGGGGFGSRSLVGLGGTKSISISVAGGGGGFGAAGGFGGRGGGFGGGSSFGGGSGFSGGGFGGGGFGGGRFGGFGGPGGVGGLGGPGGFGPGGYPGGIHEVSVNQSLLQPLNVKVDPEIQNVKAQEREQIKTLNNKFASFIDKVRFLEQQNQVLQTKWELLQQMNVGTRPINLEPIFQGYIDSLKRYLDGLTAERTSQNSELNNMQDLVEDYKKKYEDEINKRTAAENDFVTLKKDVDNAYMIKVELQSKVDLLNQEIEFLKVLYDAEISQIHQSVTDTNVILSMDNSRNLDLDSIIAEVKAQYEEIAQRSKEEAEALYHSKYEELQVTVGRHGDSLKEIKIEISEL…	4434	7183	1	1	0	552.288	3	-0.032	184	197	2	69.31	3.3e-05	K	TLNNKFASFIDKVR	F		2 Deamidated (NQ)	0.00110000000000.0			File: ~Y:\CORE\RAW_DATA_2024_QE\P1677_Sigrun_Lange\P1677_1.raw~; SpectrumID: ~8451~; PrecursorID: ~0~; scans: ~17393~
4	1::sp|cRAP053|P35908|K22E_HUMAN	Keratin, type II cytoskeletal 2 epidermal OS=Homo sapiens GN=KRT2 PE=1 SV=2	2352	66	1.3e-230	65678	133	96	39	29	70.9	8.07	MSCQISCKSRGRGGGGGGFRGFSSGSAVVSGGSRRSTSSFSCLSRHGGGGGGFGGGGFGSRSLVGLGGTKSISISVAGGGGGFGAAGGFGGRGGGFGGGSSFGGGSGFSGGGFGGGGFGGGRFGGFGGPGGVGGLGGPGGFGPGGYPGGIHEVSVNQSLLQPLNVKVDPEIQNVKAQEREQIKTLNNKFASFIDKVRFLEQQNQVLQTKWELLQQMNVGTRPINLEPIFQGYIDSLKRYLDGLTAERTSQNSELNNMQDLVEDYKKKYEDEINKRTAAENDFVTLKKDVDNAYMIKVELQSKVDLLNQEIEFLKVLYDAEISQIHQSVTDTNVILSMDNSRNLDLDSIIAEVKAQYEEIAQRSKEEAEALYHSKYEELQVTVGRHGDSLKEIKIEISEL…	4819	1758	1	1	1	870.856	2	0	525	544	0	114.65	8.3e-11	R	GSSSGGGYSSGSSSYGSGGR	Q						File: ~Y:\CORE\RAW_DATA_2024_QE\P1677_Sigrun_Lange\P1677_1.raw~; SpectrumID: ~2546~; PrecursorID: ~0~; scans: ~7844~
4	1::sp|cRAP053|P35908|K22E_HUMAN	Keratin, type II cytoskeletal 2 epidermal OS=Homo sapiens GN=KRT2 PE=1 SV=2	2352	66	1.3e-230	65678	133	96	39	29	70.9	8.07	MSCQISCKSRGRGGGGGGFRGFSSGSAVVSGGSRRSTSSFSCLSRHGGGGGGFGGGGFGSRSLVGLGGTKSISISVAGGGGGFGAAGGFGGRGGGFGGGSSFGGGSGFSGGGFGGGGFGGGRFGGFGGPGGVGGLGGPGGFGPGGYPGGIHEVSVNQSLLQPLNVKVDPEIQNVKAQEREQIKTLNNKFASFIDKVRFLEQQNQVLQTKWELLQQMNVGTRPINLEPIFQGYIDSLKRYLDGLTAERTSQNSELNNMQDLVEDYKKKYEDEINKRTAAENDFVTLKKDVDNAYMIKVELQSKVDLLNQEIEFLKVLYDAEISQIHQSVTDTNVILSMDNSRNLDLDSIIAEVKAQYEEIAQRSKEEAEALYHSKYEELQVTVGRHGDSLKEIKIEISEL…	4825	2409	1	1	1	581.258	3	0.0098	550	572	0	28.32	0.13	R	GGSGGGGSISGGGYGSGGGSGGR	Y						File: ~Y:\CORE\RAW_DATA_2024_QE\P1677_Sigrun_Lange\P1677_1.raw~; SpectrumID: ~3488~; PrecursorID: ~0~; scans: ~9973~
4	1::sp|cRAP053|P35908|K22E_HUMAN	Keratin, type II cytoskeletal 2 epidermal OS=Homo sapiens GN=KRT2 PE=1 SV=2	2352	66	1.3e-230	65678	133	96	39	29	70.9	8.07	MSCQISCKSRGRGGGGGGFRGFSSGSAVVSGGSRRSTSSFSCLSRHGGGGGGFGGGGFGSRSLVGLGGTKSISISVAGGGGGFGAAGGFGGRGGGFGGGSSFGGGSGFSGGGFGGGGFGGGRFGGFGGPGGVGGLGGPGGFGPGGYPGGIHEVSVNQSLLQPLNVKVDPEIQNVKAQEREQIKTLNNKFASFIDKVRFLEQQNQVLQTKWELLQQMNVGTRPINLEPIFQGYIDSLKRYLDGLTAERTSQNSELNNMQDLVEDYKKKYEDEINKRTAAENDFVTLKKDVDNAYMIKVELQSKVDLLNQEIEFLKVLYDAEISQIHQSVTDTNVILSMDNSRNLDLDSIIAEVKAQYEEIAQRSKEEAEALYHSKYEELQVTVGRHGDSLKEIKIEISEL…	4886	5203	1	1	1	584.964	3	-0.0051	288	302	1	25.72	1.2	K	DVDNAYMIKVELQSK	V						File: ~Y:\CORE\RAW_DATA_2024_QE\P1677_Sigrun_Lange\P1677_1.raw~; SpectrumID: ~6457~; PrecursorID: ~0~; scans: ~14730~
4	1::sp|cRAP053|P35908|K22E_HUMAN	Keratin, type II cytoskeletal 2 epidermal OS=Homo sapiens GN=KRT2 PE=1 SV=2	2352	66	1.3e-230	65678	133	96	39	29	70.9	8.07	MSCQISCKSRGRGGGGGGFRGFSSGSAVVSGGSRRSTSSFSCLSRHGGGGGGFGGGGFGSRSLVGLGGTKSISISVAGGGGGFGAAGGFGGRGGGFGGGSSFGGGSGFSGGGFGGGGFGGGRFGGFGGPGGVGGLGGPGGFGPGGYPGGIHEVSVNQSLLQPLNVKVDPEIQNVKAQEREQIKTLNNKFASFIDKVRFLEQQNQVLQTKWELLQQMNVGTRPINLEPIFQGYIDSLKRYLDGLTAERTSQNSELNNMQDLVEDYKKKYEDEINKRTAAENDFVTLKKDVDNAYMIKVELQSKVDLLNQEIEFLKVLYDAEISQIHQSVTDTNVILSMDNSRNLDLDSIIAEVKAQYEEIAQRSKEEAEALYHSKYEELQVTVGRHGDSLKEIKIEISEL…	5282	6408	1	1	1	919.959	2	-0.0037	71	92	0	122.48	1.8e-10	K	SISISVAGGGGGFGAAGGFGGR	G						File: ~Y:\CORE\RAW_DATA_2024_QE\P1677_Sigrun_Lange\P1677_1.raw~; SpectrumID: ~7676~; PrecursorID: ~0~; scans: ~16304~
4	1::sp|cRAP053|P35908|K22E_HUMAN	Keratin, type II cytoskeletal 2 epidermal OS=Homo sapiens GN=KRT2 PE=1 SV=2	2352	66	1.3e-230	65678	133	96	39	29	70.9	8.07	MSCQISCKSRGRGGGGGGFRGFSSGSAVVSGGSRRSTSSFSCLSRHGGGGGGFGGGGFGSRSLVGLGGTKSISISVAGGGGGFGAAGGFGGRGGGFGGGSSFGGGSGFSGGGFGGGGFGGGRFGGFGGPGGVGGLGGPGGFGPGGYPGGIHEVSVNQSLLQPLNVKVDPEIQNVKAQEREQIKTLNNKFASFIDKVRFLEQQNQVLQTKWELLQQMNVGTRPINLEPIFQGYIDSLKRYLDGLTAERTSQNSELNNMQDLVEDYKKKYEDEINKRTAAENDFVTLKKDVDNAYMIKVELQSKVDLLNQEIEFLKVLYDAEISQIHQSVTDTNVILSMDNSRNLDLDSIIAEVKAQYEEIAQRSKEEAEALYHSKYEELQVTVGRHGDSLKEIKIEISEL…	5283	6520	1	1	1	613.642	3	-0.0036	71	92	0	105.91	8.4e-09	K	SISISVAGGGGGFGAAGGFGGR	G						File: ~Y:\CORE\RAW_DATA_2024_QE\P1677_Sigrun_Lange\P1677_1.raw~; SpectrumID: ~7788~; PrecursorID: ~0~; scans: ~16484~
4	1::sp|cRAP053|P35908|K22E_HUMAN	Keratin, type II cytoskeletal 2 epidermal OS=Homo sapiens GN=KRT2 PE=1 SV=2	2352	66	1.3e-230	65678	133	96	39	29	70.9	8.07	MSCQISCKSRGRGGGGGGFRGFSSGSAVVSGGSRRSTSSFSCLSRHGGGGGGFGGGGFGSRSLVGLGGTKSISISVAGGGGGFGAAGGFGGRGGGFGGGSSFGGGSGFSGGGFGGGGFGGGRFGGFGGPGGVGGLGGPGGFGPGGYPGGIHEVSVNQSLLQPLNVKVDPEIQNVKAQEREQIKTLNNKFASFIDKVRFLEQQNQVLQTKWELLQQMNVGTRPINLEPIFQGYIDSLKRYLDGLTAERTSQNSELNNMQDLVEDYKKKYEDEINKRTAAENDFVTLKKDVDNAYMIKVELQSKVDLLNQEIEFLKVLYDAEISQIHQSVTDTNVILSMDNSRNLDLDSIIAEVKAQYEEIAQRSKEEAEALYHSKYEELQVTVGRHGDSLKEIKIEISEL…	6479	7927	1	1	1	733.387	3	0.0043	440	458	2	31.94	0.17	R	NKLNDLEEALQQAKEDLAR	L						File: ~Y:\CORE\RAW_DATA_2024_QE\P1677_Sigrun_Lange\P1677_1.raw~; SpectrumID: ~9201~; PrecursorID: ~0~; scans: ~18332~
4	1::sp|cRAP053|P35908|K22E_HUMAN	Keratin, type II cytoskeletal 2 epidermal OS=Homo sapiens GN=KRT2 PE=1 SV=2	2352	66	1.3e-230	65678	133	96	39	29	70.9	8.07	MSCQISCKSRGRGGGGGGFRGFSSGSAVVSGGSRRSTSSFSCLSRHGGGGGGFGGGGFGSRSLVGLGGTKSISISVAGGGGGFGAAGGFGGRGGGFGGGSSFGGGSGFSGGGFGGGGFGGGRFGGFGGPGGVGGLGGPGGFGPGGYPGGIHEVSVNQSLLQPLNVKVDPEIQNVKAQEREQIKTLNNKFASFIDKVRFLEQQNQVLQTKWELLQQMNVGTRPINLEPIFQGYIDSLKRYLDGLTAERTSQNSELNNMQDLVEDYKKKYEDEINKRTAAENDFVTLKKDVDNAYMIKVELQSKVDLLNQEIEFLKVLYDAEISQIHQSVTDTNVILSMDNSRNLDLDSIIAEVKAQYEEIAQRSKEEAEALYHSKYEELQVTVGRHGDSLKEIKIEISEL…	6706	5222	1	1	1	752.686	3	-0.0002	248	266	1	98.53	3.2e-08	R	TSQNSELNNMQDLVEDYKK	K						File: ~Y:\CORE\RAW_DATA_2024_QE\P1677_Sigrun_Lange\P1677_1.raw~; SpectrumID: ~6477~; PrecursorID: ~0~; scans: ~14765~
4	1::sp|cRAP053|P35908|K22E_HUMAN	Keratin, type II cytoskeletal 2 epidermal OS=Homo sapiens GN=KRT2 PE=1 SV=2	2352	66	1.3e-230	65678	133	96	39	29	70.9	8.07	MSCQISCKSRGRGGGGGGFRGFSSGSAVVSGGSRRSTSSFSCLSRHGGGGGGFGGGGFGSRSLVGLGGTKSISISVAGGGGGFGAAGGFGGRGGGFGGGSSFGGGSGFSGGGFGGGGFGGGRFGGFGGPGGVGGLGGPGGFGPGGYPGGIHEVSVNQSLLQPLNVKVDPEIQNVKAQEREQIKTLNNKFASFIDKVRFLEQQNQVLQTKWELLQQMNVGTRPINLEPIFQGYIDSLKRYLDGLTAERTSQNSELNNMQDLVEDYKKKYEDEINKRTAAENDFVTLKKDVDNAYMIKVELQSKVDLLNQEIEFLKVLYDAEISQIHQSVTDTNVILSMDNSRNLDLDSIIAEVKAQYEEIAQRSKEEAEALYHSKYEELQVTVGRHGDSLKEIKIEISEL…	6769	3209	1	1	1	758.017	3	-0.0032	248	266	1	43.75	0.0089	R	TSQNSELNNMQDLVEDYKK	K		Oxidation (M)	0.0000000002000000000.0			File: ~Y:\CORE\RAW_DATA_2024_QE\P1677_Sigrun_Lange\P1677_1.raw~; SpectrumID: ~4374~; PrecursorID: ~0~; scans: ~11806~
4	1::sp|cRAP053|P35908|K22E_HUMAN	Keratin, type II cytoskeletal 2 epidermal OS=Homo sapiens GN=KRT2 PE=1 SV=2	2352	66	1.3e-230	65678	133	96	39	29	70.9	8.07	MSCQISCKSRGRGGGGGGFRGFSSGSAVVSGGSRRSTSSFSCLSRHGGGGGGFGGGGFGSRSLVGLGGTKSISISVAGGGGGFGAAGGFGGRGGGFGGGSSFGGGSGFSGGGFGGGGFGGGRFGGFGGPGGVGGLGGPGGFGPGGYPGGIHEVSVNQSLLQPLNVKVDPEIQNVKAQEREQIKTLNNKFASFIDKVRFLEQQNQVLQTKWELLQQMNVGTRPINLEPIFQGYIDSLKRYLDGLTAERTSQNSELNNMQDLVEDYKKKYEDEINKRTAAENDFVTLKKDVDNAYMIKVELQSKVDLLNQEIEFLKVLYDAEISQIHQSVTDTNVILSMDNSRNLDLDSIIAEVKAQYEEIAQRSKEEAEALYHSKYEELQVTVGRHGDSLKEIKIEISEL…	6928	7385	1	1	1	577.793	4	0.0244	419	439	2	30.5	0.43	K	NVQDAIADAEQRGEHALKDAR	N		Deamidated (NQ)	0.001000000000000000000.0			File: ~Y:\CORE\RAW_DATA_2024_QE\P1677_Sigrun_Lange\P1677_1.raw~; SpectrumID: ~8656~; PrecursorID: ~0~; scans: ~17652~
4	1::sp|cRAP053|P35908|K22E_HUMAN	Keratin, type II cytoskeletal 2 epidermal OS=Homo sapiens GN=KRT2 PE=1 SV=2	2352	66	1.3e-230	65678	133	96	39	29	70.9	8.07	MSCQISCKSRGRGGGGGGFRGFSSGSAVVSGGSRRSTSSFSCLSRHGGGGGGFGGGGFGSRSLVGLGGTKSISISVAGGGGGFGAAGGFGGRGGGFGGGSSFGGGSGFSGGGFGGGGFGGGRFGGFGGPGGVGGLGGPGGFGPGGYPGGIHEVSVNQSLLQPLNVKVDPEIQNVKAQEREQIKTLNNKFASFIDKVRFLEQQNQVLQTKWELLQQMNVGTRPINLEPIFQGYIDSLKRYLDGLTAERTSQNSELNNMQDLVEDYKKKYEDEINKRTAAENDFVTLKKDVDNAYMIKVELQSKVDLLNQEIEFLKVLYDAEISQIHQSVTDTNVILSMDNSRNLDLDSIIAEVKAQYEEIAQRSKEEAEALYHSKYEELQVTVGRHGDSLKEIKIEISEL…	7242	7807	1	1	1	800.343	3	-0.0038	93	122	0	87.03	1.5e-07	R	GGGFGGGSSFGGGSGFSGGGFGGGGFGGGR	F						File: ~Y:\CORE\RAW_DATA_2024_QE\P1677_Sigrun_Lange\P1677_1.raw~; SpectrumID: ~9078~; PrecursorID: ~0~; scans: ~18203~
4	1::sp|cRAP053|P35908|K22E_HUMAN	Keratin, type II cytoskeletal 2 epidermal OS=Homo sapiens GN=KRT2 PE=1 SV=2	2352	66	1.3e-230	65678	133	96	39	29	70.9	8.07	MSCQISCKSRGRGGGGGGFRGFSSGSAVVSGGSRRSTSSFSCLSRHGGGGGGFGGGGFGSRSLVGLGGTKSISISVAGGGGGFGAAGGFGGRGGGFGGGSSFGGGSGFSGGGFGGGGFGGGRFGGFGGPGGVGGLGGPGGFGPGGYPGGIHEVSVNQSLLQPLNVKVDPEIQNVKAQEREQIKTLNNKFASFIDKVRFLEQQNQVLQTKWELLQQMNVGTRPINLEPIFQGYIDSLKRYLDGLTAERTSQNSELNNMQDLVEDYKKKYEDEINKRTAAENDFVTLKKDVDNAYMIKVELQSKVDLLNQEIEFLKVLYDAEISQIHQSVTDTNVILSMDNSRNLDLDSIIAEVKAQYEEIAQRSKEEAEALYHSKYEELQVTVGRHGDSLKEIKIEISEL…	7243	7815	1	1	1	1200.02	2	0.0113	93	122	0	158.61	1.3e-14	R	GGGFGGGSSFGGGSGFSGGGFGGGGFGGGR	F						File: ~Y:\CORE\RAW_DATA_2024_QE\P1677_Sigrun_Lange\P1677_1.raw~; SpectrumID: ~9086~; PrecursorID: ~0~; scans: ~18211~
4	1::sp|cRAP053|P35908|K22E_HUMAN	Keratin, type II cytoskeletal 2 epidermal OS=Homo sapiens GN=KRT2 PE=1 SV=2	2352	66	1.3e-230	65678	133	96	39	29	70.9	8.07	MSCQISCKSRGRGGGGGGFRGFSSGSAVVSGGSRRSTSSFSCLSRHGGGGGGFGGGGFGSRSLVGLGGTKSISISVAGGGGGFGAAGGFGGRGGGFGGGSSFGGGSGFSGGGFGGGGFGGGRFGGFGGPGGVGGLGGPGGFGPGGYPGGIHEVSVNQSLLQPLNVKVDPEIQNVKAQEREQIKTLNNKFASFIDKVRFLEQQNQVLQTKWELLQQMNVGTRPINLEPIFQGYIDSLKRYLDGLTAERTSQNSELNNMQDLVEDYKKKYEDEINKRTAAENDFVTLKKDVDNAYMIKVELQSKVDLLNQEIEFLKVLYDAEISQIHQSVTDTNVILSMDNSRNLDLDSIIAEVKAQYEEIAQRSKEEAEALYHSKYEELQVTVGRHGDSLKEIKIEISEL…	7426	5335	1	1	1	1229.6	2	-0.0109	491	515	0	73.69	1.3e-05	R	MSGDLSSNVTVSVTSSTISSNVASK	A						File: ~Y:\CORE\RAW_DATA_2024_QE\P1677_Sigrun_Lange\P1677_1.raw~; SpectrumID: ~6594~; PrecursorID: ~0~; scans: ~14916~
4	1::sp|cRAP053|P35908|K22E_HUMAN	Keratin, type II cytoskeletal 2 epidermal OS=Homo sapiens GN=KRT2 PE=1 SV=2	2352	66	1.3e-230	65678	133	96	39	29	70.9	8.07	MSCQISCKSRGRGGGGGGFRGFSSGSAVVSGGSRRSTSSFSCLSRHGGGGGGFGGGGFGSRSLVGLGGTKSISISVAGGGGGFGAAGGFGGRGGGFGGGSSFGGGSGFSGGGFGGGGFGGGRFGGFGGPGGVGGLGGPGGFGPGGYPGGIHEVSVNQSLLQPLNVKVDPEIQNVKAQEREQIKTLNNKFASFIDKVRFLEQQNQVLQTKWELLQQMNVGTRPINLEPIFQGYIDSLKRYLDGLTAERTSQNSELNNMQDLVEDYKKKYEDEINKRTAAENDFVTLKKDVDNAYMIKVELQSKVDLLNQEIEFLKVLYDAEISQIHQSVTDTNVILSMDNSRNLDLDSIIAEVKAQYEEIAQRSKEEAEALYHSKYEELQVTVGRHGDSLKEIKIEISEL…	7427	5315	1	1	1	820.068	3	-0.0092	491	515	0	103.74	1.3e-08	R	MSGDLSSNVTVSVTSSTISSNVASK	A						File: ~Y:\CORE\RAW_DATA_2024_QE\P1677_Sigrun_Lange\P1677_1.raw~; SpectrumID: ~6574~; PrecursorID: ~0~; scans: ~14889~
4	1::sp|cRAP053|P35908|K22E_HUMAN	Keratin, type II cytoskeletal 2 epidermal OS=Homo sapiens GN=KRT2 PE=1 SV=2	2352	66	1.3e-230	65678	133	96	39	29	70.9	8.07	MSCQISCKSRGRGGGGGGFRGFSSGSAVVSGGSRRSTSSFSCLSRHGGGGGGFGGGGFGSRSLVGLGGTKSISISVAGGGGGFGAAGGFGGRGGGFGGGSSFGGGSGFSGGGFGGGGFGGGRFGGFGGPGGVGGLGGPGGFGPGGYPGGIHEVSVNQSLLQPLNVKVDPEIQNVKAQEREQIKTLNNKFASFIDKVRFLEQQNQVLQTKWELLQQMNVGTRPINLEPIFQGYIDSLKRYLDGLTAERTSQNSELNNMQDLVEDYKKKYEDEINKRTAAENDFVTLKKDVDNAYMIKVELQSKVDLLNQEIEFLKVLYDAEISQIHQSVTDTNVILSMDNSRNLDLDSIIAEVKAQYEEIAQRSKEEAEALYHSKYEELQVTVGRHGDSLKEIKIEISEL…	7436	5923	1	1	1	820.408	3	0.0279	491	515	0	72.2	2e-05	R	MSGDLSSNVTVSVTSSTISSNVASK	A		Deamidated (NQ)	0.0000000100000000000000000.0			File: ~Y:\CORE\RAW_DATA_2024_QE\P1677_Sigrun_Lange\P1677_1.raw~; SpectrumID: ~7188~; PrecursorID: ~0~; scans: ~15703~
4	1::sp|cRAP053|P35908|K22E_HUMAN	Keratin, type II cytoskeletal 2 epidermal OS=Homo sapiens GN=KRT2 PE=1 SV=2	2352	66	1.3e-230	65678	133	96	39	29	70.9	8.07	MSCQISCKSRGRGGGGGGFRGFSSGSAVVSGGSRRSTSSFSCLSRHGGGGGGFGGGGFGSRSLVGLGGTKSISISVAGGGGGFGAAGGFGGRGGGFGGGSSFGGGSGFSGGGFGGGGFGGGRFGGFGGPGGVGGLGGPGGFGPGGYPGGIHEVSVNQSLLQPLNVKVDPEIQNVKAQEREQIKTLNNKFASFIDKVRFLEQQNQVLQTKWELLQQMNVGTRPINLEPIFQGYIDSLKRYLDGLTAERTSQNSELNNMQDLVEDYKKKYEDEINKRTAAENDFVTLKKDVDNAYMIKVELQSKVDLLNQEIEFLKVLYDAEISQIHQSVTDTNVILSMDNSRNLDLDSIIAEVKAQYEEIAQRSKEEAEALYHSKYEELQVTVGRHGDSLKEIKIEISEL…	7437	5138	1	1	1	1230.11	2	0.0365	491	515	0	27.52	0.59	R	MSGDLSSNVTVSVTSSTISSNVASK	A		Deamidated (NQ)	0.0000000100000000000000000.0			File: ~Y:\CORE\RAW_DATA_2024_QE\P1677_Sigrun_Lange\P1677_1.raw~; SpectrumID: ~6392~; PrecursorID: ~0~; scans: ~14636~
4	1::sp|cRAP053|P35908|K22E_HUMAN	Keratin, type II cytoskeletal 2 epidermal OS=Homo sapiens GN=KRT2 PE=1 SV=2	2352	66	1.3e-230	65678	133	96	39	29	70.9	8.07	MSCQISCKSRGRGGGGGGFRGFSSGSAVVSGGSRRSTSSFSCLSRHGGGGGGFGGGGFGSRSLVGLGGTKSISISVAGGGGGFGAAGGFGGRGGGFGGGSSFGGGSGFSGGGFGGGGFGGGRFGGFGGPGGVGGLGGPGGFGPGGYPGGIHEVSVNQSLLQPLNVKVDPEIQNVKAQEREQIKTLNNKFASFIDKVRFLEQQNQVLQTKWELLQQMNVGTRPINLEPIFQGYIDSLKRYLDGLTAERTSQNSELNNMQDLVEDYKKKYEDEINKRTAAENDFVTLKKDVDNAYMIKVELQSKVDLLNQEIEFLKVLYDAEISQIHQSVTDTNVILSMDNSRNLDLDSIIAEVKAQYEEIAQRSKEEAEALYHSKYEELQVTVGRHGDSLKEIKIEISEL…	7440	5144	1	1	1	1230.6	2	0.0298	491	515	0	23.52	1.4	R	MSGDLSSNVTVSVTSSTISSNVASK	A		2 Deamidated (NQ)	0.0000000100000000000010000.0			File: ~Y:\CORE\RAW_DATA_2024_QE\P1677_Sigrun_Lange\P1677_1.raw~; SpectrumID: ~6398~; PrecursorID: ~0~; scans: ~14645~
4	1::sp|cRAP053|P35908|K22E_HUMAN	Keratin, type II cytoskeletal 2 epidermal OS=Homo sapiens GN=KRT2 PE=1 SV=2	2352	66	1.3e-230	65678	133	96	39	29	70.9	8.07	MSCQISCKSRGRGGGGGGFRGFSSGSAVVSGGSRRSTSSFSCLSRHGGGGGGFGGGGFGSRSLVGLGGTKSISISVAGGGGGFGAAGGFGGRGGGFGGGSSFGGGSGFSGGGFGGGGFGGGRFGGFGGPGGVGGLGGPGGFGPGGYPGGIHEVSVNQSLLQPLNVKVDPEIQNVKAQEREQIKTLNNKFASFIDKVRFLEQQNQVLQTKWELLQQMNVGTRPINLEPIFQGYIDSLKRYLDGLTAERTSQNSELNNMQDLVEDYKKKYEDEINKRTAAENDFVTLKKDVDNAYMIKVELQSKVDLLNQEIEFLKVLYDAEISQIHQSVTDTNVILSMDNSRNLDLDSIIAEVKAQYEEIAQRSKEEAEALYHSKYEELQVTVGRHGDSLKEIKIEISEL…	7474	4716	1	1	1	825.402	3	-0.0019	491	515	0	63.68	0.00013	R	MSGDLSSNVTVSVTSSTISSNVASK	A		Oxidation (M)	0.2000000000000000000000000.0			File: ~Y:\CORE\RAW_DATA_2024_QE\P1677_Sigrun_Lange\P1677_1.raw~; SpectrumID: ~5960~; PrecursorID: ~0~; scans: ~14069~
4	1::sp|cRAP053|P35908|K22E_HUMAN	Keratin, type II cytoskeletal 2 epidermal OS=Homo sapiens GN=KRT2 PE=1 SV=2	2352	66	1.3e-230	65678	133	96	39	29	70.9	8.07	MSCQISCKSRGRGGGGGGFRGFSSGSAVVSGGSRRSTSSFSCLSRHGGGGGGFGGGGFGSRSLVGLGGTKSISISVAGGGGGFGAAGGFGGRGGGFGGGSSFGGGSGFSGGGFGGGGFGGGRFGGFGGPGGVGGLGGPGGFGPGGYPGGIHEVSVNQSLLQPLNVKVDPEIQNVKAQEREQIKTLNNKFASFIDKVRFLEQQNQVLQTKWELLQQMNVGTRPINLEPIFQGYIDSLKRYLDGLTAERTSQNSELNNMQDLVEDYKKKYEDEINKRTAAENDFVTLKKDVDNAYMIKVELQSKVDLLNQEIEFLKVLYDAEISQIHQSVTDTNVILSMDNSRNLDLDSIIAEVKAQYEEIAQRSKEEAEALYHSKYEELQVTVGRHGDSLKEIKIEISEL…	7479	5142	1	1	1	825.743	3	0.0364	491	515	0	87.27	5.9e-07	R	MSGDLSSNVTVSVTSSTISSNVASK	A		Deamidated (NQ); Oxidation (M)	0.2000000100000000000000000.0			File: ~Y:\CORE\RAW_DATA_2024_QE\P1677_Sigrun_Lange\P1677_1.raw~; SpectrumID: ~6396~; PrecursorID: ~0~; scans: ~14643~
4	1::sp|cRAP053|P35908|K22E_HUMAN	Keratin, type II cytoskeletal 2 epidermal OS=Homo sapiens GN=KRT2 PE=1 SV=2	2352	66	1.3e-230	65678	133	96	39	29	70.9	8.07	MSCQISCKSRGRGGGGGGFRGFSSGSAVVSGGSRRSTSSFSCLSRHGGGGGGFGGGGFGSRSLVGLGGTKSISISVAGGGGGFGAAGGFGGRGGGFGGGSSFGGGSGFSGGGFGGGGFGGGRFGGFGGPGGVGGLGGPGGFGPGGYPGGIHEVSVNQSLLQPLNVKVDPEIQNVKAQEREQIKTLNNKFASFIDKVRFLEQQNQVLQTKWELLQQMNVGTRPINLEPIFQGYIDSLKRYLDGLTAERTSQNSELNNMQDLVEDYKKKYEDEINKRTAAENDFVTLKKDVDNAYMIKVELQSKVDLLNQEIEFLKVLYDAEISQIHQSVTDTNVILSMDNSRNLDLDSIIAEVKAQYEEIAQRSKEEAEALYHSKYEELQVTVGRHGDSLKEIKIEISEL…	7747	7360	1	1	1	642.325	4	-0.0001	363	384	2	77.81	5.2e-06	R	SKEEAEALYHSKYEELQVTVGR	H						File: ~Y:\CORE\RAW_DATA_2024_QE\P1677_Sigrun_Lange\P1677_1.raw~; SpectrumID: ~8630~; PrecursorID: ~0~; scans: ~17623~
4	1::sp|cRAP053|P35908|K22E_HUMAN	Keratin, type II cytoskeletal 2 epidermal OS=Homo sapiens GN=KRT2 PE=1 SV=2	2352	66	1.3e-230	65678	133	96	39	29	70.9	8.07	MSCQISCKSRGRGGGGGGFRGFSSGSAVVSGGSRRSTSSFSCLSRHGGGGGGFGGGGFGSRSLVGLGGTKSISISVAGGGGGFGAAGGFGGRGGGFGGGSSFGGGSGFSGGGFGGGGFGGGRFGGFGGPGGVGGLGGPGGFGPGGYPGGIHEVSVNQSLLQPLNVKVDPEIQNVKAQEREQIKTLNNKFASFIDKVRFLEQQNQVLQTKWELLQQMNVGTRPINLEPIFQGYIDSLKRYLDGLTAERTSQNSELNNMQDLVEDYKKKYEDEINKRTAAENDFVTLKKDVDNAYMIKVELQSKVDLLNQEIEFLKVLYDAEISQIHQSVTDTNVILSMDNSRNLDLDSIIAEVKAQYEEIAQRSKEEAEALYHSKYEELQVTVGRHGDSLKEIKIEISEL…	7749	7015	1	1	1	514.062	5	0.0032	363	384	2	43.65	0.013	R	SKEEAEALYHSKYEELQVTVGR	H						File: ~Y:\CORE\RAW_DATA_2024_QE\P1677_Sigrun_Lange\P1677_1.raw~; SpectrumID: ~8283~; PrecursorID: ~0~; scans: ~17148~
4	1::sp|cRAP053|P35908|K22E_HUMAN	Keratin, type II cytoskeletal 2 epidermal OS=Homo sapiens GN=KRT2 PE=1 SV=2	2352	66	1.3e-230	65678	133	96	39	29	70.9	8.07	MSCQISCKSRGRGGGGGGFRGFSSGSAVVSGGSRRSTSSFSCLSRHGGGGGGFGGGGFGSRSLVGLGGTKSISISVAGGGGGFGAAGGFGGRGGGFGGGSSFGGGSGFSGGGFGGGGFGGGRFGGFGGPGGVGGLGGPGGFGPGGYPGGIHEVSVNQSLLQPLNVKVDPEIQNVKAQEREQIKTLNNKFASFIDKVRFLEQQNQVLQTKWELLQQMNVGTRPINLEPIFQGYIDSLKRYLDGLTAERTSQNSELNNMQDLVEDYKKKYEDEINKRTAAENDFVTLKKDVDNAYMIKVELQSKVDLLNQEIEFLKVLYDAEISQIHQSVTDTNVILSMDNSRNLDLDSIIAEVKAQYEEIAQRSKEEAEALYHSKYEELQVTVGRHGDSLKEIKIEISEL…	7751	7084	1	1	1	856.101	3	0.0113	363	384	2	28.14	0.45	R	SKEEAEALYHSKYEELQVTVGR	H						File: ~Y:\CORE\RAW_DATA_2024_QE\P1677_Sigrun_Lange\P1677_1.raw~; SpectrumID: ~8352~; PrecursorID: ~0~; scans: ~17239~
4	1::sp|cRAP053|P35908|K22E_HUMAN	Keratin, type II cytoskeletal 2 epidermal OS=Homo sapiens GN=KRT2 PE=1 SV=2	2352	66	1.3e-230	65678	133	96	39	29	70.9	8.07	MSCQISCKSRGRGGGGGGFRGFSSGSAVVSGGSRRSTSSFSCLSRHGGGGGGFGGGGFGSRSLVGLGGTKSISISVAGGGGGFGAAGGFGGRGGGFGGGSSFGGGSGFSGGGFGGGGFGGGRFGGFGGPGGVGGLGGPGGFGPGGYPGGIHEVSVNQSLLQPLNVKVDPEIQNVKAQEREQIKTLNNKFASFIDKVRFLEQQNQVLQTKWELLQQMNVGTRPINLEPIFQGYIDSLKRYLDGLTAERTSQNSELNNMQDLVEDYKKKYEDEINKRTAAENDFVTLKKDVDNAYMIKVELQSKVDLLNQEIEFLKVLYDAEISQIHQSVTDTNVILSMDNSRNLDLDSIIAEVKAQYEEIAQRSKEEAEALYHSKYEELQVTVGRHGDSLKEIKIEISEL…	8687	7774	1	1	1	1017.17	3	0.0252	315	341	0	110	3.6e-09	K	VLYDAEISQIHQSVTDTNVILSMDNSR	N		Deamidated (NQ)	0.000000001000000000000000000.0			File: ~Y:\CORE\RAW_DATA_2024_QE\P1677_Sigrun_Lange\P1677_1.raw~; SpectrumID: ~9045~; PrecursorID: ~0~; scans: ~18168~
4	1::sp|cRAP053|P35908|K22E_HUMAN	Keratin, type II cytoskeletal 2 epidermal OS=Homo sapiens GN=KRT2 PE=1 SV=2	2352	66	1.3e-230	65678	133	96	39	29	70.9	8.07	MSCQISCKSRGRGGGGGGFRGFSSGSAVVSGGSRRSTSSFSCLSRHGGGGGGFGGGGFGSRSLVGLGGTKSISISVAGGGGGFGAAGGFGGRGGGFGGGSSFGGGSGFSGGGFGGGGFGGGRFGGFGGPGGVGGLGGPGGFGPGGYPGGIHEVSVNQSLLQPLNVKVDPEIQNVKAQEREQIKTLNNKFASFIDKVRFLEQQNQVLQTKWELLQQMNVGTRPINLEPIFQGYIDSLKRYLDGLTAERTSQNSELNNMQDLVEDYKKKYEDEINKRTAAENDFVTLKKDVDNAYMIKVELQSKVDLLNQEIEFLKVLYDAEISQIHQSVTDTNVILSMDNSRNLDLDSIIAEVKAQYEEIAQRSKEEAEALYHSKYEELQVTVGRHGDSLKEIKIEISEL…	8701	7062	1	1	1	1022.17	3	-0.004	315	341	0	26.1	0.92	K	VLYDAEISQIHQSVTDTNVILSMDNSR	N		Oxidation (M)	0.000000000000000000000020000.0			File: ~Y:\CORE\RAW_DATA_2024_QE\P1677_Sigrun_Lange\P1677_1.raw~; SpectrumID: ~8330~; PrecursorID: ~0~; scans: ~17206~	emPAI	13.75
5	2::tr|A0A1B0GVI3|A0A1B0GVI3_HUMAN	Keratin, type I cytoskeletal 10 OS=Homo sapiens OX=9606 GN=KRT10 PE=1 SV=2	2149	66	3e-210	63536	159	119	33	30	48.1	5.18	MSVRYSSSKHYSSSRSGGGGGGGGCGGGGGVSSLRISSSKGSLGGGFSSGGFSGGSFSRGSSGGGCFGGSSGGYGGLGGFGGGSFRGSYGSSSFGGSYGGIFGGGSFGGGSFGGGSFGGGGFGGGGFGGGFGGGFGGDGGLLSGNEKVTMQNLNDRLASYLDKVRALEESNYELEGKIKEWYEKHGNSHQGEPRDYSKYYKTIDDLKNQILNLTTDNANILLQIDNARLAADDFRLKYENEVALRQSVEADINGLRRVLDELTLTKADLEMQIESLTEELAYLKKNHEEEMKDLRNVSTGDVNVEMNAAPGVDLTQLLNNMRSQYEQLAEQNRKDAEAWFNEKSKELTTEIDNNIEQISSYKSEITELRRNVQALEIELQSQLALKQSLEASLAETEGR…	106	2940	1	1	0	404.205	2	0.0023	229	235	0	47.3	0.0014	R	LAADDFR	L						File: ~Y:\CORE\RAW_DATA_2024_QE\P1677_Sigrun_Lange\P1677_1.raw~; SpectrumID: ~4071~; PrecursorID: ~0~; scans: ~10987~
5	2::tr|A0A1B0GVI3|A0A1B0GVI3_HUMAN	Keratin, type I cytoskeletal 10 OS=Homo sapiens OX=9606 GN=KRT10 PE=1 SV=2	2149	66	3e-210	63536	159	119	33	30	48.1	5.18	MSVRYSSSKHYSSSRSGGGGGGGGCGGGGGVSSLRISSSKGSLGGGFSSGGFSGGSFSRGSSGGGCFGGSSGGYGGLGGFGGGSFRGSYGSSSFGGSYGGIFGGGSFGGGSFGGGSFGGGGFGGGGFGGGFGGGFGGDGGLLSGNEKVTMQNLNDRLASYLDKVRALEESNYELEGKIKEWYEKHGNSHQGEPRDYSKYYKTIDDLKNQILNLTTDNANILLQIDNARLAADDFRLKYENEVALRQSVEADINGLRRVLDELTLTKADLEMQIESLTEELAYLKKNHEEEMKDLRNVSTGDVNVEMNAAPGVDLTQLLNNMRSQYEQLAEQNRKDAEAWFNEKSKELTTEIDNNIEQISSYKSEITELRRNVQALEIELQSQLALKQSLEASLAETEGR…	111	2572	1	0	0	405.223	2	-0.0024	157	163	0	38.53	0.0078	R	LASYLDK	V						File: ~Y:\CORE\RAW_DATA_2024_QE\P1677_Sigrun_Lange\P1677_1.raw~; SpectrumID: ~3664~; PrecursorID: ~0~; scans: ~10264~
5	2::tr|A0A1B0GVI3|A0A1B0GVI3_HUMAN	Keratin, type I cytoskeletal 10 OS=Homo sapiens OX=9606 GN=KRT10 PE=1 SV=2	2149	66	3e-210	63536	159	119	33	30	48.1	5.18	MSVRYSSSKHYSSSRSGGGGGGGGCGGGGGVSSLRISSSKGSLGGGFSSGGFSGGSFSRGSSGGGCFGGSSGGYGGLGGFGGGSFRGSYGSSSFGGSYGGIFGGGSFGGGSFGGGSFGGGGFGGGGFGGGFGGGFGGDGGLLSGNEKVTMQNLNDRLASYLDKVRALEESNYELEGKIKEWYEKHGNSHQGEPRDYSKYYKTIDDLKNQILNLTTDNANILLQIDNARLAADDFRLKYENEVALRQSVEADINGLRRVLDELTLTKADLEMQIESLTEELAYLKKNHEEEMKDLRNVSTGDVNVEMNAAPGVDLTQLLNNMRSQYEQLAEQNRKDAEAWFNEKSKELTTEIDNNIEQISSYKSEITELRRNVQALEIELQSQLALKQSLEASLAETEGR…	283	2749	1	1	1	424.228	2	-0.0041	363	369	0	28.35	0.31	K	SEITELR	R						File: ~Y:\CORE\RAW_DATA_2024_QE\P1677_Sigrun_Lange\P1677_1.raw~; SpectrumID: ~3860~; PrecursorID: ~0~; scans: ~10614~
5	2::tr|A0A1B0GVI3|A0A1B0GVI3_HUMAN	Keratin, type I cytoskeletal 10 OS=Homo sapiens OX=9606 GN=KRT10 PE=1 SV=2	2149	66	3e-210	63536	159	119	33	30	48.1	5.18	MSVRYSSSKHYSSSRSGGGGGGGGCGGGGGVSSLRISSSKGSLGGGFSSGGFSGGSFSRGSSGGGCFGGSSGGYGGLGGFGGGSFRGSYGSSSFGGSYGGIFGGGSFGGGSFGGGSFGGGGFGGGGFGGGFGGGFGGDGGLLSGNEKVTMQNLNDRLASYLDKVRALEESNYELEGKIKEWYEKHGNSHQGEPRDYSKYYKTIDDLKNQILNLTTDNANILLQIDNARLAADDFRLKYENEVALRQSVEADINGLRRVLDELTLTKADLEMQIESLTEELAYLKKNHEEEMKDLRNVSTGDVNVEMNAAPGVDLTQLLNNMRSQYEQLAEQNRKDAEAWFNEKSKELTTEIDNNIEQISSYKSEITELRRNVQALEIELQSQLALKQSLEASLAETEGR…	770	3446	1	1	1	498.264	2	0.0009	178	184	1	43.55	0.0069	K	IKEWYEK	H						File: ~Y:\CORE\RAW_DATA_2024_QE\P1677_Sigrun_Lange\P1677_1.raw~; SpectrumID: ~4630~; PrecursorID: ~0~; scans: ~12247~
5	2::tr|A0A1B0GVI3|A0A1B0GVI3_HUMAN	Keratin, type I cytoskeletal 10 OS=Homo sapiens OX=9606 GN=KRT10 PE=1 SV=2	2149	66	3e-210	63536	159	119	33	30	48.1	5.18	MSVRYSSSKHYSSSRSGGGGGGGGCGGGGGVSSLRISSSKGSLGGGFSSGGFSGGSFSRGSSGGGCFGGSSGGYGGLGGFGGGSFRGSYGSSSFGGSYGGIFGGGSFGGGSFGGGSFGGGGFGGGGFGGGFGGGFGGDGGLLSGNEKVTMQNLNDRLASYLDKVRALEESNYELEGKIKEWYEKHGNSHQGEPRDYSKYYKTIDDLKNQILNLTTDNANILLQIDNARLAADDFRLKYENEVALRQSVEADINGLRRVLDELTLTKADLEMQIESLTEELAYLKKNHEEEMKDLRNVSTGDVNVEMNAAPGVDLTQLLNNMRSQYEQLAEQNRKDAEAWFNEKSKELTTEIDNNIEQISSYKSEITELRRNVQALEIELQSQLALKQSLEASLAETEGR…	931	4698	1	1	0	516.303	2	-0.0001	258	266	0	54.94	0.00043	R	VLDELTLTK	A						File: ~Y:\CORE\RAW_DATA_2024_QE\P1677_Sigrun_Lange\P1677_1.raw~; SpectrumID: ~5942~; PrecursorID: ~0~; scans: ~14048~
5	2::tr|A0A1B0GVI3|A0A1B0GVI3_HUMAN	Keratin, type I cytoskeletal 10 OS=Homo sapiens OX=9606 GN=KRT10 PE=1 SV=2	2149	66	3e-210	63536	159	119	33	30	48.1	5.18	MSVRYSSSKHYSSSRSGGGGGGGGCGGGGGVSSLRISSSKGSLGGGFSSGGFSGGSFSRGSSGGGCFGGSSGGYGGLGGFGGGSFRGSYGSSSFGGSYGGIFGGGSFGGGSFGGGSFGGGGFGGGGFGGGFGGGFGGDGGLLSGNEKVTMQNLNDRLASYLDKVRALEESNYELEGKIKEWYEKHGNSHQGEPRDYSKYYKTIDDLKNQILNLTTDNANILLQIDNARLAADDFRLKYENEVALRQSVEADINGLRRVLDELTLTKADLEMQIESLTEELAYLKKNHEEEMKDLRNVSTGDVNVEMNAAPGVDLTQLLNNMRSQYEQLAEQNRKDAEAWFNEKSKELTTEIDNNIEQISSYKSEITELRRNVQALEIELQSQLALKQSLEASLAETEGR…	1044	3532	1	1	0	532.808	2	-0.0012	157	165	1	55.51	0.00026	R	LASYLDKVR	A						File: ~Y:\CORE\RAW_DATA_2024_QE\P1677_Sigrun_Lange\P1677_1.raw~; SpectrumID: ~4720~; PrecursorID: ~0~; scans: ~12371~
5	2::tr|A0A1B0GVI3|A0A1B0GVI3_HUMAN	Keratin, type I cytoskeletal 10 OS=Homo sapiens OX=9606 GN=KRT10 PE=1 SV=2	2149	66	3e-210	63536	159	119	33	30	48.1	5.18	MSVRYSSSKHYSSSRSGGGGGGGGCGGGGGVSSLRISSSKGSLGGGFSSGGFSGGSFSRGSSGGGCFGGSSGGYGGLGGFGGGSFRGSYGSSSFGGSYGGIFGGGSFGGGSFGGGSFGGGGFGGGGFGGGFGGGFGGDGGLLSGNEKVTMQNLNDRLASYLDKVRALEESNYELEGKIKEWYEKHGNSHQGEPRDYSKYYKTIDDLKNQILNLTTDNANILLQIDNARLAADDFRLKYENEVALRQSVEADINGLRRVLDELTLTKADLEMQIESLTEELAYLKKNHEEEMKDLRNVSTGDVNVEMNAAPGVDLTQLLNNMRSQYEQLAEQNRKDAEAWFNEKSKELTTEIDNNIEQISSYKSEITELRRNVQALEIELQSQLALKQSLEASLAETEGR…	1183	2268	1	1	0	545.769	2	-0.0011	148	156	0	63.08	0.00011	K	VTMQNLNDR	L						File: ~Y:\CORE\RAW_DATA_2024_QE\P1677_Sigrun_Lange\P1677_1.raw~; SpectrumID: ~3333~; PrecursorID: ~0~; scans: ~9541~
5	2::tr|A0A1B0GVI3|A0A1B0GVI3_HUMAN	Keratin, type I cytoskeletal 10 OS=Homo sapiens OX=9606 GN=KRT10 PE=1 SV=2	2149	66	3e-210	63536	159	119	33	30	48.1	5.18	MSVRYSSSKHYSSSRSGGGGGGGGCGGGGGVSSLRISSSKGSLGGGFSSGGFSGGSFSRGSSGGGCFGGSSGGYGGLGGFGGGSFRGSYGSSSFGGSYGGIFGGGSFGGGSFGGGSFGGGGFGGGGFGGGFGGGFGGDGGLLSGNEKVTMQNLNDRLASYLDKVRALEESNYELEGKIKEWYEKHGNSHQGEPRDYSKYYKTIDDLKNQILNLTTDNANILLQIDNARLAADDFRLKYENEVALRQSVEADINGLRRVLDELTLTKADLEMQIESLTEELAYLKKNHEEEMKDLRNVSTGDVNVEMNAAPGVDLTQLLNNMRSQYEQLAEQNRKDAEAWFNEKSKELTTEIDNNIEQISSYKSEITELRRNVQALEIELQSQLALKQSLEASLAETEGR…	1261	1972	1	1	0	553.766	2	-0.0004	148	156	0	77.33	3.3e-06	K	VTMQNLNDR	L		Oxidation (M)	0.002000000.0			File: ~Y:\CORE\RAW_DATA_2024_QE\P1677_Sigrun_Lange\P1677_1.raw~; SpectrumID: ~2925~; PrecursorID: ~0~; scans: ~8595~
5	2::tr|A0A1B0GVI3|A0A1B0GVI3_HUMAN	Keratin, type I cytoskeletal 10 OS=Homo sapiens OX=9606 GN=KRT10 PE=1 SV=2	2149	66	3e-210	63536	159	119	33	30	48.1	5.18	MSVRYSSSKHYSSSRSGGGGGGGGCGGGGGVSSLRISSSKGSLGGGFSSGGFSGGSFSRGSSGGGCFGGSSGGYGGLGGFGGGSFRGSYGSSSFGGSYGGIFGGGSFGGGSFGGGSFGGGGFGGGGFGGGFGGGFGGDGGLLSGNEKVTMQNLNDRLASYLDKVRALEESNYELEGKIKEWYEKHGNSHQGEPRDYSKYYKTIDDLKNQILNLTTDNANILLQIDNARLAADDFRLKYENEVALRQSVEADINGLRRVLDELTLTKADLEMQIESLTEELAYLKKNHEEEMKDLRNVSTGDVNVEMNAAPGVDLTQLLNNMRSQYEQLAEQNRKDAEAWFNEKSKELTTEIDNNIEQISSYKSEITELRRNVQALEIELQSQLALKQSLEASLAETEGR…	1286	7602	1	1	0	555.248	2	-0.0005	335	343	0	55.32	0.00027	K	DAEAWFNEK	S						File: ~Y:\CORE\RAW_DATA_2024_QE\P1677_Sigrun_Lange\P1677_1.raw~; SpectrumID: ~8873~; PrecursorID: ~0~; scans: ~17947~
5	2::tr|A0A1B0GVI3|A0A1B0GVI3_HUMAN	Keratin, type I cytoskeletal 10 OS=Homo sapiens OX=9606 GN=KRT10 PE=1 SV=2	2149	66	3e-210	63536	159	119	33	30	48.1	5.18	MSVRYSSSKHYSSSRSGGGGGGGGCGGGGGVSSLRISSSKGSLGGGFSSGGFSGGSFSRGSSGGGCFGGSSGGYGGLGGFGGGSFRGSYGSSSFGGSYGGIFGGGSFGGGSFGGGSFGGGGFGGGGFGGGFGGGFGGDGGLLSGNEKVTMQNLNDRLASYLDKVRALEESNYELEGKIKEWYEKHGNSHQGEPRDYSKYYKTIDDLKNQILNLTTDNANILLQIDNARLAADDFRLKYENEVALRQSVEADINGLRRVLDELTLTKADLEMQIESLTEELAYLKKNHEEEMKDLRNVSTGDVNVEMNAAPGVDLTQLLNNMRSQYEQLAEQNRKDAEAWFNEKSKELTTEIDNNIEQISSYKSEITELRRNVQALEIELQSQLALKQSLEASLAETEGR…	1573	2790	1	1	1	583.296	2	-0.0001	442	450	0	76.87	8.3e-06	R	LENEIQTYR	S						File: ~Y:\CORE\RAW_DATA_2024_QE\P1677_Sigrun_Lange\P1677_1.raw~; SpectrumID: ~3909~; PrecursorID: ~0~; scans: ~10691~
5	2::tr|A0A1B0GVI3|A0A1B0GVI3_HUMAN	Keratin, type I cytoskeletal 10 OS=Homo sapiens OX=9606 GN=KRT10 PE=1 SV=2	2149	66	3e-210	63536	159	119	33	30	48.1	5.18	MSVRYSSSKHYSSSRSGGGGGGGGCGGGGGVSSLRISSSKGSLGGGFSSGGFSGGSFSRGSSGGGCFGGSSGGYGGLGGFGGGSFRGSYGSSSFGGSYGGIFGGGSFGGGSFGGGSFGGGGFGGGGFGGGFGGGFGGDGGLLSGNEKVTMQNLNDRLASYLDKVRALEESNYELEGKIKEWYEKHGNSHQGEPRDYSKYYKTIDDLKNQILNLTTDNANILLQIDNARLAADDFRLKYENEVALRQSVEADINGLRRVLDELTLTKADLEMQIESLTEELAYLKKNHEEEMKDLRNVSTGDVNVEMNAAPGVDLTQLLNNMRSQYEQLAEQNRKDAEAWFNEKSKELTTEIDNNIEQISSYKSEITELRRNVQALEIELQSQLALKQSLEASLAETEGR…	1578	2651	1	1	1	583.798	2	0.0191	442	450	0	48.7	0.0051	R	LENEIQTYR	S		Deamidated (NQ)	0.001000000.0			File: ~Y:\CORE\RAW_DATA_2024_QE\P1677_Sigrun_Lange\P1677_1.raw~; SpectrumID: ~3750~; PrecursorID: ~0~; scans: ~10433~
5	2::tr|A0A1B0GVI3|A0A1B0GVI3_HUMAN	Keratin, type I cytoskeletal 10 OS=Homo sapiens OX=9606 GN=KRT10 PE=1 SV=2	2149	66	3e-210	63536	159	119	33	30	48.1	5.18	MSVRYSSSKHYSSSRSGGGGGGGGCGGGGGVSSLRISSSKGSLGGGFSSGGFSGGSFSRGSSGGGCFGGSSGGYGGLGGFGGGSFRGSYGSSSFGGSYGGIFGGGSFGGGSFGGGSFGGGGFGGGGFGGGFGGGFGGDGGLLSGNEKVTMQNLNDRLASYLDKVRALEESNYELEGKIKEWYEKHGNSHQGEPRDYSKYYKTIDDLKNQILNLTTDNANILLQIDNARLAADDFRLKYENEVALRQSVEADINGLRRVLDELTLTKADLEMQIESLTEELAYLKKNHEEEMKDLRNVSTGDVNVEMNAAPGVDLTQLLNNMRSQYEQLAEQNRKDAEAWFNEKSKELTTEIDNNIEQISSYKSEITELRRNVQALEIELQSQLALKQSLEASLAETEGR…	1681	443	1	1	1	593.266	2	0.0024	568	580	0	77.91	1.2e-06	K	SSSSGSVGESSSK	G						File: ~Y:\CORE\RAW_DATA_2024_QE\P1677_Sigrun_Lange\P1677_1.raw~; SpectrumID: ~446~; PrecursorID: ~0~; scans: ~4992~
5	2::tr|A0A1B0GVI3|A0A1B0GVI3_HUMAN	Keratin, type I cytoskeletal 10 OS=Homo sapiens OX=9606 GN=KRT10 PE=1 SV=2	2149	66	3e-210	63536	159	119	33	30	48.1	5.18	MSVRYSSSKHYSSSRSGGGGGGGGCGGGGGVSSLRISSSKGSLGGGFSSGGFSGGSFSRGSSGGGCFGGSSGGYGGLGGFGGGSFRGSYGSSSFGGSYGGIFGGGSFGGGSFGGGSFGGGGFGGGGFGGGFGGGFGGDGGLLSGNEKVTMQNLNDRLASYLDKVRALEESNYELEGKIKEWYEKHGNSHQGEPRDYSKYYKTIDDLKNQILNLTTDNANILLQIDNARLAADDFRLKYENEVALRQSVEADINGLRRVLDELTLTKADLEMQIESLTEELAYLKKNHEEEMKDLRNVSTGDVNVEMNAAPGVDLTQLLNNMRSQYEQLAEQNRKDAEAWFNEKSKELTTEIDNNIEQISSYKSEITELRRNVQALEIELQSQLALKQSLEASLAETEGR…	1691	5128	1	1	0	594.356	2	0.0044	257	266	1	37.27	0.016	R	RVLDELTLTK	A						File: ~Y:\CORE\RAW_DATA_2024_QE\P1677_Sigrun_Lange\P1677_1.raw~; SpectrumID: ~6382~; PrecursorID: ~0~; scans: ~14623~
5	2::tr|A0A1B0GVI3|A0A1B0GVI3_HUMAN	Keratin, type I cytoskeletal 10 OS=Homo sapiens OX=9606 GN=KRT10 PE=1 SV=2	2149	66	3e-210	63536	159	119	33	30	48.1	5.18	MSVRYSSSKHYSSSRSGGGGGGGGCGGGGGVSSLRISSSKGSLGGGFSSGGFSGGSFSRGSSGGGCFGGSSGGYGGLGGFGGGSFRGSYGSSSFGGSYGGIFGGGSFGGGSFGGGSFGGGGFGGGGFGGGFGGGFGGDGGLLSGNEKVTMQNLNDRLASYLDKVRALEESNYELEGKIKEWYEKHGNSHQGEPRDYSKYYKTIDDLKNQILNLTTDNANILLQIDNARLAADDFRLKYENEVALRQSVEADINGLRRVLDELTLTKADLEMQIESLTEELAYLKKNHEEEMKDLRNVSTGDVNVEMNAAPGVDLTQLLNNMRSQYEQLAEQNRKDAEAWFNEKSKELTTEIDNNIEQISSYKSEITELRRNVQALEIELQSQLALKQSLEASLAETEGR…	1765	3699	1	1	0	601.312	2	-0.0014	246	256	0	89.69	3.3e-07	R	QSVEADINGLR	R						File: ~Y:\CORE\RAW_DATA_2024_QE\P1677_Sigrun_Lange\P1677_1.raw~; SpectrumID: ~4894~; PrecursorID: ~0~; scans: ~12623~
5	2::tr|A0A1B0GVI3|A0A1B0GVI3_HUMAN	Keratin, type I cytoskeletal 10 OS=Homo sapiens OX=9606 GN=KRT10 PE=1 SV=2	2149	66	3e-210	63536	159	119	33	30	48.1	5.18	MSVRYSSSKHYSSSRSGGGGGGGGCGGGGGVSSLRISSSKGSLGGGFSSGGFSGGSFSRGSSGGGCFGGSSGGYGGLGGFGGGSFRGSYGSSSFGGSYGGIFGGGSFGGGSFGGGSFGGGGFGGGGFGGGFGGGFGGDGGLLSGNEKVTMQNLNDRLASYLDKVRALEESNYELEGKIKEWYEKHGNSHQGEPRDYSKYYKTIDDLKNQILNLTTDNANILLQIDNARLAADDFRLKYENEVALRQSVEADINGLRRVLDELTLTKADLEMQIESLTEELAYLKKNHEEEMKDLRNVSTGDVNVEMNAAPGVDLTQLLNNMRSQYEQLAEQNRKDAEAWFNEKSKELTTEIDNNIEQISSYKSEITELRRNVQALEIELQSQLALKQSLEASLAETEGR…	1943	3617	1	1	1	617.842	2	-0.002	236	245	1	56.33	0.00039	R	LKYENEVALR	Q						File: ~Y:\CORE\RAW_DATA_2024_QE\P1677_Sigrun_Lange\P1677_1.raw~; SpectrumID: ~4809~; PrecursorID: ~0~; scans: ~12493~
5	2::tr|A0A1B0GVI3|A0A1B0GVI3_HUMAN	Keratin, type I cytoskeletal 10 OS=Homo sapiens OX=9606 GN=KRT10 PE=1 SV=2	2149	66	3e-210	63536	159	119	33	30	48.1	5.18	MSVRYSSSKHYSSSRSGGGGGGGGCGGGGGVSSLRISSSKGSLGGGFSSGGFSGGSFSRGSSGGGCFGGSSGGYGGLGGFGGGSFRGSYGSSSFGGSYGGIFGGGSFGGGSFGGGSFGGGGFGGGGFGGGFGGGFGGDGGLLSGNEKVTMQNLNDRLASYLDKVRALEESNYELEGKIKEWYEKHGNSHQGEPRDYSKYYKTIDDLKNQILNLTTDNANILLQIDNARLAADDFRLKYENEVALRQSVEADINGLRRVLDELTLTKADLEMQIESLTEELAYLKKNHEEEMKDLRNVSTGDVNVEMNAAPGVDLTQLLNNMRSQYEQLAEQNRKDAEAWFNEKSKELTTEIDNNIEQISSYKSEITELRRNVQALEIELQSQLALKQSLEASLAETEGR…	1949	3947	1	1	1	412.231	3	0.0003	236	245	1	70.84	1.2e-05	R	LKYENEVALR	Q						File: ~Y:\CORE\RAW_DATA_2024_QE\P1677_Sigrun_Lange\P1677_1.raw~; SpectrumID: ~5161~; PrecursorID: ~0~; scans: ~12990~
5	2::tr|A0A1B0GVI3|A0A1B0GVI3_HUMAN	Keratin, type I cytoskeletal 10 OS=Homo sapiens OX=9606 GN=KRT10 PE=1 SV=2	2149	66	3e-210	63536	159	119	33	30	48.1	5.18	MSVRYSSSKHYSSSRSGGGGGGGGCGGGGGVSSLRISSSKGSLGGGFSSGGFSGGSFSRGSSGGGCFGGSSGGYGGLGGFGGGSFRGSYGSSSFGGSYGGIFGGGSFGGGSFGGGSFGGGGFGGGGFGGGFGGGFGGDGGLLSGNEKVTMQNLNDRLASYLDKVRALEESNYELEGKIKEWYEKHGNSHQGEPRDYSKYYKTIDDLKNQILNLTTDNANILLQIDNARLAADDFRLKYENEVALRQSVEADINGLRRVLDELTLTKADLEMQIESLTEELAYLKKNHEEEMKDLRNVSTGDVNVEMNAAPGVDLTQLLNNMRSQYEQLAEQNRKDAEAWFNEKSKELTTEIDNNIEQISSYKSEITELRRNVQALEIELQSQLALKQSLEASLAETEGR…	1974	4048	1	1	1	619.292	2	-0.0079	334	343	1	72.51	8.3e-06	R	KDAEAWFNEK	S						File: ~Y:\CORE\RAW_DATA_2024_QE\P1677_Sigrun_Lange\P1677_1.raw~; SpectrumID: ~5266~; PrecursorID: ~0~; scans: ~13134~
5	2::tr|A0A1B0GVI3|A0A1B0GVI3_HUMAN	Keratin, type I cytoskeletal 10 OS=Homo sapiens OX=9606 GN=KRT10 PE=1 SV=2	2149	66	3e-210	63536	159	119	33	30	48.1	5.18	MSVRYSSSKHYSSSRSGGGGGGGGCGGGGGVSSLRISSSKGSLGGGFSSGGFSGGSFSRGSSGGGCFGGSSGGYGGLGGFGGGSFRGSYGSSSFGGSYGGIFGGGSFGGGSFGGGSFGGGGFGGGGFGGGFGGGFGGDGGLLSGNEKVTMQNLNDRLASYLDKVRALEESNYELEGKIKEWYEKHGNSHQGEPRDYSKYYKTIDDLKNQILNLTTDNANILLQIDNARLAADDFRLKYENEVALRQSVEADINGLRRVLDELTLTKADLEMQIESLTEELAYLKKNHEEEMKDLRNVSTGDVNVEMNAAPGVDLTQLLNNMRSQYEQLAEQNRKDAEAWFNEKSKELTTEIDNNIEQISSYKSEITELRRNVQALEIELQSQLALKQSLEASLAETEGR…	1977	3989	1	1	1	413.2	3	-0.0008	334	343	1	51.56	0.0012	R	KDAEAWFNEK	S						File: ~Y:\CORE\RAW_DATA_2024_QE\P1677_Sigrun_Lange\P1677_1.raw~; SpectrumID: ~5206~; PrecursorID: ~0~; scans: ~13051~
5	2::tr|A0A1B0GVI3|A0A1B0GVI3_HUMAN	Keratin, type I cytoskeletal 10 OS=Homo sapiens OX=9606 GN=KRT10 PE=1 SV=2	2149	66	3e-210	63536	159	119	33	30	48.1	5.18	MSVRYSSSKHYSSSRSGGGGGGGGCGGGGGVSSLRISSSKGSLGGGFSSGGFSGGSFSRGSSGGGCFGGSSGGYGGLGGFGGGSFRGSYGSSSFGGSYGGIFGGGSFGGGSFGGGSFGGGGFGGGGFGGGFGGGFGGDGGLLSGNEKVTMQNLNDRLASYLDKVRALEESNYELEGKIKEWYEKHGNSHQGEPRDYSKYYKTIDDLKNQILNLTTDNANILLQIDNARLAADDFRLKYENEVALRQSVEADINGLRRVLDELTLTKADLEMQIESLTEELAYLKKNHEEEMKDLRNVSTGDVNVEMNAAPGVDLTQLLNNMRSQYEQLAEQNRKDAEAWFNEKSKELTTEIDNNIEQISSYKSEITELRRNVQALEIELQSQLALKQSLEASLAETEGR…	2122	2759	1	1	1	631.802	2	-0.0007	451	464	0	72.44	1e-05	R	SLLEGEGSSGGGGR	G						File: ~Y:\CORE\RAW_DATA_2024_QE\P1677_Sigrun_Lange\P1677_1.raw~; SpectrumID: ~3874~; PrecursorID: ~0~; scans: ~10636~
5	2::tr|A0A1B0GVI3|A0A1B0GVI3_HUMAN	Keratin, type I cytoskeletal 10 OS=Homo sapiens OX=9606 GN=KRT10 PE=1 SV=2	2149	66	3e-210	63536	159	119	33	30	48.1	5.18	MSVRYSSSKHYSSSRSGGGGGGGGCGGGGGVSSLRISSSKGSLGGGFSSGGFSGGSFSRGSSGGGCFGGSSGGYGGLGGFGGGSFRGSYGSSSFGGSYGGIFGGGSFGGGSFGGGSFGGGGFGGGGFGGGFGGGFGGDGGLLSGNEKVTMQNLNDRLASYLDKVRALEESNYELEGKIKEWYEKHGNSHQGEPRDYSKYYKTIDDLKNQILNLTTDNANILLQIDNARLAADDFRLKYENEVALRQSVEADINGLRRVLDELTLTKADLEMQIESLTEELAYLKKNHEEEMKDLRNVSTGDVNVEMNAAPGVDLTQLLNNMRSQYEQLAEQNRKDAEAWFNEKSKELTTEIDNNIEQISSYKSEITELRRNVQALEIELQSQLALKQSLEASLAETEGR…	2712	3707	1	1	0	679.361	2	-0.003	246	257	1	34.18	0.12	R	QSVEADINGLRR	V						File: ~Y:\CORE\RAW_DATA_2024_QE\P1677_Sigrun_Lange\P1677_1.raw~; SpectrumID: ~4903~; PrecursorID: ~0~; scans: ~12635~
5	2::tr|A0A1B0GVI3|A0A1B0GVI3_HUMAN	Keratin, type I cytoskeletal 10 OS=Homo sapiens OX=9606 GN=KRT10 PE=1 SV=2	2149	66	3e-210	63536	159	119	33	30	48.1	5.18	MSVRYSSSKHYSSSRSGGGGGGGGCGGGGGVSSLRISSSKGSLGGGFSSGGFSGGSFSRGSSGGGCFGGSSGGYGGLGGFGGGSFRGSYGSSSFGGSYGGIFGGGSFGGGSFGGGSFGGGGFGGGGFGGGFGGGFGGDGGLLSGNEKVTMQNLNDRLASYLDKVRALEESNYELEGKIKEWYEKHGNSHQGEPRDYSKYYKTIDDLKNQILNLTTDNANILLQIDNARLAADDFRLKYENEVALRQSVEADINGLRRVLDELTLTKADLEMQIESLTEELAYLKKNHEEEMKDLRNVSTGDVNVEMNAAPGVDLTQLLNNMRSQYEQLAEQNRKDAEAWFNEKSKELTTEIDNNIEQISSYKSEITELRRNVQALEIELQSQLALKQSLEASLAETEGR…	2714	4066	1	1	0	453.244	3	-0.0011	246	257	1	47.52	0.006	R	QSVEADINGLRR	V						File: ~Y:\CORE\RAW_DATA_2024_QE\P1677_Sigrun_Lange\P1677_1.raw~; SpectrumID: ~5285~; PrecursorID: ~0~; scans: ~13158~
5	2::tr|A0A1B0GVI3|A0A1B0GVI3_HUMAN	Keratin, type I cytoskeletal 10 OS=Homo sapiens OX=9606 GN=KRT10 PE=1 SV=2	2149	66	3e-210	63536	159	119	33	30	48.1	5.18	MSVRYSSSKHYSSSRSGGGGGGGGCGGGGGVSSLRISSSKGSLGGGFSSGGFSGGSFSRGSSGGGCFGGSSGGYGGLGGFGGGSFRGSYGSSSFGGSYGGIFGGGSFGGGSFGGGSFGGGGFGGGGFGGGFGGGFGGDGGLLSGNEKVTMQNLNDRLASYLDKVRALEESNYELEGKIKEWYEKHGNSHQGEPRDYSKYYKTIDDLKNQILNLTTDNANILLQIDNARLAADDFRLKYENEVALRQSVEADINGLRRVLDELTLTKADLEMQIESLTEELAYLKKNHEEEMKDLRNVSTGDVNVEMNAAPGVDLTQLLNNMRSQYEQLAEQNRKDAEAWFNEKSKELTTEIDNNIEQISSYKSEITELRRNVQALEIELQSQLALKQSLEASLAETEGR…	2802	2356	1	1	1	455.883	3	-0.0037	323	333	0	36.59	0.037	R	SQYEQLAEQNR	K						File: ~Y:\CORE\RAW_DATA_2024_QE\P1677_Sigrun_Lange\P1677_1.raw~; SpectrumID: ~3429~; PrecursorID: ~0~; scans: ~9837~
5	2::tr|A0A1B0GVI3|A0A1B0GVI3_HUMAN	Keratin, type I cytoskeletal 10 OS=Homo sapiens OX=9606 GN=KRT10 PE=1 SV=2	2149	66	3e-210	63536	159	119	33	30	48.1	5.18	MSVRYSSSKHYSSSRSGGGGGGGGCGGGGGVSSLRISSSKGSLGGGFSSGGFSGGSFSRGSSGGGCFGGSSGGYGGLGGFGGGSFRGSYGSSSFGGSYGGIFGGGSFGGGSFGGGSFGGGGFGGGGFGGGFGGGFGGDGGLLSGNEKVTMQNLNDRLASYLDKVRALEESNYELEGKIKEWYEKHGNSHQGEPRDYSKYYKTIDDLKNQILNLTTDNANILLQIDNARLAADDFRLKYENEVALRQSVEADINGLRRVLDELTLTKADLEMQIESLTEELAYLKKNHEEEMKDLRNVSTGDVNVEMNAAPGVDLTQLLNNMRSQYEQLAEQNRKDAEAWFNEKSKELTTEIDNNIEQISSYKSEITELRRNVQALEIELQSQLALKQSLEASLAETEGR…	2806	2578	1	1	1	683.323	2	-0.0013	323	333	0	68.77	2.3e-05	R	SQYEQLAEQNR	K						File: ~Y:\CORE\RAW_DATA_2024_QE\P1677_Sigrun_Lange\P1677_1.raw~; SpectrumID: ~3671~; PrecursorID: ~0~; scans: ~10275~
5	2::tr|A0A1B0GVI3|A0A1B0GVI3_HUMAN	Keratin, type I cytoskeletal 10 OS=Homo sapiens OX=9606 GN=KRT10 PE=1 SV=2	2149	66	3e-210	63536	159	119	33	30	48.1	5.18	MSVRYSSSKHYSSSRSGGGGGGGGCGGGGGVSSLRISSSKGSLGGGFSSGGFSGGSFSRGSSGGGCFGGSSGGYGGLGGFGGGSFRGSYGSSSFGGSYGGIFGGGSFGGGSFGGGSFGGGGFGGGGFGGGFGGGFGGDGGLLSGNEKVTMQNLNDRLASYLDKVRALEESNYELEGKIKEWYEKHGNSHQGEPRDYSKYYKTIDDLKNQILNLTTDNANILLQIDNARLAADDFRLKYENEVALRQSVEADINGLRRVLDELTLTKADLEMQIESLTEELAYLKKNHEEEMKDLRNVSTGDVNVEMNAAPGVDLTQLLNNMRSQYEQLAEQNRKDAEAWFNEKSKELTTEIDNNIEQISSYKSEITELRRNVQALEIELQSQLALKQSLEASLAETEGR…	2811	2333	1	1	1	683.824	2	0.0176	323	333	0	43.47	0.0078	R	SQYEQLAEQNR	K		Deamidated (NQ)	0.00001000000.0			File: ~Y:\CORE\RAW_DATA_2024_QE\P1677_Sigrun_Lange\P1677_1.raw~; SpectrumID: ~3403~; PrecursorID: ~0~; scans: ~9779~
5	2::tr|A0A1B0GVI3|A0A1B0GVI3_HUMAN	Keratin, type I cytoskeletal 10 OS=Homo sapiens OX=9606 GN=KRT10 PE=1 SV=2	2149	66	3e-210	63536	159	119	33	30	48.1	5.18	MSVRYSSSKHYSSSRSGGGGGGGGCGGGGGVSSLRISSSKGSLGGGFSSGGFSGGSFSRGSSGGGCFGGSSGGYGGLGGFGGGSFRGSYGSSSFGGSYGGIFGGGSFGGGSFGGGSFGGGGFGGGGFGGGFGGGFGGDGGLLSGNEKVTMQNLNDRLASYLDKVRALEESNYELEGKIKEWYEKHGNSHQGEPRDYSKYYKTIDDLKNQILNLTTDNANILLQIDNARLAADDFRLKYENEVALRQSVEADINGLRRVLDELTLTKADLEMQIESLTEELAYLKKNHEEEMKDLRNVSTGDVNVEMNAAPGVDLTQLLNNMRSQYEQLAEQNRKDAEAWFNEKSKELTTEIDNNIEQISSYKSEITELRRNVQALEIELQSQLALKQSLEASLAETEGR…	2920	2997	1	1	1	691.328	2	-0.0001	166	177	0	85.07	8.8e-07	R	ALEESNYELEGK	I						File: ~Y:\CORE\RAW_DATA_2024_QE\P1677_Sigrun_Lange\P1677_1.raw~; SpectrumID: ~4137~; PrecursorID: ~0~; scans: ~11204~
5	2::tr|A0A1B0GVI3|A0A1B0GVI3_HUMAN	Keratin, type I cytoskeletal 10 OS=Homo sapiens OX=9606 GN=KRT10 PE=1 SV=2	2149	66	3e-210	63536	159	119	33	30	48.1	5.18	MSVRYSSSKHYSSSRSGGGGGGGGCGGGGGVSSLRISSSKGSLGGGFSSGGFSGGSFSRGSSGGGCFGGSSGGYGGLGGFGGGSFRGSYGSSSFGGSYGGIFGGGSFGGGSFGGGSFGGGGFGGGGFGGGFGGGFGGDGGLLSGNEKVTMQNLNDRLASYLDKVRALEESNYELEGKIKEWYEKHGNSHQGEPRDYSKYYKTIDDLKNQILNLTTDNANILLQIDNARLAADDFRLKYENEVALRQSVEADINGLRRVLDELTLTKADLEMQIESLTEELAYLKKNHEEEMKDLRNVSTGDVNVEMNAAPGVDLTQLLNNMRSQYEQLAEQNRKDAEAWFNEKSKELTTEIDNNIEQISSYKSEITELRRNVQALEIELQSQLALKQSLEASLAETEGR…	2967	3894	1	1	1	695.843	2	-0.0015	387	399	0	99.6	2.8e-08	K	QSLEASLAETEGR	Y						File: ~Y:\CORE\RAW_DATA_2024_QE\P1677_Sigrun_Lange\P1677_1.raw~; SpectrumID: ~5102~; PrecursorID: ~0~; scans: ~12906~
5	2::tr|A0A1B0GVI3|A0A1B0GVI3_HUMAN	Keratin, type I cytoskeletal 10 OS=Homo sapiens OX=9606 GN=KRT10 PE=1 SV=2	2149	66	3e-210	63536	159	119	33	30	48.1	5.18	MSVRYSSSKHYSSSRSGGGGGGGGCGGGGGVSSLRISSSKGSLGGGFSSGGFSGGSFSRGSSGGGCFGGSSGGYGGLGGFGGGSFRGSYGSSSFGGSYGGIFGGGSFGGGSFGGGSFGGGGFGGGGFGGGFGGGFGGDGGLLSGNEKVTMQNLNDRLASYLDKVRALEESNYELEGKIKEWYEKHGNSHQGEPRDYSKYYKTIDDLKNQILNLTTDNANILLQIDNARLAADDFRLKYENEVALRQSVEADINGLRRVLDELTLTKADLEMQIESLTEELAYLKKNHEEEMKDLRNVSTGDVNVEMNAAPGVDLTQLLNNMRSQYEQLAEQNRKDAEAWFNEKSKELTTEIDNNIEQISSYKSEITELRRNVQALEIELQSQLALKQSLEASLAETEGR…	3228	4780	1	1	1	717.888	2	-0.0015	440	450	1	77.6	4.5e-06	K	IRLENEIQTYR	S						File: ~Y:\CORE\RAW_DATA_2024_QE\P1677_Sigrun_Lange\P1677_1.raw~; SpectrumID: ~6028~; PrecursorID: ~0~; scans: ~14158~
5	2::tr|A0A1B0GVI3|A0A1B0GVI3_HUMAN	Keratin, type I cytoskeletal 10 OS=Homo sapiens OX=9606 GN=KRT10 PE=1 SV=2	2149	66	3e-210	63536	159	119	33	30	48.1	5.18	MSVRYSSSKHYSSSRSGGGGGGGGCGGGGGVSSLRISSSKGSLGGGFSSGGFSGGSFSRGSSGGGCFGGSSGGYGGLGGFGGGSFRGSYGSSSFGGSYGGIFGGGSFGGGSFGGGSFGGGGFGGGGFGGGFGGGFGGDGGLLSGNEKVTMQNLNDRLASYLDKVRALEESNYELEGKIKEWYEKHGNSHQGEPRDYSKYYKTIDDLKNQILNLTTDNANILLQIDNARLAADDFRLKYENEVALRQSVEADINGLRRVLDELTLTKADLEMQIESLTEELAYLKKNHEEEMKDLRNVSTGDVNVEMNAAPGVDLTQLLNNMRSQYEQLAEQNRKDAEAWFNEKSKELTTEIDNNIEQISSYKSEITELRRNVQALEIELQSQLALKQSLEASLAETEGR…	3230	4771	1	1	1	478.928	3	-0.0005	440	450	1	43.71	0.011	K	IRLENEIQTYR	S						File: ~Y:\CORE\RAW_DATA_2024_QE\P1677_Sigrun_Lange\P1677_1.raw~; SpectrumID: ~6019~; PrecursorID: ~0~; scans: ~14146~
5	2::tr|A0A1B0GVI3|A0A1B0GVI3_HUMAN	Keratin, type I cytoskeletal 10 OS=Homo sapiens OX=9606 GN=KRT10 PE=1 SV=2	2149	66	3e-210	63536	159	119	33	30	48.1	5.18	MSVRYSSSKHYSSSRSGGGGGGGGCGGGGGVSSLRISSSKGSLGGGFSSGGFSGGSFSRGSSGGGCFGGSSGGYGGLGGFGGGSFRGSYGSSSFGGSYGGIFGGGSFGGGSFGGGSFGGGGFGGGGFGGGFGGGFGGDGGLLSGNEKVTMQNLNDRLASYLDKVRALEESNYELEGKIKEWYEKHGNSHQGEPRDYSKYYKTIDDLKNQILNLTTDNANILLQIDNARLAADDFRLKYENEVALRQSVEADINGLRRVLDELTLTKADLEMQIESLTEELAYLKKNHEEEMKDLRNVSTGDVNVEMNAAPGVDLTQLLNNMRSQYEQLAEQNRKDAEAWFNEKSKELTTEIDNNIEQISSYKSEITELRRNVQALEIELQSQLALKQSLEASLAETEGR…	3618	2358	1	1	1	747.368	2	-0.0051	323	334	1	65.35	0.00012	R	SQYEQLAEQNRK	D						File: ~Y:\CORE\RAW_DATA_2024_QE\P1677_Sigrun_Lange\P1677_1.raw~; SpectrumID: ~3432~; PrecursorID: ~0~; scans: ~9845~
5	2::tr|A0A1B0GVI3|A0A1B0GVI3_HUMAN	Keratin, type I cytoskeletal 10 OS=Homo sapiens OX=9606 GN=KRT10 PE=1 SV=2	2149	66	3e-210	63536	159	119	33	30	48.1	5.18	MSVRYSSSKHYSSSRSGGGGGGGGCGGGGGVSSLRISSSKGSLGGGFSSGGFSGGSFSRGSSGGGCFGGSSGGYGGLGGFGGGSFRGSYGSSSFGGSYGGIFGGGSFGGGSFGGGSFGGGGFGGGGFGGGFGGGFGGDGGLLSGNEKVTMQNLNDRLASYLDKVRALEESNYELEGKIKEWYEKHGNSHQGEPRDYSKYYKTIDDLKNQILNLTTDNANILLQIDNARLAADDFRLKYENEVALRQSVEADINGLRRVLDELTLTKADLEMQIESLTEELAYLKKNHEEEMKDLRNVSTGDVNVEMNAAPGVDLTQLLNNMRSQYEQLAEQNRKDAEAWFNEKSKELTTEIDNNIEQISSYKSEITELRRNVQALEIELQSQLALKQSLEASLAETEGR…	3622	2465	1	1	1	498.582	3	-0.0015	323	334	1	51.1	0.0031	R	SQYEQLAEQNRK	D						File: ~Y:\CORE\RAW_DATA_2024_QE\P1677_Sigrun_Lange\P1677_1.raw~; SpectrumID: ~3549~; PrecursorID: ~0~; scans: ~10074~
5	2::tr|A0A1B0GVI3|A0A1B0GVI3_HUMAN	Keratin, type I cytoskeletal 10 OS=Homo sapiens OX=9606 GN=KRT10 PE=1 SV=2	2149	66	3e-210	63536	159	119	33	30	48.1	5.18	MSVRYSSSKHYSSSRSGGGGGGGGCGGGGGVSSLRISSSKGSLGGGFSSGGFSGGSFSRGSSGGGCFGGSSGGYGGLGGFGGGSFRGSYGSSSFGGSYGGIFGGGSFGGGSFGGGSFGGGGFGGGGFGGGFGGGFGGDGGLLSGNEKVTMQNLNDRLASYLDKVRALEESNYELEGKIKEWYEKHGNSHQGEPRDYSKYYKTIDDLKNQILNLTTDNANILLQIDNARLAADDFRLKYENEVALRQSVEADINGLRRVLDELTLTKADLEMQIESLTEELAYLKKNHEEEMKDLRNVSTGDVNVEMNAAPGVDLTQLLNNMRSQYEQLAEQNRKDAEAWFNEKSKELTTEIDNNIEQISSYKSEITELRRNVQALEIELQSQLALKQSLEASLAETEGR…	3637	2275	1	1	1	747.87	2	0.0153	323	334	1	58.82	0.00036	R	SQYEQLAEQNRK	D		Deamidated (NQ)	0.000010000000.0			File: ~Y:\CORE\RAW_DATA_2024_QE\P1677_Sigrun_Lange\P1677_1.raw~; SpectrumID: ~3341~; PrecursorID: ~0~; scans: ~9597~
5	2::tr|A0A1B0GVI3|A0A1B0GVI3_HUMAN	Keratin, type I cytoskeletal 10 OS=Homo sapiens OX=9606 GN=KRT10 PE=1 SV=2	2149	66	3e-210	63536	159	119	33	30	48.1	5.18	MSVRYSSSKHYSSSRSGGGGGGGGCGGGGGVSSLRISSSKGSLGGGFSSGGFSGGSFSRGSSGGGCFGGSSGGYGGLGGFGGGSFRGSYGSSSFGGSYGGIFGGGSFGGGSFGGGSFGGGGFGGGGFGGGFGGGFGGDGGLLSGNEKVTMQNLNDRLASYLDKVRALEESNYELEGKIKEWYEKHGNSHQGEPRDYSKYYKTIDDLKNQILNLTTDNANILLQIDNARLAADDFRLKYENEVALRQSVEADINGLRRVLDELTLTKADLEMQIESLTEELAYLKKNHEEEMKDLRNVSTGDVNVEMNAAPGVDLTQLLNNMRSQYEQLAEQNRKDAEAWFNEKSKELTTEIDNNIEQISSYKSEITELRRNVQALEIELQSQLALKQSLEASLAETEGR…	4651	5874	1	1	1	854.388	2	-0.0035	41	59	0	125.47	4.2e-11	K	GSLGGGFSSGGFSGGSFSR	G						File: ~Y:\CORE\RAW_DATA_2024_QE\P1677_Sigrun_Lange\P1677_1.raw~; SpectrumID: ~7138~; PrecursorID: ~0~; scans: ~15623~
5	2::tr|A0A1B0GVI3|A0A1B0GVI3_HUMAN	Keratin, type I cytoskeletal 10 OS=Homo sapiens OX=9606 GN=KRT10 PE=1 SV=2	2149	66	3e-210	63536	159	119	33	30	48.1	5.18	MSVRYSSSKHYSSSRSGGGGGGGGCGGGGGVSSLRISSSKGSLGGGFSSGGFSGGSFSRGSSGGGCFGGSSGGYGGLGGFGGGSFRGSYGSSSFGGSYGGIFGGGSFGGGSFGGGSFGGGGFGGGGFGGGFGGGFGGDGGLLSGNEKVTMQNLNDRLASYLDKVRALEESNYELEGKIKEWYEKHGNSHQGEPRDYSKYYKTIDDLKNQILNLTTDNANILLQIDNARLAADDFRLKYENEVALRQSVEADINGLRRVLDELTLTKADLEMQIESLTEELAYLKKNHEEEMKDLRNVSTGDVNVEMNAAPGVDLTQLLNNMRSQYEQLAEQNRKDAEAWFNEKSKELTTEIDNNIEQISSYKSEITELRRNVQALEIELQSQLALKQSLEASLAETEGR…	4657	5476	1	1	1	569.929	3	0.0009	41	59	0	99.01	2e-08	K	GSLGGGFSSGGFSGGSFSR	G						File: ~Y:\CORE\RAW_DATA_2024_QE\P1677_Sigrun_Lange\P1677_1.raw~; SpectrumID: ~6737~; PrecursorID: ~0~; scans: ~15113~
5	2::tr|A0A1B0GVI3|A0A1B0GVI3_HUMAN	Keratin, type I cytoskeletal 10 OS=Homo sapiens OX=9606 GN=KRT10 PE=1 SV=2	2149	66	3e-210	63536	159	119	33	30	48.1	5.18	MSVRYSSSKHYSSSRSGGGGGGGGCGGGGGVSSLRISSSKGSLGGGFSSGGFSGGSFSRGSSGGGCFGGSSGGYGGLGGFGGGSFRGSYGSSSFGGSYGGIFGGGSFGGGSFGGGSFGGGGFGGGGFGGGFGGGFGGDGGLLSGNEKVTMQNLNDRLASYLDKVRALEESNYELEGKIKEWYEKHGNSHQGEPRDYSKYYKTIDDLKNQILNLTTDNANILLQIDNARLAADDFRLKYENEVALRQSVEADINGLRRVLDELTLTKADLEMQIESLTEELAYLKKNHEEEMKDLRNVSTGDVNVEMNAAPGVDLTQLLNNMRSQYEQLAEQNRKDAEAWFNEKSKELTTEIDNNIEQISSYKSEITELRRNVQALEIELQSQLALKQSLEASLAETEGR…	5446	6844	1	1	0	627.656	3	0.0006	148	163	1	50.72	0.0025	K	VTMQNLNDRLASYLDK	V						File: ~Y:\CORE\RAW_DATA_2024_QE\P1677_Sigrun_Lange\P1677_1.raw~; SpectrumID: ~8112~; PrecursorID: ~0~; scans: ~16937~
5	2::tr|A0A1B0GVI3|A0A1B0GVI3_HUMAN	Keratin, type I cytoskeletal 10 OS=Homo sapiens OX=9606 GN=KRT10 PE=1 SV=2	2149	66	3e-210	63536	159	119	33	30	48.1	5.18	MSVRYSSSKHYSSSRSGGGGGGGGCGGGGGVSSLRISSSKGSLGGGFSSGGFSGGSFSRGSSGGGCFGGSSGGYGGLGGFGGGSFRGSYGSSSFGGSYGGIFGGGSFGGGSFGGGSFGGGGFGGGGFGGGFGGGFGGDGGLLSGNEKVTMQNLNDRLASYLDKVRALEESNYELEGKIKEWYEKHGNSHQGEPRDYSKYYKTIDDLKNQILNLTTDNANILLQIDNARLAADDFRLKYENEVALRQSVEADINGLRRVLDELTLTKADLEMQIESLTEELAYLKKNHEEEMKDLRNVSTGDVNVEMNAAPGVDLTQLLNNMRSQYEQLAEQNRKDAEAWFNEKSKELTTEIDNNIEQISSYKSEITELRRNVQALEIELQSQLALKQSLEASLAETEGR…	5457	6832	1	1	0	627.982	3	-0.0066	148	163	1	38.42	0.043	K	VTMQNLNDRLASYLDK	V		Deamidated (NQ)	0.0001000000000000.0			File: ~Y:\CORE\RAW_DATA_2024_QE\P1677_Sigrun_Lange\P1677_1.raw~; SpectrumID: ~8100~; PrecursorID: ~0~; scans: ~16922~
5	2::tr|A0A1B0GVI3|A0A1B0GVI3_HUMAN	Keratin, type I cytoskeletal 10 OS=Homo sapiens OX=9606 GN=KRT10 PE=1 SV=2	2149	66	3e-210	63536	159	119	33	30	48.1	5.18	MSVRYSSSKHYSSSRSGGGGGGGGCGGGGGVSSLRISSSKGSLGGGFSSGGFSGGSFSRGSSGGGCFGGSSGGYGGLGGFGGGSFRGSYGSSSFGGSYGGIFGGGSFGGGSFGGGSFGGGGFGGGGFGGGFGGGFGGDGGLLSGNEKVTMQNLNDRLASYLDKVRALEESNYELEGKIKEWYEKHGNSHQGEPRDYSKYYKTIDDLKNQILNLTTDNANILLQIDNARLAADDFRLKYENEVALRQSVEADINGLRRVLDELTLTKADLEMQIESLTEELAYLKKNHEEEMKDLRNVSTGDVNVEMNAAPGVDLTQLLNNMRSQYEQLAEQNRKDAEAWFNEKSKELTTEIDNNIEQISSYKSEITELRRNVQALEIELQSQLALKQSLEASLAETEGR…	5908	6488	1	1	1	998.98	2	-0.0178	346	362	0	101.87	1.7e-08	K	ELTTEIDNNIEQISSYK	S						File: ~Y:\CORE\RAW_DATA_2024_QE\P1677_Sigrun_Lange\P1677_1.raw~; SpectrumID: ~7756~; PrecursorID: ~0~; scans: ~16439~
5	2::tr|A0A1B0GVI3|A0A1B0GVI3_HUMAN	Keratin, type I cytoskeletal 10 OS=Homo sapiens OX=9606 GN=KRT10 PE=1 SV=2	2149	66	3e-210	63536	159	119	33	30	48.1	5.18	MSVRYSSSKHYSSSRSGGGGGGGGCGGGGGVSSLRISSSKGSLGGGFSSGGFSGGSFSRGSSGGGCFGGSSGGYGGLGGFGGGSFRGSYGSSSFGGSYGGIFGGGSFGGGSFGGGSFGGGGFGGGGFGGGFGGGFGGDGGLLSGNEKVTMQNLNDRLASYLDKVRALEESNYELEGKIKEWYEKHGNSHQGEPRDYSKYYKTIDDLKNQILNLTTDNANILLQIDNARLAADDFRLKYENEVALRQSVEADINGLRRVLDELTLTKADLEMQIESLTEELAYLKKNHEEEMKDLRNVSTGDVNVEMNAAPGVDLTQLLNNMRSQYEQLAEQNRKDAEAWFNEKSKELTTEIDNNIEQISSYKSEITELRRNVQALEIELQSQLALKQSLEASLAETEGR…	5917	6491	1	1	1	666.66	3	0.0114	346	362	0	39.99	0.026	K	ELTTEIDNNIEQISSYK	S		Deamidated (NQ)	0.00000000100000000.0			File: ~Y:\CORE\RAW_DATA_2024_QE\P1677_Sigrun_Lange\P1677_1.raw~; SpectrumID: ~7759~; PrecursorID: ~0~; scans: ~16443~
5	2::tr|A0A1B0GVI3|A0A1B0GVI3_HUMAN	Keratin, type I cytoskeletal 10 OS=Homo sapiens OX=9606 GN=KRT10 PE=1 SV=2	2149	66	3e-210	63536	159	119	33	30	48.1	5.18	MSVRYSSSKHYSSSRSGGGGGGGGCGGGGGVSSLRISSSKGSLGGGFSSGGFSGGSFSRGSSGGGCFGGSSGGYGGLGGFGGGSFRGSYGSSSFGGSYGGIFGGGSFGGGSFGGGSFGGGGFGGGGFGGGFGGGFGGDGGLLSGNEKVTMQNLNDRLASYLDKVRALEESNYELEGKIKEWYEKHGNSHQGEPRDYSKYYKTIDDLKNQILNLTTDNANILLQIDNARLAADDFRLKYENEVALRQSVEADINGLRRVLDELTLTKADLEMQIESLTEELAYLKKNHEEEMKDLRNVSTGDVNVEMNAAPGVDLTQLLNNMRSQYEQLAEQNRKDAEAWFNEKSKELTTEIDNNIEQISSYKSEITELRRNVQALEIELQSQLALKQSLEASLAETEGR…	5920	6497	1	1	1	666.997	3	0.0387	346	362	0	38.21	0.064	K	ELTTEIDNNIEQISSYK	S		2 Deamidated (NQ)	0.00000000100100000.0			File: ~Y:\CORE\RAW_DATA_2024_QE\P1677_Sigrun_Lange\P1677_1.raw~; SpectrumID: ~7765~; PrecursorID: ~0~; scans: ~16453~
5	2::tr|A0A1B0GVI3|A0A1B0GVI3_HUMAN	Keratin, type I cytoskeletal 10 OS=Homo sapiens OX=9606 GN=KRT10 PE=1 SV=2	2149	66	3e-210	63536	159	119	33	30	48.1	5.18	MSVRYSSSKHYSSSRSGGGGGGGGCGGGGGVSSLRISSSKGSLGGGFSSGGFSGGSFSRGSSGGGCFGGSSGGYGGLGGFGGGSFRGSYGSSSFGGSYGGIFGGGSFGGGSFGGGSFGGGGFGGGGFGGGFGGGFGGDGGLLSGNEKVTMQNLNDRLASYLDKVRALEESNYELEGKIKEWYEKHGNSHQGEPRDYSKYYKTIDDLKNQILNLTTDNANILLQIDNARLAADDFRLKYENEVALRQSVEADINGLRRVLDELTLTKADLEMQIESLTEELAYLKKNHEEEMKDLRNVSTGDVNVEMNAAPGVDLTQLLNNMRSQYEQLAEQNRKDAEAWFNEKSKELTTEIDNNIEQISSYKSEITELRRNVQALEIELQSQLALKQSLEASLAETEGR…	5921	6558	1	1	1	999.992	2	0.0388	346	362	0	73.25	2e-05	K	ELTTEIDNNIEQISSYK	S		2 Deamidated (NQ)	0.00000001100000000.0			File: ~Y:\CORE\RAW_DATA_2024_QE\P1677_Sigrun_Lange\P1677_1.raw~; SpectrumID: ~7826~; PrecursorID: ~0~; scans: ~16544~
5	2::tr|A0A1B0GVI3|A0A1B0GVI3_HUMAN	Keratin, type I cytoskeletal 10 OS=Homo sapiens OX=9606 GN=KRT10 PE=1 SV=2	2149	66	3e-210	63536	159	119	33	30	48.1	5.18	MSVRYSSSKHYSSSRSGGGGGGGGCGGGGGVSSLRISSSKGSLGGGFSSGGFSGGSFSRGSSGGGCFGGSSGGYGGLGGFGGGSFRGSYGSSSFGGSYGGIFGGGSFGGGSFGGGSFGGGGFGGGGFGGGFGGGFGGDGGLLSGNEKVTMQNLNDRLASYLDKVRALEESNYELEGKIKEWYEKHGNSHQGEPRDYSKYYKTIDDLKNQILNLTTDNANILLQIDNARLAADDFRLKYENEVALRQSVEADINGLRRVLDELTLTKADLEMQIESLTEELAYLKKNHEEEMKDLRNVSTGDVNVEMNAAPGVDLTQLLNNMRSQYEQLAEQNRKDAEAWFNEKSKELTTEIDNNIEQISSYKSEITELRRNVQALEIELQSQLALKQSLEASLAETEGR…	6142	5692	1	1	1	1041.98	2	-0.007	423	439	0	36.91	0.05	R	AETECQNTEYQQLLDIK	I						File: ~Y:\CORE\RAW_DATA_2024_QE\P1677_Sigrun_Lange\P1677_1.raw~; SpectrumID: ~6955~; PrecursorID: ~0~; scans: ~15395~
5	2::tr|A0A1B0GVI3|A0A1B0GVI3_HUMAN	Keratin, type I cytoskeletal 10 OS=Homo sapiens OX=9606 GN=KRT10 PE=1 SV=2	2149	66	3e-210	63536	159	119	33	30	48.1	5.18	MSVRYSSSKHYSSSRSGGGGGGGGCGGGGGVSSLRISSSKGSLGGGFSSGGFSGGSFSRGSSGGGCFGGSSGGYGGLGGFGGGSFRGSYGSSSFGGSYGGIFGGGSFGGGSFGGGSFGGGGFGGGGFGGGFGGGFGGDGGLLSGNEKVTMQNLNDRLASYLDKVRALEESNYELEGKIKEWYEKHGNSHQGEPRDYSKYYKTIDDLKNQILNLTTDNANILLQIDNARLAADDFRLKYENEVALRQSVEADINGLRRVLDELTLTKADLEMQIESLTEELAYLKKNHEEEMKDLRNVSTGDVNVEMNAAPGVDLTQLLNNMRSQYEQLAEQNRKDAEAWFNEKSKELTTEIDNNIEQISSYKSEITELRRNVQALEIELQSQLALKQSLEASLAETEGR…	6144	5896	1	1	1	694.993	3	0.0009	423	439	0	42.52	0.015	R	AETECQNTEYQQLLDIK	I						File: ~Y:\CORE\RAW_DATA_2024_QE\P1677_Sigrun_Lange\P1677_1.raw~; SpectrumID: ~7161~; PrecursorID: ~0~; scans: ~15661~
5	2::tr|A0A1B0GVI3|A0A1B0GVI3_HUMAN	Keratin, type I cytoskeletal 10 OS=Homo sapiens OX=9606 GN=KRT10 PE=1 SV=2	2149	66	3e-210	63536	159	119	33	30	48.1	5.18	MSVRYSSSKHYSSSRSGGGGGGGGCGGGGGVSSLRISSSKGSLGGGFSSGGFSGGSFSRGSSGGGCFGGSSGGYGGLGGFGGGSFRGSYGSSSFGGSYGGIFGGGSFGGGSFGGGSFGGGGFGGGGFGGGFGGGFGGDGGLLSGNEKVTMQNLNDRLASYLDKVRALEESNYELEGKIKEWYEKHGNSHQGEPRDYSKYYKTIDDLKNQILNLTTDNANILLQIDNARLAADDFRLKYENEVALRQSVEADINGLRRVLDELTLTKADLEMQIESLTEELAYLKKNHEEEMKDLRNVSTGDVNVEMNAAPGVDLTQLLNNMRSQYEQLAEQNRKDAEAWFNEKSKELTTEIDNNIEQISSYKSEITELRRNVQALEIELQSQLALKQSLEASLAETEGR…	6318	7638	1	1	0	712.712	3	-0.0029	148	165	2	58.7	0.00032	K	VTMQNLNDRLASYLDKVR	A						File: ~Y:\CORE\RAW_DATA_2024_QE\P1677_Sigrun_Lange\P1677_1.raw~; SpectrumID: ~8909~; PrecursorID: ~0~; scans: ~18000~
5	2::tr|A0A1B0GVI3|A0A1B0GVI3_HUMAN	Keratin, type I cytoskeletal 10 OS=Homo sapiens OX=9606 GN=KRT10 PE=1 SV=2	2149	66	3e-210	63536	159	119	33	30	48.1	5.18	MSVRYSSSKHYSSSRSGGGGGGGGCGGGGGVSSLRISSSKGSLGGGFSSGGFSGGSFSRGSSGGGCFGGSSGGYGGLGGFGGGSFRGSYGSSSFGGSYGGIFGGGSFGGGSFGGGSFGGGGFGGGGFGGGFGGGFGGDGGLLSGNEKVTMQNLNDRLASYLDKVRALEESNYELEGKIKEWYEKHGNSHQGEPRDYSKYYKTIDDLKNQILNLTTDNANILLQIDNARLAADDFRLKYENEVALRQSVEADINGLRRVLDELTLTKADLEMQIESLTEELAYLKKNHEEEMKDLRNVSTGDVNVEMNAAPGVDLTQLLNNMRSQYEQLAEQNRKDAEAWFNEKSKELTTEIDNNIEQISSYKSEITELRRNVQALEIELQSQLALKQSLEASLAETEGR…	6319	7633	1	1	0	534.786	4	-0.0005	148	165	2	42.64	0.013	K	VTMQNLNDRLASYLDKVR	A						File: ~Y:\CORE\RAW_DATA_2024_QE\P1677_Sigrun_Lange\P1677_1.raw~; SpectrumID: ~8904~; PrecursorID: ~0~; scans: ~17994~
5	2::tr|A0A1B0GVI3|A0A1B0GVI3_HUMAN	Keratin, type I cytoskeletal 10 OS=Homo sapiens OX=9606 GN=KRT10 PE=1 SV=2	2149	66	3e-210	63536	159	119	33	30	48.1	5.18	MSVRYSSSKHYSSSRSGGGGGGGGCGGGGGVSSLRISSSKGSLGGGFSSGGFSGGSFSRGSSGGGCFGGSSGGYGGLGGFGGGSFRGSYGSSSFGGSYGGIFGGGSFGGGSFGGGSFGGGGFGGGGFGGGFGGGFGGDGGLLSGNEKVTMQNLNDRLASYLDKVRALEESNYELEGKIKEWYEKHGNSHQGEPRDYSKYYKTIDDLKNQILNLTTDNANILLQIDNARLAADDFRLKYENEVALRQSVEADINGLRRVLDELTLTKADLEMQIESLTEELAYLKKNHEEEMKDLRNVSTGDVNVEMNAAPGVDLTQLLNNMRSQYEQLAEQNRKDAEAWFNEKSKELTTEIDNNIEQISSYKSEITELRRNVQALEIELQSQLALKQSLEASLAETEGR…	6364	6711	1	1	0	718.042	3	-0.0055	148	165	2	25.12	0.91	K	VTMQNLNDRLASYLDKVR	A		Oxidation (M)	0.002000000000000000.0			File: ~Y:\CORE\RAW_DATA_2024_QE\P1677_Sigrun_Lange\P1677_1.raw~; SpectrumID: ~7979~; PrecursorID: ~0~; scans: ~16768~
5	2::tr|A0A1B0GVI3|A0A1B0GVI3_HUMAN	Keratin, type I cytoskeletal 10 OS=Homo sapiens OX=9606 GN=KRT10 PE=1 SV=2	2149	66	3e-210	63536	159	119	33	30	48.1	5.18	MSVRYSSSKHYSSSRSGGGGGGGGCGGGGGVSSLRISSSKGSLGGGFSSGGFSGGSFSRGSSGGGCFGGSSGGYGGLGGFGGGSFRGSYGSSSFGGSYGGIFGGGSFGGGSFGGGSFGGGGFGGGGFGGGFGGGFGGDGGLLSGNEKVTMQNLNDRLASYLDKVRALEESNYELEGKIKEWYEKHGNSHQGEPRDYSKYYKTIDDLKNQILNLTTDNANILLQIDNARLAADDFRLKYENEVALRQSVEADINGLRRVLDELTLTKADLEMQIESLTEELAYLKKNHEEEMKDLRNVSTGDVNVEMNAAPGVDLTQLLNNMRSQYEQLAEQNRKDAEAWFNEKSKELTTEIDNNIEQISSYKSEITELRRNVQALEIELQSQLALKQSLEASLAETEGR…	6366	7471	1	1	0	538.785	4	0.0002	148	165	2	38.77	0.038	K	VTMQNLNDRLASYLDKVR	A		Oxidation (M)	0.002000000000000000.0			File: ~Y:\CORE\RAW_DATA_2024_QE\P1677_Sigrun_Lange\P1677_1.raw~; SpectrumID: ~8742~; PrecursorID: ~0~; scans: ~17757~
5	2::tr|A0A1B0GVI3|A0A1B0GVI3_HUMAN	Keratin, type I cytoskeletal 10 OS=Homo sapiens OX=9606 GN=KRT10 PE=1 SV=2	2149	66	3e-210	63536	159	119	33	30	48.1	5.18	MSVRYSSSKHYSSSRSGGGGGGGGCGGGGGVSSLRISSSKGSLGGGFSSGGFSGGSFSRGSSGGGCFGGSSGGYGGLGGFGGGSFRGSYGSSSFGGSYGGIFGGGSFGGGSFGGGSFGGGGFGGGGFGGGFGGGFGGDGGLLSGNEKVTMQNLNDRLASYLDKVRALEESNYELEGKIKEWYEKHGNSHQGEPRDYSKYYKTIDDLKNQILNLTTDNANILLQIDNARLAADDFRLKYENEVALRQSVEADINGLRRVLDELTLTKADLEMQIESLTEELAYLKKNHEEEMKDLRNVSTGDVNVEMNAAPGVDLTQLLNNMRSQYEQLAEQNRKDAEAWFNEKSKELTTEIDNNIEQISSYKSEITELRRNVQALEIELQSQLALKQSLEASLAETEGR…	6370	7677	1	1	0	718.375	3	0.0093	148	165	2	28.09	0.5	K	VTMQNLNDRLASYLDKVR	A		Deamidated (NQ); Oxidation (M)	0.002100000000000000.0			File: ~Y:\CORE\RAW_DATA_2024_QE\P1677_Sigrun_Lange\P1677_1.raw~; SpectrumID: ~8948~; PrecursorID: ~0~; scans: ~18056~
5	2::tr|A0A1B0GVI3|A0A1B0GVI3_HUMAN	Keratin, type I cytoskeletal 10 OS=Homo sapiens OX=9606 GN=KRT10 PE=1 SV=2	2149	66	3e-210	63536	159	119	33	30	48.1	5.18	MSVRYSSSKHYSSSRSGGGGGGGGCGGGGGVSSLRISSSKGSLGGGFSSGGFSGGSFSRGSSGGGCFGGSSGGYGGLGGFGGGSFRGSYGSSSFGGSYGGIFGGGSFGGGSFGGGSFGGGGFGGGGFGGGFGGGFGGDGGLLSGNEKVTMQNLNDRLASYLDKVRALEESNYELEGKIKEWYEKHGNSHQGEPRDYSKYYKTIDDLKNQILNLTTDNANILLQIDNARLAADDFRLKYENEVALRQSVEADINGLRRVLDELTLTKADLEMQIESLTEELAYLKKNHEEEMKDLRNVSTGDVNVEMNAAPGVDLTQLLNNMRSQYEQLAEQNRKDAEAWFNEKSKELTTEIDNNIEQISSYKSEITELRRNVQALEIELQSQLALKQSLEASLAETEGR…	6371	6679	1	1	0	539.035	4	0.0164	148	165	2	40.75	0.033	K	VTMQNLNDRLASYLDKVR	A		Deamidated (NQ); Oxidation (M)	0.002000100000000000.0			File: ~Y:\CORE\RAW_DATA_2024_QE\P1677_Sigrun_Lange\P1677_1.raw~; SpectrumID: ~7947~; PrecursorID: ~0~; scans: ~16730~
5	2::tr|A0A1B0GVI3|A0A1B0GVI3_HUMAN	Keratin, type I cytoskeletal 10 OS=Homo sapiens OX=9606 GN=KRT10 PE=1 SV=2	2149	66	3e-210	63536	159	119	33	30	48.1	5.18	MSVRYSSSKHYSSSRSGGGGGGGGCGGGGGVSSLRISSSKGSLGGGFSSGGFSGGSFSRGSSGGGCFGGSSGGYGGLGGFGGGSFRGSYGSSSFGGSYGGIFGGGSFGGGSFGGGSFGGGGFGGGGFGGGFGGGFGGDGGLLSGNEKVTMQNLNDRLASYLDKVRALEESNYELEGKIKEWYEKHGNSHQGEPRDYSKYYKTIDDLKNQILNLTTDNANILLQIDNARLAADDFRLKYENEVALRQSVEADINGLRRVLDELTLTKADLEMQIESLTEELAYLKKNHEEEMKDLRNVSTGDVNVEMNAAPGVDLTQLLNNMRSQYEQLAEQNRKDAEAWFNEKSKELTTEIDNNIEQISSYKSEITELRRNVQALEIELQSQLALKQSLEASLAETEGR…	6518	6244	4	1	1	1106.55	2	-0.0019	344	362	1	26.62	0.7	K	SKELTTEIDNNIEQISSYK	S						File: ~Y:\CORE\RAW_DATA_2024_QE\P1677_Sigrun_Lange\P1677_1.raw~; SpectrumID: ~7511~; PrecursorID: ~0~; scans: ~16099~
5	2::tr|A0A1B0GVI3|A0A1B0GVI3_HUMAN	Keratin, type I cytoskeletal 10 OS=Homo sapiens OX=9606 GN=KRT10 PE=1 SV=2	2149	66	3e-210	63536	159	119	33	30	48.1	5.18	MSVRYSSSKHYSSSRSGGGGGGGGCGGGGGVSSLRISSSKGSLGGGFSSGGFSGGSFSRGSSGGGCFGGSSGGYGGLGGFGGGSFRGSYGSSSFGGSYGGIFGGGSFGGGSFGGGSFGGGGFGGGGFGGGFGGGFGGDGGLLSGNEKVTMQNLNDRLASYLDKVRALEESNYELEGKIKEWYEKHGNSHQGEPRDYSKYYKTIDDLKNQILNLTTDNANILLQIDNARLAADDFRLKYENEVALRQSVEADINGLRRVLDELTLTKADLEMQIESLTEELAYLKKNHEEEMKDLRNVSTGDVNVEMNAAPGVDLTQLLNNMRSQYEQLAEQNRKDAEAWFNEKSKELTTEIDNNIEQISSYKSEITELRRNVQALEIELQSQLALKQSLEASLAETEGR…	6526	4711	1	1	1	738.365	3	-0.0002	344	362	1	69.86	3.3e-05	K	SKELTTEIDNNIEQISSYK	S		Deamidated (NQ)	0.0000000001000000000.0			File: ~Y:\CORE\RAW_DATA_2024_QE\P1677_Sigrun_Lange\P1677_1.raw~; SpectrumID: ~5955~; PrecursorID: ~0~; scans: ~14063~
5	2::tr|A0A1B0GVI3|A0A1B0GVI3_HUMAN	Keratin, type I cytoskeletal 10 OS=Homo sapiens OX=9606 GN=KRT10 PE=1 SV=2	2149	66	3e-210	63536	159	119	33	30	48.1	5.18	MSVRYSSSKHYSSSRSGGGGGGGGCGGGGGVSSLRISSSKGSLGGGFSSGGFSGGSFSRGSSGGGCFGGSSGGYGGLGGFGGGSFRGSYGSSSFGGSYGGIFGGGSFGGGSFGGGSFGGGGFGGGGFGGGFGGGFGGDGGLLSGNEKVTMQNLNDRLASYLDKVRALEESNYELEGKIKEWYEKHGNSHQGEPRDYSKYYKTIDDLKNQILNLTTDNANILLQIDNARLAADDFRLKYENEVALRQSVEADINGLRRVLDELTLTKADLEMQIESLTEELAYLKKNHEEEMKDLRNVSTGDVNVEMNAAPGVDLTQLLNNMRSQYEQLAEQNRKDAEAWFNEKSKELTTEIDNNIEQISSYKSEITELRRNVQALEIELQSQLALKQSLEASLAETEGR…	7072	6580	1	1	1	781.665	3	-0.004	60	86	0	65.3	1.3e-05	R	GSSGGGCFGGSSGGYGGLGGFGGGSFR	G						File: ~Y:\CORE\RAW_DATA_2024_QE\P1677_Sigrun_Lange\P1677_1.raw~; SpectrumID: ~7848~; PrecursorID: ~0~; scans: ~16586~
5	2::tr|A0A1B0GVI3|A0A1B0GVI3_HUMAN	Keratin, type I cytoskeletal 10 OS=Homo sapiens OX=9606 GN=KRT10 PE=1 SV=2	2149	66	3e-210	63536	159	119	33	30	48.1	5.18	MSVRYSSSKHYSSSRSGGGGGGGGCGGGGGVSSLRISSSKGSLGGGFSSGGFSGGSFSRGSSGGGCFGGSSGGYGGLGGFGGGSFRGSYGSSSFGGSYGGIFGGGSFGGGSFGGGSFGGGGFGGGGFGGGFGGGFGGDGGLLSGNEKVTMQNLNDRLASYLDKVRALEESNYELEGKIKEWYEKHGNSHQGEPRDYSKYYKTIDDLKNQILNLTTDNANILLQIDNARLAADDFRLKYENEVALRQSVEADINGLRRVLDELTLTKADLEMQIESLTEELAYLKKNHEEEMKDLRNVSTGDVNVEMNAAPGVDLTQLLNNMRSQYEQLAEQNRKDAEAWFNEKSKELTTEIDNNIEQISSYKSEITELRRNVQALEIELQSQLALKQSLEASLAETEGR…	7073	6796	1	1	1	1172	2	0.0007	60	86	0	33.44	0.021	R	GSSGGGCFGGSSGGYGGLGGFGGGSFR	G						File: ~Y:\CORE\RAW_DATA_2024_QE\P1677_Sigrun_Lange\P1677_1.raw~; SpectrumID: ~8064~; PrecursorID: ~0~; scans: ~16876~
5	2::tr|A0A1B0GVI3|A0A1B0GVI3_HUMAN	Keratin, type I cytoskeletal 10 OS=Homo sapiens OX=9606 GN=KRT10 PE=1 SV=2	2149	66	3e-210	63536	159	119	33	30	48.1	5.18	MSVRYSSSKHYSSSRSGGGGGGGGCGGGGGVSSLRISSSKGSLGGGFSSGGFSGGSFSRGSSGGGCFGGSSGGYGGLGGFGGGSFRGSYGSSSFGGSYGGIFGGGSFGGGSFGGGSFGGGGFGGGGFGGGFGGGFGGDGGLLSGNEKVTMQNLNDRLASYLDKVRALEESNYELEGKIKEWYEKHGNSHQGEPRDYSKYYKTIDDLKNQILNLTTDNANILLQIDNARLAADDFRLKYENEVALRQSVEADINGLRRVLDELTLTKADLEMQIESLTEELAYLKKNHEEEMKDLRNVSTGDVNVEMNAAPGVDLTQLLNNMRSQYEQLAEQNRKDAEAWFNEKSKELTTEIDNNIEQISSYKSEITELRRNVQALEIELQSQLALKQSLEASLAETEGR…	7119	6889	1	1	1	786.723	3	0.005	166	184	2	40.71	0.075	R	ALEESNYELEGKIKEWYEK	H						File: ~Y:\CORE\RAW_DATA_2024_QE\P1677_Sigrun_Lange\P1677_1.raw~; SpectrumID: ~8157~; PrecursorID: ~0~; scans: ~16992~
5	2::tr|A0A1B0GVI3|A0A1B0GVI3_HUMAN	Keratin, type I cytoskeletal 10 OS=Homo sapiens OX=9606 GN=KRT10 PE=1 SV=2	2149	66	3e-210	63536	159	119	33	30	48.1	5.18	MSVRYSSSKHYSSSRSGGGGGGGGCGGGGGVSSLRISSSKGSLGGGFSSGGFSGGSFSRGSSGGGCFGGSSGGYGGLGGFGGGSFRGSYGSSSFGGSYGGIFGGGSFGGGSFGGGSFGGGGFGGGGFGGGFGGGFGGDGGLLSGNEKVTMQNLNDRLASYLDKVRALEESNYELEGKIKEWYEKHGNSHQGEPRDYSKYYKTIDDLKNQILNLTTDNANILLQIDNARLAADDFRLKYENEVALRQSVEADINGLRRVLDELTLTKADLEMQIESLTEELAYLKKNHEEEMKDLRNVSTGDVNVEMNAAPGVDLTQLLNNMRSQYEQLAEQNRKDAEAWFNEKSKELTTEIDNNIEQISSYKSEITELRRNVQALEIELQSQLALKQSLEASLAETEGR…	7122	6839	1	1	1	590.297	4	0.0146	166	184	2	26.31	2.1	R	ALEESNYELEGKIKEWYEK	H						File: ~Y:\CORE\RAW_DATA_2024_QE\P1677_Sigrun_Lange\P1677_1.raw~; SpectrumID: ~8107~; PrecursorID: ~0~; scans: ~16930~
5	2::tr|A0A1B0GVI3|A0A1B0GVI3_HUMAN	Keratin, type I cytoskeletal 10 OS=Homo sapiens OX=9606 GN=KRT10 PE=1 SV=2	2149	66	3e-210	63536	159	119	33	30	48.1	5.18	MSVRYSSSKHYSSSRSGGGGGGGGCGGGGGVSSLRISSSKGSLGGGFSSGGFSGGSFSRGSSGGGCFGGSSGGYGGLGGFGGGSFRGSYGSSSFGGSYGGIFGGGSFGGGSFGGGSFGGGGFGGGGFGGGFGGGFGGDGGLLSGNEKVTMQNLNDRLASYLDKVRALEESNYELEGKIKEWYEKHGNSHQGEPRDYSKYYKTIDDLKNQILNLTTDNANILLQIDNARLAADDFRLKYENEVALRQSVEADINGLRRVLDELTLTKADLEMQIESLTEELAYLKKNHEEEMKDLRNVSTGDVNVEMNAAPGVDLTQLLNNMRSQYEQLAEQNRKDAEAWFNEKSKELTTEIDNNIEQISSYKSEITELRRNVQALEIELQSQLALKQSLEASLAETEGR…	7814	6570	1	1	1	646.805	4	-0.0071	323	343	2	36.17	0.059	R	SQYEQLAEQNRKDAEAWFNEK	S						File: ~Y:\CORE\RAW_DATA_2024_QE\P1677_Sigrun_Lange\P1677_1.raw~; SpectrumID: ~7838~; PrecursorID: ~0~; scans: ~16569~
5	2::tr|A0A1B0GVI3|A0A1B0GVI3_HUMAN	Keratin, type I cytoskeletal 10 OS=Homo sapiens OX=9606 GN=KRT10 PE=1 SV=2	2149	66	3e-210	63536	159	119	33	30	48.1	5.18	MSVRYSSSKHYSSSRSGGGGGGGGCGGGGGVSSLRISSSKGSLGGGFSSGGFSGGSFSRGSSGGGCFGGSSGGYGGLGGFGGGSFRGSYGSSSFGGSYGGIFGGGSFGGGSFGGGSFGGGGFGGGGFGGGFGGGFGGDGGLLSGNEKVTMQNLNDRLASYLDKVRALEESNYELEGKIKEWYEKHGNSHQGEPRDYSKYYKTIDDLKNQILNLTTDNANILLQIDNARLAADDFRLKYENEVALRQSVEADINGLRRVLDELTLTKADLEMQIESLTEELAYLKKNHEEEMKDLRNVSTGDVNVEMNAAPGVDLTQLLNNMRSQYEQLAEQNRKDAEAWFNEKSKELTTEIDNNIEQISSYKSEITELRRNVQALEIELQSQLALKQSLEASLAETEGR…	7818	6579	1	1	1	862.074	3	0.0003	323	343	2	52.44	0.0015	R	SQYEQLAEQNRKDAEAWFNEK	S						File: ~Y:\CORE\RAW_DATA_2024_QE\P1677_Sigrun_Lange\P1677_1.raw~; SpectrumID: ~7847~; PrecursorID: ~0~; scans: ~16585~
5	2::tr|A0A1B0GVI3|A0A1B0GVI3_HUMAN	Keratin, type I cytoskeletal 10 OS=Homo sapiens OX=9606 GN=KRT10 PE=1 SV=2	2149	66	3e-210	63536	159	119	33	30	48.1	5.18	MSVRYSSSKHYSSSRSGGGGGGGGCGGGGGVSSLRISSSKGSLGGGFSSGGFSGGSFSRGSSGGGCFGGSSGGYGGLGGFGGGSFRGSYGSSSFGGSYGGIFGGGSFGGGSFGGGSFGGGGFGGGGFGGGFGGGFGGDGGLLSGNEKVTMQNLNDRLASYLDKVRALEESNYELEGKIKEWYEKHGNSHQGEPRDYSKYYKTIDDLKNQILNLTTDNANILLQIDNARLAADDFRLKYENEVALRQSVEADINGLRRVLDELTLTKADLEMQIESLTEELAYLKKNHEEEMKDLRNVSTGDVNVEMNAAPGVDLTQLLNNMRSQYEQLAEQNRKDAEAWFNEKSKELTTEIDNNIEQISSYKSEITELRRNVQALEIELQSQLALKQSLEASLAETEGR…	7823	6411	1	1	1	647.057	4	0.0177	323	343	2	40.26	0.023	R	SQYEQLAEQNRKDAEAWFNEK	S		Deamidated (NQ)	0.000010000000000000000.0			File: ~Y:\CORE\RAW_DATA_2024_QE\P1677_Sigrun_Lange\P1677_1.raw~; SpectrumID: ~7679~; PrecursorID: ~0~; scans: ~16311~
5	2::tr|A0A1B0GVI3|A0A1B0GVI3_HUMAN	Keratin, type I cytoskeletal 10 OS=Homo sapiens OX=9606 GN=KRT10 PE=1 SV=2	2149	66	3e-210	63536	159	119	33	30	48.1	5.18	MSVRYSSSKHYSSSRSGGGGGGGGCGGGGGVSSLRISSSKGSLGGGFSSGGFSGGSFSRGSSGGGCFGGSSGGYGGLGGFGGGSFRGSYGSSSFGGSYGGIFGGGSFGGGSFGGGSFGGGGFGGGGFGGGFGGGFGGDGGLLSGNEKVTMQNLNDRLASYLDKVRALEESNYELEGKIKEWYEKHGNSHQGEPRDYSKYYKTIDDLKNQILNLTTDNANILLQIDNARLAADDFRLKYENEVALRQSVEADINGLRRVLDELTLTKADLEMQIESLTEELAYLKKNHEEEMKDLRNVSTGDVNVEMNAAPGVDLTQLLNNMRSQYEQLAEQNRKDAEAWFNEKSKELTTEIDNNIEQISSYKSEITELRRNVQALEIELQSQLALKQSLEASLAETEGR…	8391	7949	1	1	1	958.132	3	-0.0101	296	322	0	80.29	2.9e-06	R	NVSTGDVNVEMNAAPGVDLTQLLNNMR	S						File: ~Y:\CORE\RAW_DATA_2024_QE\P1677_Sigrun_Lange\P1677_1.raw~; SpectrumID: ~9223~; PrecursorID: ~0~; scans: ~18355~
5	2::tr|A0A1B0GVI3|A0A1B0GVI3_HUMAN	Keratin, type I cytoskeletal 10 OS=Homo sapiens OX=9606 GN=KRT10 PE=1 SV=2	2149	66	3e-210	63536	159	119	33	30	48.1	5.18	MSVRYSSSKHYSSSRSGGGGGGGGCGGGGGVSSLRISSSKGSLGGGFSSGGFSGGSFSRGSSGGGCFGGSSGGYGGLGGFGGGSFRGSYGSSSFGGSYGGIFGGGSFGGGSFGGGSFGGGGFGGGGFGGGFGGGFGGDGGLLSGNEKVTMQNLNDRLASYLDKVRALEESNYELEGKIKEWYEKHGNSHQGEPRDYSKYYKTIDDLKNQILNLTTDNANILLQIDNARLAADDFRLKYENEVALRQSVEADINGLRRVLDELTLTKADLEMQIESLTEELAYLKKNHEEEMKDLRNVSTGDVNVEMNAAPGVDLTQLLNNMRSQYEQLAEQNRKDAEAWFNEKSKELTTEIDNNIEQISSYKSEITELRRNVQALEIELQSQLALKQSLEASLAETEGR…	8421	7971	1	1	1	963.797	3	0.0038	296	322	0	47.35	0.0058	R	NVSTGDVNVEMNAAPGVDLTQLLNNMR	S		Deamidated (NQ); Oxidation (M)	0.000000000021000000000000000.0			File: ~Y:\CORE\RAW_DATA_2024_QE\P1677_Sigrun_Lange\P1677_1.raw~; SpectrumID: ~9245~; PrecursorID: ~0~; scans: ~18378~
5	2::tr|A0A1B0GVI3|A0A1B0GVI3_HUMAN	Keratin, type I cytoskeletal 10 OS=Homo sapiens OX=9606 GN=KRT10 PE=1 SV=2	2149	66	3e-210	63536	159	119	33	30	48.1	5.18	MSVRYSSSKHYSSSRSGGGGGGGGCGGGGGVSSLRISSSKGSLGGGFSSGGFSGGSFSRGSSGGGCFGGSSGGYGGLGGFGGGSFRGSYGSSSFGGSYGGIFGGGSFGGGSFGGGSFGGGGFGGGGFGGGFGGGFGGDGGLLSGNEKVTMQNLNDRLASYLDKVRALEESNYELEGKIKEWYEKHGNSHQGEPRDYSKYYKTIDDLKNQILNLTTDNANILLQIDNARLAADDFRLKYENEVALRQSVEADINGLRRVLDELTLTKADLEMQIESLTEELAYLKKNHEEEMKDLRNVSTGDVNVEMNAAPGVDLTQLLNNMRSQYEQLAEQNRKDAEAWFNEKSKELTTEIDNNIEQISSYKSEITELRRNVQALEIELQSQLALKQSLEASLAETEGR…	8444	7529	1	1	1	1452.69	2	-0.0122	296	322	0	53.76	0.0014	R	NVSTGDVNVEMNAAPGVDLTQLLNNMR	S		2 Oxidation (M)	0.000000000020000000000000020.0			File: ~Y:\CORE\RAW_DATA_2024_QE\P1677_Sigrun_Lange\P1677_1.raw~; SpectrumID: ~8800~; PrecursorID: ~0~; scans: ~17845~
5	2::tr|A0A1B0GVI3|A0A1B0GVI3_HUMAN	Keratin, type I cytoskeletal 10 OS=Homo sapiens OX=9606 GN=KRT10 PE=1 SV=2	2149	66	3e-210	63536	159	119	33	30	48.1	5.18	MSVRYSSSKHYSSSRSGGGGGGGGCGGGGGVSSLRISSSKGSLGGGFSSGGFSGGSFSRGSSGGGCFGGSSGGYGGLGGFGGGSFRGSYGSSSFGGSYGGIFGGGSFGGGSFGGGSFGGGGFGGGGFGGGFGGGFGGDGGLLSGNEKVTMQNLNDRLASYLDKVRALEESNYELEGKIKEWYEKHGNSHQGEPRDYSKYYKTIDDLKNQILNLTTDNANILLQIDNARLAADDFRLKYENEVALRQSVEADINGLRRVLDELTLTKADLEMQIESLTEELAYLKKNHEEEMKDLRNVSTGDVNVEMNAAPGVDLTQLLNNMRSQYEQLAEQNRKDAEAWFNEKSKELTTEIDNNIEQISSYKSEITELRRNVQALEIELQSQLALKQSLEASLAETEGR…	8446	7526	1	1	1	1453.19	2	-0.0033	296	322	0	46.1	0.0081	R	NVSTGDVNVEMNAAPGVDLTQLLNNMR	S		Deamidated (NQ); 2 Oxidation (M)	0.000000000021000000000000020.0			File: ~Y:\CORE\RAW_DATA_2024_QE\P1677_Sigrun_Lange\P1677_1.raw~; SpectrumID: ~8797~; PrecursorID: ~0~; scans: ~17840~
5	2::tr|A0A1B0GVI3|A0A1B0GVI3_HUMAN	Keratin, type I cytoskeletal 10 OS=Homo sapiens OX=9606 GN=KRT10 PE=1 SV=2	2149	66	3e-210	63536	159	119	33	30	48.1	5.18	MSVRYSSSKHYSSSRSGGGGGGGGCGGGGGVSSLRISSSKGSLGGGFSSGGFSGGSFSRGSSGGGCFGGSSGGYGGLGGFGGGSFRGSYGSSSFGGSYGGIFGGGSFGGGSFGGGSFGGGGFGGGGFGGGFGGGFGGDGGLLSGNEKVTMQNLNDRLASYLDKVRALEESNYELEGKIKEWYEKHGNSHQGEPRDYSKYYKTIDDLKNQILNLTTDNANILLQIDNARLAADDFRLKYENEVALRQSVEADINGLRRVLDELTLTKADLEMQIESLTEELAYLKKNHEEEMKDLRNVSTGDVNVEMNAAPGVDLTQLLNNMRSQYEQLAEQNRKDAEAWFNEKSKELTTEIDNNIEQISSYKSEITELRRNVQALEIELQSQLALKQSLEASLAETEGR…	8689	7975	1	1	1	1018.55	3	0.0162	202	228	1	96.85	3.2e-08	K	TIDDLKNQILNLTTDNANILLQIDNAR	L		Deamidated (NQ)	0.000000000010000000000000000.0			File: ~Y:\CORE\RAW_DATA_2024_QE\P1677_Sigrun_Lange\P1677_1.raw~; SpectrumID: ~9249~; PrecursorID: ~0~; scans: ~18382~
5	2::tr|A0A1B0GVI3|A0A1B0GVI3_HUMAN	Keratin, type I cytoskeletal 10 OS=Homo sapiens OX=9606 GN=KRT10 PE=1 SV=2	2149	66	3e-210	63536	159	119	33	30	48.1	5.18	MSVRYSSSKHYSSSRSGGGGGGGGCGGGGGVSSLRISSSKGSLGGGFSSGGFSGGSFSRGSSGGGCFGGSSGGYGGLGGFGGGSFRGSYGSSSFGGSYGGIFGGGSFGGGSFGGGSFGGGGFGGGGFGGGFGGGFGGDGGLLSGNEKVTMQNLNDRLASYLDKVRALEESNYELEGKIKEWYEKHGNSHQGEPRDYSKYYKTIDDLKNQILNLTTDNANILLQIDNARLAADDFRLKYENEVALRQSVEADINGLRRVLDELTLTKADLEMQIESLTEELAYLKKNHEEEMKDLRNVSTGDVNVEMNAAPGVDLTQLLNNMRSQYEQLAEQNRKDAEAWFNEKSKELTTEIDNNIEQISSYKSEITELRRNVQALEIELQSQLALKQSLEASLAETEGR…	8690	7985	1	1	1	764.162	4	0.0163	202	228	1	48.27	0.0023	K	TIDDLKNQILNLTTDNANILLQIDNAR	L		Deamidated (NQ)	0.000000000010000000000000000.0			File: ~Y:\CORE\RAW_DATA_2024_QE\P1677_Sigrun_Lange\P1677_1.raw~; SpectrumID: ~9260~; PrecursorID: ~0~; scans: ~18394~
5	2::tr|A0A1B0GVI3|A0A1B0GVI3_HUMAN	Keratin, type I cytoskeletal 10 OS=Homo sapiens OX=9606 GN=KRT10 PE=1 SV=2	2149	66	3e-210	63536	159	119	33	30	48.1	5.18	MSVRYSSSKHYSSSRSGGGGGGGGCGGGGGVSSLRISSSKGSLGGGFSSGGFSGGSFSRGSSGGGCFGGSSGGYGGLGGFGGGSFRGSYGSSSFGGSYGGIFGGGSFGGGSFGGGSFGGGGFGGGGFGGGFGGGFGGDGGLLSGNEKVTMQNLNDRLASYLDKVRALEESNYELEGKIKEWYEKHGNSHQGEPRDYSKYYKTIDDLKNQILNLTTDNANILLQIDNARLAADDFRLKYENEVALRQSVEADINGLRRVLDELTLTKADLEMQIESLTEELAYLKKNHEEEMKDLRNVSTGDVNVEMNAAPGVDLTQLLNNMRSQYEQLAEQNRKDAEAWFNEKSKELTTEIDNNIEQISSYKSEITELRRNVQALEIELQSQLALKQSLEASLAETEGR…	9425	7932	1	1	1	1043.98	4	-0.0378	286	322	2	22.54	0.77	K	NHEEEMKDLRNVSTGDVNVEMNAAPGVDLTQLLNNMR	S		3 Deamidated (NQ); Oxidation (M)	0.1000020000000000010001000000000000000.0			File: ~Y:\CORE\RAW_DATA_2024_QE\P1677_Sigrun_Lange\P1677_1.raw~; SpectrumID: ~9206~; PrecursorID: ~0~; scans: ~18337~	emPAI	24.45
6	1::sp|cRAP087|P02769|ALBU_BOVIN	Serum albumin OS=Bos taurus GN=ALB PE=1 SV=4	2052	66	1.4e-200	71244	103	77	38	33	62.6	5.82	MKWVTFISLLLLFSSAYSRGVFRRDTHKSEIAHRFKDLGEEHFKGLVLIAFSQYLQQCPFDEHVKLVNELTEFAKTCVADESHAGCEKSLHTLFGDELCKVASLRETYGDMADCCEKQEPERNECFLSHKDDSPDLPKLKPDPNTLCDEFKADEKKFWGKYLYEIARRHPYFYAPELLYYANKYNGVFQECCQAEDKGACLLPKIETMREKVLASSARQRLRCASIQKFGERALKAWSVARLSQKFPKAEFVEVTKLVTDLTKVHKECCHGDLLECADDRADLAKYICDNQDTISSKLKECCDKPLLEKSHCIAEVEKDAIPENLPPLTADFAEDKDVCKNYQEAKDAFLGSFLYEYSRRHPEYAVSVLLRLAKEYEATLEECCAKDDPHACYSTVFDK…	57	2634	1	1	0	395.239	2	-0.0002	257	263	0	51.61	0.00045	K	LVTDLTK	V						File: ~Y:\CORE\RAW_DATA_2024_QE\P1677_Sigrun_Lange\P1677_1.raw~; SpectrumID: ~3733~; PrecursorID: ~0~; scans: ~10403~
6	1::sp|cRAP087|P02769|ALBU_BOVIN	Serum albumin OS=Bos taurus GN=ALB PE=1 SV=4	2052	66	1.4e-200	71244	103	77	38	33	62.6	5.82	MKWVTFISLLLLFSSAYSRGVFRRDTHKSEIAHRFKDLGEEHFKGLVLIAFSQYLQQCPFDEHVKLVNELTEFAKTCVADESHAGCEKSLHTLFGDELCKVASLRETYGDMADCCEKQEPERNECFLSHKDDSPDLPKLKPDPNTLCDEFKADEKKFWGKYLYEIARRHPYFYAPELLYYANKYNGVFQECCQAEDKGACLLPKIETMREKVLASSARQRLRCASIQKFGERALKAWSVARLSQKFPKAEFVEVTKLVTDLTKVHKECCHGDLLECADDRADLAKYICDNQDTISSKLKECCDKPLLEKSHCIAEVEKDAIPENLPPLTADFAEDKDVCKNYQEAKDAFLGSFLYEYSRRHPEYAVSVLLRLAKEYEATLEECCAKDDPHACYSTVFDK…	147	1330	1	1	1	409.716	2	-0.0002	562	568	0	37.44	0.032	K	ATEEQLK	T						File: ~Y:\CORE\RAW_DATA_2024_QE\P1677_Sigrun_Lange\P1677_1.raw~; SpectrumID: ~1686~; PrecursorID: ~0~; scans: ~6506~
6	1::sp|cRAP087|P02769|ALBU_BOVIN	Serum albumin OS=Bos taurus GN=ALB PE=1 SV=4	2052	66	1.4e-200	71244	103	77	38	33	62.6	5.82	MKWVTFISLLLLFSSAYSRGVFRRDTHKSEIAHRFKDLGEEHFKGLVLIAFSQYLQQCPFDEHVKLVNELTEFAKTCVADESHAGCEKSLHTLFGDELCKVASLRETYGDMADCCEKQEPERNECFLSHKDDSPDLPKLKPDPNTLCDEFKADEKKFWGKYLYEIARRHPYFYAPELLYYANKYNGVFQECCQAEDKGACLLPKIETMREKVLASSARQRLRCASIQKFGERALKAWSVARLSQKFPKAEFVEVTKLVTDLTKVHKECCHGDLLECADDRADLAKYICDNQDTISSKLKECCDKPLLEKSHCIAEVEKDAIPENLPPLTADFAEDKDVCKNYQEAKDAFLGSFLYEYSRRHPEYAVSVLLRLAKEYEATLEECCAKDDPHACYSTVFDK…	287	2312	1	1	1	424.255	2	-0.0004	242	248	1	29.53	0.11	R	LSQKFPK	A						File: ~Y:\CORE\RAW_DATA_2024_QE\P1677_Sigrun_Lange\P1677_1.raw~; SpectrumID: ~3380~; PrecursorID: ~0~; scans: ~9719~
6	1::sp|cRAP087|P02769|ALBU_BOVIN	Serum albumin OS=Bos taurus GN=ALB PE=1 SV=4	2052	66	1.4e-200	71244	103	77	38	33	62.6	5.82	MKWVTFISLLLLFSSAYSRGVFRRDTHKSEIAHRFKDLGEEHFKGLVLIAFSQYLQQCPFDEHVKLVNELTEFAKTCVADESHAGCEKSLHTLFGDELCKVASLRETYGDMADCCEKQEPERNECFLSHKDDSPDLPKLKPDPNTLCDEFKADEKKFWGKYLYEIARRHPYFYAPELLYYANKYNGVFQECCQAEDKGACLLPKIETMREKVLASSARQRLRCASIQKFGERALKAWSVARLSQKFPKAEFVEVTKLVTDLTKVHKECCHGDLLECADDRADLAKYICDNQDTISSKLKECCDKPLLEKSHCIAEVEKDAIPENLPPLTADFAEDKDVCKNYQEAKDAFLGSFLYEYSRRHPEYAVSVLLRLAKEYEATLEECCAKDDPHACYSTVFDK…	465	2969	1	1	1	449.746	2	0.0024	483	489	0	27.73	0.18	R	LCVLHEK	T						File: ~Y:\CORE\RAW_DATA_2024_QE\P1677_Sigrun_Lange\P1677_1.raw~; SpectrumID: ~4101~; PrecursorID: ~0~; scans: ~11105~
6	1::sp|cRAP087|P02769|ALBU_BOVIN	Serum albumin OS=Bos taurus GN=ALB PE=1 SV=4	2052	66	1.4e-200	71244	103	77	38	33	62.6	5.82	MKWVTFISLLLLFSSAYSRGVFRRDTHKSEIAHRFKDLGEEHFKGLVLIAFSQYLQQCPFDEHVKLVNELTEFAKTCVADESHAGCEKSLHTLFGDELCKVASLRETYGDMADCCEKQEPERNECFLSHKDDSPDLPKLKPDPNTLCDEFKADEKKFWGKYLYEIARRHPYFYAPELLYYANKYNGVFQECCQAEDKGACLLPKIETMREKVLASSARQRLRCASIQKFGERALKAWSVARLSQKFPKAEFVEVTKLVTDLTKVHKECCHGDLLECADDRADLAKYICDNQDTISSKLKECCDKPLLEKSHCIAEVEKDAIPENLPPLTADFAEDKDVCKNYQEAKDAFLGSFLYEYSRRHPEYAVSVLLRLAKEYEATLEECCAKDDPHACYSTVFDK…	547	2925	1	1	1	461.748	2	0.0002	249	256	0	40.64	0.014	K	AEFVEVTK	L						File: ~Y:\CORE\RAW_DATA_2024_QE\P1677_Sigrun_Lange\P1677_1.raw~; SpectrumID: ~4056~; PrecursorID: ~0~; scans: ~10920~
6	1::sp|cRAP087|P02769|ALBU_BOVIN	Serum albumin OS=Bos taurus GN=ALB PE=1 SV=4	2052	66	1.4e-200	71244	103	77	38	33	62.6	5.82	MKWVTFISLLLLFSSAYSRGVFRRDTHKSEIAHRFKDLGEEHFKGLVLIAFSQYLQQCPFDEHVKLVNELTEFAKTCVADESHAGCEKSLHTLFGDELCKVASLRETYGDMADCCEKQEPERNECFLSHKDDSPDLPKLKPDPNTLCDEFKADEKKFWGKYLYEIARRHPYFYAPELLYYANKYNGVFQECCQAEDKGACLLPKIETMREKVLASSARQRLRCASIQKFGERALKAWSVARLSQKFPKAEFVEVTKLVTDLTKVHKECCHGDLLECADDRADLAKYICDNQDTISSKLKECCDKPLLEKSHCIAEVEKDAIPENLPPLTADFAEDKDVCKNYQEAKDAFLGSFLYEYSRRHPEYAVSVLLRLAKEYEATLEECCAKDDPHACYSTVFDK…	553	4216	1	1	0	464.25	2	-0.0001	161	167	0	34.75	0.037	K	YLYEIAR	R						File: ~Y:\CORE\RAW_DATA_2024_QE\P1677_Sigrun_Lange\P1677_1.raw~; SpectrumID: ~5440~; PrecursorID: ~0~; scans: ~13353~
6	1::sp|cRAP087|P02769|ALBU_BOVIN	Serum albumin OS=Bos taurus GN=ALB PE=1 SV=4	2052	66	1.4e-200	71244	103	77	38	33	62.6	5.82	MKWVTFISLLLLFSSAYSRGVFRRDTHKSEIAHRFKDLGEEHFKGLVLIAFSQYLQQCPFDEHVKLVNELTEFAKTCVADESHAGCEKSLHTLFGDELCKVASLRETYGDMADCCEKQEPERNECFLSHKDDSPDLPKLKPDPNTLCDEFKADEKKFWGKYLYEIARRHPYFYAPELLYYANKYNGVFQECCQAEDKGACLLPKIETMREKVLASSARQRLRCASIQKFGERALKAWSVARLSQKFPKAEFVEVTKLVTDLTKVHKECCHGDLLECADDRADLAKYICDNQDTISSKLKECCDKPLLEKSHCIAEVEKDAIPENLPPLTADFAEDKDVCKNYQEAKDAFLGSFLYEYSRRHPEYAVSVLLRLAKEYEATLEECCAKDDPHACYSTVFDK…	852	6480	1	1	1	507.813	2	0.0001	549	557	0	74.32	4.1e-06	K	QTALVELLK	H						File: ~Y:\CORE\RAW_DATA_2024_QE\P1677_Sigrun_Lange\P1677_1.raw~; SpectrumID: ~7748~; PrecursorID: ~0~; scans: ~16422~
6	1::sp|cRAP087|P02769|ALBU_BOVIN	Serum albumin OS=Bos taurus GN=ALB PE=1 SV=4	2052	66	1.4e-200	71244	103	77	38	33	62.6	5.82	MKWVTFISLLLLFSSAYSRGVFRRDTHKSEIAHRFKDLGEEHFKGLVLIAFSQYLQQCPFDEHVKLVNELTEFAKTCVADESHAGCEKSLHTLFGDELCKVASLRETYGDMADCCEKQEPERNECFLSHKDDSPDLPKLKPDPNTLCDEFKADEKKFWGKYLYEIARRHPYFYAPELLYYANKYNGVFQECCQAEDKGACLLPKIETMREKVLASSARQRLRCASIQKFGERALKAWSVARLSQKFPKAEFVEVTKLVTDLTKVHKECCHGDLLECADDRADLAKYICDNQDTISSKLKECCDKPLLEKSHCIAEVEKDAIPENLPPLTADFAEDKDVCKNYQEAKDAFLGSFLYEYSRRHPEYAVSVLLRLAKEYEATLEECCAKDDPHACYSTVFDK…	1068	1720	1	1	1	534.724	2	-0.0006	413	420	0	40.96	0.0027	K	QNCDQFEK	L						File: ~Y:\CORE\RAW_DATA_2024_QE\P1677_Sigrun_Lange\P1677_1.raw~; SpectrumID: ~2477~; PrecursorID: ~0~; scans: ~7729~
6	1::sp|cRAP087|P02769|ALBU_BOVIN	Serum albumin OS=Bos taurus GN=ALB PE=1 SV=4	2052	66	1.4e-200	71244	103	77	38	33	62.6	5.82	MKWVTFISLLLLFSSAYSRGVFRRDTHKSEIAHRFKDLGEEHFKGLVLIAFSQYLQQCPFDEHVKLVNELTEFAKTCVADESHAGCEKSLHTLFGDELCKVASLRETYGDMADCCEKQEPERNECFLSHKDDSPDLPKLKPDPNTLCDEFKADEKKFWGKYLYEIARRHPYFYAPELLYYANKYNGVFQECCQAEDKGACLLPKIETMREKVLASSARQRLRCASIQKFGERALKAWSVARLSQKFPKAEFVEVTKLVTDLTKVHKECCHGDLLECADDRADLAKYICDNQDTISSKLKECCDKPLLEKSHCIAEVEKDAIPENLPPLTADFAEDKDVCKNYQEAKDAFLGSFLYEYSRRHPEYAVSVLLRLAKEYEATLEECCAKDDPHACYSTVFDK…	1271	2967	1	1	1	554.259	2	-0.0038	588	597	0	45.03	0.0043	K	EACFAVEGPK	L						File: ~Y:\CORE\RAW_DATA_2024_QE\P1677_Sigrun_Lange\P1677_1.raw~; SpectrumID: ~4099~; PrecursorID: ~0~; scans: ~11100~
6	1::sp|cRAP087|P02769|ALBU_BOVIN	Serum albumin OS=Bos taurus GN=ALB PE=1 SV=4	2052	66	1.4e-200	71244	103	77	38	33	62.6	5.82	MKWVTFISLLLLFSSAYSRGVFRRDTHKSEIAHRFKDLGEEHFKGLVLIAFSQYLQQCPFDEHVKLVNELTEFAKTCVADESHAGCEKSLHTLFGDELCKVASLRETYGDMADCCEKQEPERNECFLSHKDDSPDLPKLKPDPNTLCDEFKADEKKFWGKYLYEIARRHPYFYAPELLYYANKYNGVFQECCQAEDKGACLLPKIETMREKVLASSARQRLRCASIQKFGERALKAWSVARLSQKFPKAEFVEVTKLVTDLTKVHKECCHGDLLECADDRADLAKYICDNQDTISSKLKECCDKPLLEKSHCIAEVEKDAIPENLPPLTADFAEDKDVCKNYQEAKDAFLGSFLYEYSRRHPEYAVSVLLRLAKEYEATLEECCAKDDPHACYSTVFDK…	1425	2254	1	1	0	569.752	2	-0.0018	499	507	0	54.36	0.00043	K	CCTESLVNR	R						File: ~Y:\CORE\RAW_DATA_2024_QE\P1677_Sigrun_Lange\P1677_1.raw~; SpectrumID: ~3317~; PrecursorID: ~0~; scans: ~9460~
6	1::sp|cRAP087|P02769|ALBU_BOVIN	Serum albumin OS=Bos taurus GN=ALB PE=1 SV=4	2052	66	1.4e-200	71244	103	77	38	33	62.6	5.82	MKWVTFISLLLLFSSAYSRGVFRRDTHKSEIAHRFKDLGEEHFKGLVLIAFSQYLQQCPFDEHVKLVNELTEFAKTCVADESHAGCEKSLHTLFGDELCKVASLRETYGDMADCCEKQEPERNECFLSHKDDSPDLPKLKPDPNTLCDEFKADEKKFWGKYLYEIARRHPYFYAPELLYYANKYNGVFQECCQAEDKGACLLPKIETMREKVLASSARQRLRCASIQKFGERALKAWSVARLSQKFPKAEFVEVTKLVTDLTKVHKECCHGDLLECADDRADLAKYICDNQDTISSKLKECCDKPLLEKSHCIAEVEKDAIPENLPPLTADFAEDKDVCKNYQEAKDAFLGSFLYEYSRRHPEYAVSVLLRLAKEYEATLEECCAKDDPHACYSTVFDK…	1458	6091	1	1	1	571.86	2	-0.0021	548	557	1	69.71	3.8e-06	K	KQTALVELLK	H						File: ~Y:\CORE\RAW_DATA_2024_QE\P1677_Sigrun_Lange\P1677_1.raw~; SpectrumID: ~7357~; PrecursorID: ~0~; scans: ~15923~
6	1::sp|cRAP087|P02769|ALBU_BOVIN	Serum albumin OS=Bos taurus GN=ALB PE=1 SV=4	2052	66	1.4e-200	71244	103	77	38	33	62.6	5.82	MKWVTFISLLLLFSSAYSRGVFRRDTHKSEIAHRFKDLGEEHFKGLVLIAFSQYLQQCPFDEHVKLVNELTEFAKTCVADESHAGCEKSLHTLFGDELCKVASLRETYGDMADCCEKQEPERNECFLSHKDDSPDLPKLKPDPNTLCDEFKADEKKFWGKYLYEIARRHPYFYAPELLYYANKYNGVFQECCQAEDKGACLLPKIETMREKVLASSARQRLRCASIQKFGERALKAWSVARLSQKFPKAEFVEVTKLVTDLTKVHKECCHGDLLECADDRADLAKYICDNQDTISSKLKECCDKPLLEKSHCIAEVEKDAIPENLPPLTADFAEDKDVCKNYQEAKDAFLGSFLYEYSRRHPEYAVSVLLRLAKEYEATLEECCAKDDPHACYSTVFDK…	1459	6107	1	1	1	381.576	3	-0.0006	548	557	1	52.1	0.00021	K	KQTALVELLK	H						File: ~Y:\CORE\RAW_DATA_2024_QE\P1677_Sigrun_Lange\P1677_1.raw~; SpectrumID: ~7373~; PrecursorID: ~0~; scans: ~15940~
6	1::sp|cRAP087|P02769|ALBU_BOVIN	Serum albumin OS=Bos taurus GN=ALB PE=1 SV=4	2052	66	1.4e-200	71244	103	77	38	33	62.6	5.82	MKWVTFISLLLLFSSAYSRGVFRRDTHKSEIAHRFKDLGEEHFKGLVLIAFSQYLQQCPFDEHVKLVNELTEFAKTCVADESHAGCEKSLHTLFGDELCKVASLRETYGDMADCCEKQEPERNECFLSHKDDSPDLPKLKPDPNTLCDEFKADEKKFWGKYLYEIARRHPYFYAPELLYYANKYNGVFQECCQAEDKGACLLPKIETMREKVLASSARQRLRCASIQKFGERALKAWSVARLSQKFPKAEFVEVTKLVTDLTKVHKECCHGDLLECADDRADLAKYICDNQDTISSKLKECCDKPLLEKSHCIAEVEKDAIPENLPPLTADFAEDKDVCKNYQEAKDAFLGSFLYEYSRRHPEYAVSVLLRLAKEYEATLEECCAKDDPHACYSTVFDK…	1559	5145	1	1	1	582.317	2	-0.0036	66	75	0	56.2	0.00049	K	LVNELTEFAK	T						File: ~Y:\CORE\RAW_DATA_2024_QE\P1677_Sigrun_Lange\P1677_1.raw~; SpectrumID: ~6399~; PrecursorID: ~0~; scans: ~14647~
6	1::sp|cRAP087|P02769|ALBU_BOVIN	Serum albumin OS=Bos taurus GN=ALB PE=1 SV=4	2052	66	1.4e-200	71244	103	77	38	33	62.6	5.82	MKWVTFISLLLLFSSAYSRGVFRRDTHKSEIAHRFKDLGEEHFKGLVLIAFSQYLQQCPFDEHVKLVNELTEFAKTCVADESHAGCEKSLHTLFGDELCKVASLRETYGDMADCCEKQEPERNECFLSHKDDSPDLPKLKPDPNTLCDEFKADEKKFWGKYLYEIARRHPYFYAPELLYYANKYNGVFQECCQAEDKGACLLPKIETMREKVLASSARQRLRCASIQKFGERALKAWSVARLSQKFPKAEFVEVTKLVTDLTKVHKECCHGDLLECADDRADLAKYICDNQDTISSKLKECCDKPLLEKSHCIAEVEKDAIPENLPPLTADFAEDKDVCKNYQEAKDAFLGSFLYEYSRRHPEYAVSVLLRLAKEYEATLEECCAKDDPHACYSTVFDK…	2046	5322	1	1	1	417.212	3	-0.0002	35	44	1	32.31	0.15	R	FKDLGEEHFK	G						File: ~Y:\CORE\RAW_DATA_2024_QE\P1677_Sigrun_Lange\P1677_1.raw~; SpectrumID: ~6581~; PrecursorID: ~0~; scans: ~14899~
6	1::sp|cRAP087|P02769|ALBU_BOVIN	Serum albumin OS=Bos taurus GN=ALB PE=1 SV=4	2052	66	1.4e-200	71244	103	77	38	33	62.6	5.82	MKWVTFISLLLLFSSAYSRGVFRRDTHKSEIAHRFKDLGEEHFKGLVLIAFSQYLQQCPFDEHVKLVNELTEFAKTCVADESHAGCEKSLHTLFGDELCKVASLRETYGDMADCCEKQEPERNECFLSHKDDSPDLPKLKPDPNTLCDEFKADEKKFWGKYLYEIARRHPYFYAPELLYYANKYNGVFQECCQAEDKGACLLPKIETMREKVLASSARQRLRCASIQKFGERALKAWSVARLSQKFPKAEFVEVTKLVTDLTKVHKECCHGDLLECADDRADLAKYICDNQDTISSKLKECCDKPLLEKSHCIAEVEKDAIPENLPPLTADFAEDKDVCKNYQEAKDAFLGSFLYEYSRRHPEYAVSVLLRLAKEYEATLEECCAKDDPHACYSTVFDK…	2048	5273	1	1	1	625.318	2	0.0071	35	44	1	35.32	0.074	R	FKDLGEEHFK	G						File: ~Y:\CORE\RAW_DATA_2024_QE\P1677_Sigrun_Lange\P1677_1.raw~; SpectrumID: ~6531~; PrecursorID: ~0~; scans: ~14837~
6	1::sp|cRAP087|P02769|ALBU_BOVIN	Serum albumin OS=Bos taurus GN=ALB PE=1 SV=4	2052	66	1.4e-200	71244	103	77	38	33	62.6	5.82	MKWVTFISLLLLFSSAYSRGVFRRDTHKSEIAHRFKDLGEEHFKGLVLIAFSQYLQQCPFDEHVKLVNELTEFAKTCVADESHAGCEKSLHTLFGDELCKVASLRETYGDMADCCEKQEPERNECFLSHKDDSPDLPKLKPDPNTLCDEFKADEKKFWGKYLYEIARRHPYFYAPELLYYANKYNGVFQECCQAEDKGACLLPKIETMREKVLASSARQRLRCASIQKFGERALKAWSVARLSQKFPKAEFVEVTKLVTDLTKVHKECCHGDLLECADDRADLAKYICDNQDTISSKLKECCDKPLLEKSHCIAEVEKDAIPENLPPLTADFAEDKDVCKNYQEAKDAFLGSFLYEYSRRHPEYAVSVLLRLAKEYEATLEECCAKDDPHACYSTVFDK…	2250	6456	1	1	1	642.357	2	-0.0033	361	371	0	42.58	0.0068	R	HPEYAVSVLLR	L						File: ~Y:\CORE\RAW_DATA_2024_QE\P1677_Sigrun_Lange\P1677_1.raw~; SpectrumID: ~7724~; PrecursorID: ~0~; scans: ~16384~
6	1::sp|cRAP087|P02769|ALBU_BOVIN	Serum albumin OS=Bos taurus GN=ALB PE=1 SV=4	2052	66	1.4e-200	71244	103	77	38	33	62.6	5.82	MKWVTFISLLLLFSSAYSRGVFRRDTHKSEIAHRFKDLGEEHFKGLVLIAFSQYLQQCPFDEHVKLVNELTEFAKTCVADESHAGCEKSLHTLFGDELCKVASLRETYGDMADCCEKQEPERNECFLSHKDDSPDLPKLKPDPNTLCDEFKADEKKFWGKYLYEIARRHPYFYAPELLYYANKYNGVFQECCQAEDKGACLLPKIETMREKVLASSARQRLRCASIQKFGERALKAWSVARLSQKFPKAEFVEVTKLVTDLTKVHKECCHGDLLECADDRADLAKYICDNQDTISSKLKECCDKPLLEKSHCIAEVEKDAIPENLPPLTADFAEDKDVCKNYQEAKDAFLGSFLYEYSRRHPEYAVSVLLRLAKEYEATLEECCAKDDPHACYSTVFDK…	2397	4455	1	1	1	653.361	2	-0.0016	402	412	0	60.79	0.00014	K	HLVDEPQNLIK	Q						File: ~Y:\CORE\RAW_DATA_2024_QE\P1677_Sigrun_Lange\P1677_1.raw~; SpectrumID: ~5690~; PrecursorID: ~0~; scans: ~13707~
6	1::sp|cRAP087|P02769|ALBU_BOVIN	Serum albumin OS=Bos taurus GN=ALB PE=1 SV=4	2052	66	1.4e-200	71244	103	77	38	33	62.6	5.82	MKWVTFISLLLLFSSAYSRGVFRRDTHKSEIAHRFKDLGEEHFKGLVLIAFSQYLQQCPFDEHVKLVNELTEFAKTCVADESHAGCEKSLHTLFGDELCKVASLRETYGDMADCCEKQEPERNECFLSHKDDSPDLPKLKPDPNTLCDEFKADEKKFWGKYLYEIARRHPYFYAPELLYYANKYNGVFQECCQAEDKGACLLPKIETMREKVLASSARQRLRCASIQKFGERALKAWSVARLSQKFPKAEFVEVTKLVTDLTKVHKECCHGDLLECADDRADLAKYICDNQDTISSKLKECCDKPLLEKSHCIAEVEKDAIPENLPPLTADFAEDKDVCKNYQEAKDAFLGSFLYEYSRRHPEYAVSVLLRLAKEYEATLEECCAKDDPHACYSTVFDK…	2398	4347	1	1	1	435.91	3	-0.0011	402	412	0	37.39	0.031	K	HLVDEPQNLIK	Q						File: ~Y:\CORE\RAW_DATA_2024_QE\P1677_Sigrun_Lange\P1677_1.raw~; SpectrumID: ~5575~; PrecursorID: ~0~; scans: ~13525~
6	1::sp|cRAP087|P02769|ALBU_BOVIN	Serum albumin OS=Bos taurus GN=ALB PE=1 SV=4	2052	66	1.4e-200	71244	103	77	38	33	62.6	5.82	MKWVTFISLLLLFSSAYSRGVFRRDTHKSEIAHRFKDLGEEHFKGLVLIAFSQYLQQCPFDEHVKLVNELTEFAKTCVADESHAGCEKSLHTLFGDELCKVASLRETYGDMADCCEKQEPERNECFLSHKDDSPDLPKLKPDPNTLCDEFKADEKKFWGKYLYEIARRHPYFYAPELLYYANKYNGVFQECCQAEDKGACLLPKIETMREKVLASSARQRLRCASIQKFGERALKAWSVARLSQKFPKAEFVEVTKLVTDLTKVHKECCHGDLLECADDRADLAKYICDNQDTISSKLKECCDKPLLEKSHCIAEVEKDAIPENLPPLTADFAEDKDVCKNYQEAKDAFLGSFLYEYSRRHPEYAVSVLLRLAKEYEATLEECCAKDDPHACYSTVFDK…	3126	6337	1	1	1	708.349	2	0.0039	569	580	0	73.88	7.2e-06	K	TVMENFVAFVDK	C		Oxidation (M)	0.002000000000.0			File: ~Y:\CORE\RAW_DATA_2024_QE\P1677_Sigrun_Lange\P1677_1.raw~; SpectrumID: ~7605~; PrecursorID: ~0~; scans: ~16202~
6	1::sp|cRAP087|P02769|ALBU_BOVIN	Serum albumin OS=Bos taurus GN=ALB PE=1 SV=4	2052	66	1.4e-200	71244	103	77	38	33	62.6	5.82	MKWVTFISLLLLFSSAYSRGVFRRDTHKSEIAHRFKDLGEEHFKGLVLIAFSQYLQQCPFDEHVKLVNELTEFAKTCVADESHAGCEKSLHTLFGDELCKVASLRETYGDMADCCEKQEPERNECFLSHKDDSPDLPKLKPDPNTLCDEFKADEKKFWGKYLYEIARRHPYFYAPELLYYANKYNGVFQECCQAEDKGACLLPKIETMREKVLASSARQRLRCASIQKFGERALKAWSVARLSQKFPKAEFVEVTKLVTDLTKVHKECCHGDLLECADDRADLAKYICDNQDTISSKLKECCDKPLLEKSHCIAEVEKDAIPENLPPLTADFAEDKDVCKNYQEAKDAFLGSFLYEYSRRHPEYAVSVLLRLAKEYEATLEECCAKDDPHACYSTVFDK…	3146	6462	1	1	1	473.902	3	-0.003	89	100	0	47.11	0.0044	K	SLHTLFGDELCK	V						File: ~Y:\CORE\RAW_DATA_2024_QE\P1677_Sigrun_Lange\P1677_1.raw~; SpectrumID: ~7730~; PrecursorID: ~0~; scans: ~16394~
6	1::sp|cRAP087|P02769|ALBU_BOVIN	Serum albumin OS=Bos taurus GN=ALB PE=1 SV=4	2052	66	1.4e-200	71244	103	77	38	33	62.6	5.82	MKWVTFISLLLLFSSAYSRGVFRRDTHKSEIAHRFKDLGEEHFKGLVLIAFSQYLQQCPFDEHVKLVNELTEFAKTCVADESHAGCEKSLHTLFGDELCKVASLRETYGDMADCCEKQEPERNECFLSHKDDSPDLPKLKPDPNTLCDEFKADEKKFWGKYLYEIARRHPYFYAPELLYYANKYNGVFQECCQAEDKGACLLPKIETMREKVLASSARQRLRCASIQKFGERALKAWSVARLSQKFPKAEFVEVTKLVTDLTKVHKECCHGDLLECADDRADLAKYICDNQDTISSKLKECCDKPLLEKSHCIAEVEKDAIPENLPPLTADFAEDKDVCKNYQEAKDAFLGSFLYEYSRRHPEYAVSVLLRLAKEYEATLEECCAKDDPHACYSTVFDK…	3147	6274	1	1	1	710.349	2	-0.0024	89	100	0	70.41	2.1e-05	K	SLHTLFGDELCK	V						File: ~Y:\CORE\RAW_DATA_2024_QE\P1677_Sigrun_Lange\P1677_1.raw~; SpectrumID: ~7541~; PrecursorID: ~0~; scans: ~16133~
6	1::sp|cRAP087|P02769|ALBU_BOVIN	Serum albumin OS=Bos taurus GN=ALB PE=1 SV=4	2052	66	1.4e-200	71244	103	77	38	33	62.6	5.82	MKWVTFISLLLLFSSAYSRGVFRRDTHKSEIAHRFKDLGEEHFKGLVLIAFSQYLQQCPFDEHVKLVNELTEFAKTCVADESHAGCEKSLHTLFGDELCKVASLRETYGDMADCCEKQEPERNECFLSHKDDSPDLPKLKPDPNTLCDEFKADEKKFWGKYLYEIARRHPYFYAPELLYYANKYNGVFQECCQAEDKGACLLPKIETMREKVLASSARQRLRCASIQKFGERALKAWSVARLSQKFPKAEFVEVTKLVTDLTKVHKECCHGDLLECADDRADLAKYICDNQDTISSKLKECCDKPLLEKSHCIAEVEKDAIPENLPPLTADFAEDKDVCKNYQEAKDAFLGSFLYEYSRRHPEYAVSVLLRLAKEYEATLEECCAKDDPHACYSTVFDK…	3269	7740	1	1	1	720.408	2	-0.0033	360	371	1	48.43	0.0015	R	RHPEYAVSVLLR	L						File: ~Y:\CORE\RAW_DATA_2024_QE\P1677_Sigrun_Lange\P1677_1.raw~; SpectrumID: ~9011~; PrecursorID: ~0~; scans: ~18132~
6	1::sp|cRAP087|P02769|ALBU_BOVIN	Serum albumin OS=Bos taurus GN=ALB PE=1 SV=4	2052	66	1.4e-200	71244	103	77	38	33	62.6	5.82	MKWVTFISLLLLFSSAYSRGVFRRDTHKSEIAHRFKDLGEEHFKGLVLIAFSQYLQQCPFDEHVKLVNELTEFAKTCVADESHAGCEKSLHTLFGDELCKVASLRETYGDMADCCEKQEPERNECFLSHKDDSPDLPKLKPDPNTLCDEFKADEKKFWGKYLYEIARRHPYFYAPELLYYANKYNGVFQECCQAEDKGACLLPKIETMREKVLASSARQRLRCASIQKFGERALKAWSVARLSQKFPKAEFVEVTKLVTDLTKVHKECCHGDLLECADDRADLAKYICDNQDTISSKLKECCDKPLLEKSHCIAEVEKDAIPENLPPLTADFAEDKDVCKNYQEAKDAFLGSFLYEYSRRHPEYAVSVLLRLAKEYEATLEECCAKDDPHACYSTVFDK…	3270	7718	1	1	1	480.609	3	0.0002	360	371	1	69.75	1.1e-05	R	RHPEYAVSVLLR	L						File: ~Y:\CORE\RAW_DATA_2024_QE\P1677_Sigrun_Lange\P1677_1.raw~; SpectrumID: ~8989~; PrecursorID: ~0~; scans: ~18108~
6	1::sp|cRAP087|P02769|ALBU_BOVIN	Serum albumin OS=Bos taurus GN=ALB PE=1 SV=4	2052	66	1.4e-200	71244	103	77	38	33	62.6	5.82	MKWVTFISLLLLFSSAYSRGVFRRDTHKSEIAHRFKDLGEEHFKGLVLIAFSQYLQQCPFDEHVKLVNELTEFAKTCVADESHAGCEKSLHTLFGDELCKVASLRETYGDMADCCEKQEPERNECFLSHKDDSPDLPKLKPDPNTLCDEFKADEKKFWGKYLYEIARRHPYFYAPELLYYANKYNGVFQECCQAEDKGACLLPKIETMREKVLASSARQRLRCASIQKFGERALKAWSVARLSQKFPKAEFVEVTKLVTDLTKVHKECCHGDLLECADDRADLAKYICDNQDTISSKLKECCDKPLLEKSHCIAEVEKDAIPENLPPLTADFAEDKDVCKNYQEAKDAFLGSFLYEYSRRHPEYAVSVLLRLAKEYEATLEECCAKDDPHACYSTVFDK…	3293	2270	1	1	1	722.323	2	-0.0026	286	297	0	73.97	5.9e-06	K	YICDNQDTISSK	L						File: ~Y:\CORE\RAW_DATA_2024_QE\P1677_Sigrun_Lange\P1677_1.raw~; SpectrumID: ~3336~; PrecursorID: ~0~; scans: ~9565~
6	1::sp|cRAP087|P02769|ALBU_BOVIN	Serum albumin OS=Bos taurus GN=ALB PE=1 SV=4	2052	66	1.4e-200	71244	103	77	38	33	62.6	5.82	MKWVTFISLLLLFSSAYSRGVFRRDTHKSEIAHRFKDLGEEHFKGLVLIAFSQYLQQCPFDEHVKLVNELTEFAKTCVADESHAGCEKSLHTLFGDELCKVASLRETYGDMADCCEKQEPERNECFLSHKDDSPDLPKLKPDPNTLCDEFKADEKKFWGKYLYEIARRHPYFYAPELLYYANKYNGVFQECCQAEDKGACLLPKIETMREKVLASSARQRLRCASIQKFGERALKAWSVARLSQKFPKAEFVEVTKLVTDLTKVHKECCHGDLLECADDRADLAKYICDNQDTISSKLKECCDKPLLEKSHCIAEVEKDAIPENLPPLTADFAEDKDVCKNYQEAKDAFLGSFLYEYSRRHPEYAVSVLLRLAKEYEATLEECCAKDDPHACYSTVFDK…	3441	1733	1	1	1	488.535	3	0.001	76	88	0	45.72	0.00066	K	TCVADESHAGCEK	S						File: ~Y:\CORE\RAW_DATA_2024_QE\P1677_Sigrun_Lange\P1677_1.raw~; SpectrumID: ~2503~; PrecursorID: ~0~; scans: ~7776~
6	1::sp|cRAP087|P02769|ALBU_BOVIN	Serum albumin OS=Bos taurus GN=ALB PE=1 SV=4	2052	66	1.4e-200	71244	103	77	38	33	62.6	5.82	MKWVTFISLLLLFSSAYSRGVFRRDTHKSEIAHRFKDLGEEHFKGLVLIAFSQYLQQCPFDEHVKLVNELTEFAKTCVADESHAGCEKSLHTLFGDELCKVASLRETYGDMADCCEKQEPERNECFLSHKDDSPDLPKLKPDPNTLCDEFKADEKKFWGKYLYEIARRHPYFYAPELLYYANKYNGVFQECCQAEDKGACLLPKIETMREKVLASSARQRLRCASIQKFGERALKAWSVARLSQKFPKAEFVEVTKLVTDLTKVHKECCHGDLLECADDRADLAKYICDNQDTISSKLKECCDKPLLEKSHCIAEVEKDAIPENLPPLTADFAEDKDVCKNYQEAKDAFLGSFLYEYSRRHPEYAVSVLLRLAKEYEATLEECCAKDDPHACYSTVFDK…	3531	7221	1	1	1	740.409	2	0.0146	421	433	0	86.13	3.7e-07	K	LGEYGFQNALIVR	Y						File: ~Y:\CORE\RAW_DATA_2024_QE\P1677_Sigrun_Lange\P1677_1.raw~; SpectrumID: ~8489~; PrecursorID: ~0~; scans: ~17440~
6	1::sp|cRAP087|P02769|ALBU_BOVIN	Serum albumin OS=Bos taurus GN=ALB PE=1 SV=4	2052	66	1.4e-200	71244	103	77	38	33	62.6	5.82	MKWVTFISLLLLFSSAYSRGVFRRDTHKSEIAHRFKDLGEEHFKGLVLIAFSQYLQQCPFDEHVKLVNELTEFAKTCVADESHAGCEKSLHTLFGDELCKVASLRETYGDMADCCEKQEPERNECFLSHKDDSPDLPKLKPDPNTLCDEFKADEKKFWGKYLYEIARRHPYFYAPELLYYANKYNGVFQECCQAEDKGACLLPKIETMREKVLASSARQRLRCASIQKFGERALKAWSVARLSQKFPKAEFVEVTKLVTDLTKVHKECCHGDLLECADDRADLAKYICDNQDTISSKLKECCDKPLLEKSHCIAEVEKDAIPENLPPLTADFAEDKDVCKNYQEAKDAFLGSFLYEYSRRHPEYAVSVLLRLAKEYEATLEECCAKDDPHACYSTVFDK…	3536	7027	1	1	1	740.897	2	0.0072	421	433	0	76.72	7.7e-06	K	LGEYGFQNALIVR	Y		Deamidated (NQ)	0.0000001000000.0			File: ~Y:\CORE\RAW_DATA_2024_QE\P1677_Sigrun_Lange\P1677_1.raw~; SpectrumID: ~8295~; PrecursorID: ~0~; scans: ~17163~
6	1::sp|cRAP087|P02769|ALBU_BOVIN	Serum albumin OS=Bos taurus GN=ALB PE=1 SV=4	2052	66	1.4e-200	71244	103	77	38	33	62.6	5.82	MKWVTFISLLLLFSSAYSRGVFRRDTHKSEIAHRFKDLGEEHFKGLVLIAFSQYLQQCPFDEHVKLVNELTEFAKTCVADESHAGCEKSLHTLFGDELCKVASLRETYGDMADCCEKQEPERNECFLSHKDDSPDLPKLKPDPNTLCDEFKADEKKFWGKYLYEIARRHPYFYAPELLYYANKYNGVFQECCQAEDKGACLLPKIETMREKVLASSARQRLRCASIQKFGERALKAWSVARLSQKFPKAEFVEVTKLVTDLTKVHKECCHGDLLECADDRADLAKYICDNQDTISSKLKECCDKPLLEKSHCIAEVEKDAIPENLPPLTADFAEDKDVCKNYQEAKDAFLGSFLYEYSRRHPEYAVSVLLRLAKEYEATLEECCAKDDPHACYSTVFDK…	3687	2587	1	1	1	751.809	2	-0.003	375	386	0	74.81	1.2e-06	K	EYEATLEECCAK	D						File: ~Y:\CORE\RAW_DATA_2024_QE\P1677_Sigrun_Lange\P1677_1.raw~; SpectrumID: ~3682~; PrecursorID: ~0~; scans: ~10293~
6	1::sp|cRAP087|P02769|ALBU_BOVIN	Serum albumin OS=Bos taurus GN=ALB PE=1 SV=4	2052	66	1.4e-200	71244	103	77	38	33	62.6	5.82	MKWVTFISLLLLFSSAYSRGVFRRDTHKSEIAHRFKDLGEEHFKGLVLIAFSQYLQQCPFDEHVKLVNELTEFAKTCVADESHAGCEKSLHTLFGDELCKVASLRETYGDMADCCEKQEPERNECFLSHKDDSPDLPKLKPDPNTLCDEFKADEKKFWGKYLYEIARRHPYFYAPELLYYANKYNGVFQECCQAEDKGACLLPKIETMREKVLASSARQRLRCASIQKFGERALKAWSVARLSQKFPKAEFVEVTKLVTDLTKVHKECCHGDLLECADDRADLAKYICDNQDTISSKLKECCDKPLLEKSHCIAEVEKDAIPENLPPLTADFAEDKDVCKNYQEAKDAFLGSFLYEYSRRHPEYAVSVLLRLAKEYEATLEECCAKDDPHACYSTVFDK…	3885	3948	1	1	1	383.951	4	-0.0007	298	309	1	21.03	2.3	K	LKECCDKPLLEK	S						File: ~Y:\CORE\RAW_DATA_2024_QE\P1677_Sigrun_Lange\P1677_1.raw~; SpectrumID: ~5162~; PrecursorID: ~0~; scans: ~12991~
6	1::sp|cRAP087|P02769|ALBU_BOVIN	Serum albumin OS=Bos taurus GN=ALB PE=1 SV=4	2052	66	1.4e-200	71244	103	77	38	33	62.6	5.82	MKWVTFISLLLLFSSAYSRGVFRRDTHKSEIAHRFKDLGEEHFKGLVLIAFSQYLQQCPFDEHVKLVNELTEFAKTCVADESHAGCEKSLHTLFGDELCKVASLRETYGDMADCCEKQEPERNECFLSHKDDSPDLPKLKPDPNTLCDEFKADEKKFWGKYLYEIARRHPYFYAPELLYYANKYNGVFQECCQAEDKGACLLPKIETMREKVLASSARQRLRCASIQKFGERALKAWSVARLSQKFPKAEFVEVTKLVTDLTKVHKECCHGDLLECADDRADLAKYICDNQDTISSKLKECCDKPLLEKSHCIAEVEKDAIPENLPPLTADFAEDKDVCKNYQEAKDAFLGSFLYEYSRRHPEYAVSVLLRLAKEYEATLEECCAKDDPHACYSTVFDK…	3889	3786	1	1	1	511.599	3	0.0014	298	309	1	61.58	0.0002	K	LKECCDKPLLEK	S						File: ~Y:\CORE\RAW_DATA_2024_QE\P1677_Sigrun_Lange\P1677_1.raw~; SpectrumID: ~4985~; PrecursorID: ~0~; scans: ~12742~
6	1::sp|cRAP087|P02769|ALBU_BOVIN	Serum albumin OS=Bos taurus GN=ALB PE=1 SV=4	2052	66	1.4e-200	71244	103	77	38	33	62.6	5.82	MKWVTFISLLLLFSSAYSRGVFRRDTHKSEIAHRFKDLGEEHFKGLVLIAFSQYLQQCPFDEHVKLVNELTEFAKTCVADESHAGCEKSLHTLFGDELCKVASLRETYGDMADCCEKQEPERNECFLSHKDDSPDLPKLKPDPNTLCDEFKADEKKFWGKYLYEIARRHPYFYAPELLYYANKYNGVFQECCQAEDKGACLLPKIETMREKVLASSARQRLRCASIQKFGERALKAWSVARLSQKFPKAEFVEVTKLVTDLTKVHKECCHGDLLECADDRADLAKYICDNQDTISSKLKECCDKPLLEKSHCIAEVEKDAIPENLPPLTADFAEDKDVCKNYQEAKDAFLGSFLYEYSRRHPEYAVSVLLRLAKEYEATLEECCAKDDPHACYSTVFDK…	4008	3615	1	1	1	777.826	2	-0.0082	387	399	0	41.94	0.0028	K	DDPHACYSTVFDK	L						File: ~Y:\CORE\RAW_DATA_2024_QE\P1677_Sigrun_Lange\P1677_1.raw~; SpectrumID: ~4807~; PrecursorID: ~0~; scans: ~12490~
6	1::sp|cRAP087|P02769|ALBU_BOVIN	Serum albumin OS=Bos taurus GN=ALB PE=1 SV=4	2052	66	1.4e-200	71244	103	77	38	33	62.6	5.82	MKWVTFISLLLLFSSAYSRGVFRRDTHKSEIAHRFKDLGEEHFKGLVLIAFSQYLQQCPFDEHVKLVNELTEFAKTCVADESHAGCEKSLHTLFGDELCKVASLRETYGDMADCCEKQEPERNECFLSHKDDSPDLPKLKPDPNTLCDEFKADEKKFWGKYLYEIARRHPYFYAPELLYYANKYNGVFQECCQAEDKGACLLPKIETMREKVLASSARQRLRCASIQKFGERALKAWSVARLSQKFPKAEFVEVTKLVTDLTKVHKECCHGDLLECADDRADLAKYICDNQDTISSKLKECCDKPLLEKSHCIAEVEKDAIPENLPPLTADFAEDKDVCKNYQEAKDAFLGSFLYEYSRRHPEYAVSVLLRLAKEYEATLEECCAKDDPHACYSTVFDK…	4011	3610	1	1	1	518.889	3	-0.002	387	399	0	36.61	0.011	K	DDPHACYSTVFDK	L						File: ~Y:\CORE\RAW_DATA_2024_QE\P1677_Sigrun_Lange\P1677_1.raw~; SpectrumID: ~4802~; PrecursorID: ~0~; scans: ~12483~
6	1::sp|cRAP087|P02769|ALBU_BOVIN	Serum albumin OS=Bos taurus GN=ALB PE=1 SV=4	2052	66	1.4e-200	71244	103	77	38	33	62.6	5.82	MKWVTFISLLLLFSSAYSRGVFRRDTHKSEIAHRFKDLGEEHFKGLVLIAFSQYLQQCPFDEHVKLVNELTEFAKTCVADESHAGCEKSLHTLFGDELCKVASLRETYGDMADCCEKQEPERNECFLSHKDDSPDLPKLKPDPNTLCDEFKADEKKFWGKYLYEIARRHPYFYAPELLYYANKYNGVFQECCQAEDKGACLLPKIETMREKVLASSARQRLRCASIQKFGERALKAWSVARLSQKFPKAEFVEVTKLVTDLTKVHKECCHGDLLECADDRADLAKYICDNQDTISSKLKECCDKPLLEKSHCIAEVEKDAIPENLPPLTADFAEDKDVCKNYQEAKDAFLGSFLYEYSRRHPEYAVSVLLRLAKEYEATLEECCAKDDPHACYSTVFDK…	4076	4505	1	1	1	788.886	2	-0.0027	139	151	0	72.25	1.5e-05	K	LKPDPNTLCDEFK	A						File: ~Y:\CORE\RAW_DATA_2024_QE\P1677_Sigrun_Lange\P1677_1.raw~; SpectrumID: ~5740~; PrecursorID: ~0~; scans: ~13773~
6	1::sp|cRAP087|P02769|ALBU_BOVIN	Serum albumin OS=Bos taurus GN=ALB PE=1 SV=4	2052	66	1.4e-200	71244	103	77	38	33	62.6	5.82	MKWVTFISLLLLFSSAYSRGVFRRDTHKSEIAHRFKDLGEEHFKGLVLIAFSQYLQQCPFDEHVKLVNELTEFAKTCVADESHAGCEKSLHTLFGDELCKVASLRETYGDMADCCEKQEPERNECFLSHKDDSPDLPKLKPDPNTLCDEFKADEKKFWGKYLYEIARRHPYFYAPELLYYANKYNGVFQECCQAEDKGACLLPKIETMREKVLASSARQRLRCASIQKFGERALKAWSVARLSQKFPKAEFVEVTKLVTDLTKVHKECCHGDLLECADDRADLAKYICDNQDTISSKLKECCDKPLLEKSHCIAEVEKDAIPENLPPLTADFAEDKDVCKNYQEAKDAFLGSFLYEYSRRHPEYAVSVLLRLAKEYEATLEECCAKDDPHACYSTVFDK…	4078	4610	1	1	1	526.26	3	-0.001	139	151	0	53.92	0.0011	K	LKPDPNTLCDEFK	A						File: ~Y:\CORE\RAW_DATA_2024_QE\P1677_Sigrun_Lange\P1677_1.raw~; SpectrumID: ~5850~; PrecursorID: ~0~; scans: ~13922~
6	1::sp|cRAP087|P02769|ALBU_BOVIN	Serum albumin OS=Bos taurus GN=ALB PE=1 SV=4	2052	66	1.4e-200	71244	103	77	38	33	62.6	5.82	MKWVTFISLLLLFSSAYSRGVFRRDTHKSEIAHRFKDLGEEHFKGLVLIAFSQYLQQCPFDEHVKLVNELTEFAKTCVADESHAGCEKSLHTLFGDELCKVASLRETYGDMADCCEKQEPERNECFLSHKDDSPDLPKLKPDPNTLCDEFKADEKKFWGKYLYEIARRHPYFYAPELLYYANKYNGVFQECCQAEDKGACLLPKIETMREKVLASSARQRLRCASIQKFGERALKAWSVARLSQKFPKAEFVEVTKLVTDLTKVHKECCHGDLLECADDRADLAKYICDNQDTISSKLKECCDKPLLEKSHCIAEVEKDAIPENLPPLTADFAEDKDVCKNYQEAKDAFLGSFLYEYSRRHPEYAVSVLLRLAKEYEATLEECCAKDDPHACYSTVFDK…	4361	4509	1	1	0	820.472	2	-0.0011	437	451	1	63.05	3.8e-05	R	KVPQVSTPTLVEVSR	S						File: ~Y:\CORE\RAW_DATA_2024_QE\P1677_Sigrun_Lange\P1677_1.raw~; SpectrumID: ~5744~; PrecursorID: ~0~; scans: ~13778~
6	1::sp|cRAP087|P02769|ALBU_BOVIN	Serum albumin OS=Bos taurus GN=ALB PE=1 SV=4	2052	66	1.4e-200	71244	103	77	38	33	62.6	5.82	MKWVTFISLLLLFSSAYSRGVFRRDTHKSEIAHRFKDLGEEHFKGLVLIAFSQYLQQCPFDEHVKLVNELTEFAKTCVADESHAGCEKSLHTLFGDELCKVASLRETYGDMADCCEKQEPERNECFLSHKDDSPDLPKLKPDPNTLCDEFKADEKKFWGKYLYEIARRHPYFYAPELLYYANKYNGVFQECCQAEDKGACLLPKIETMREKVLASSARQRLRCASIQKFGERALKAWSVARLSQKFPKAEFVEVTKLVTDLTKVHKECCHGDLLECADDRADLAKYICDNQDTISSKLKECCDKPLLEKSHCIAEVEKDAIPENLPPLTADFAEDKDVCKNYQEAKDAFLGSFLYEYSRRHPEYAVSVLLRLAKEYEATLEECCAKDDPHACYSTVFDK…	4362	4564	1	1	0	547.317	3	-0.0005	437	451	1	81.92	4.9e-07	R	KVPQVSTPTLVEVSR	S						File: ~Y:\CORE\RAW_DATA_2024_QE\P1677_Sigrun_Lange\P1677_1.raw~; SpectrumID: ~5803~; PrecursorID: ~0~; scans: ~13858~
6	1::sp|cRAP087|P02769|ALBU_BOVIN	Serum albumin OS=Bos taurus GN=ALB PE=1 SV=4	2052	66	1.4e-200	71244	103	77	38	33	62.6	5.82	MKWVTFISLLLLFSSAYSRGVFRRDTHKSEIAHRFKDLGEEHFKGLVLIAFSQYLQQCPFDEHVKLVNELTEFAKTCVADESHAGCEKSLHTLFGDELCKVASLRETYGDMADCCEKQEPERNECFLSHKDDSPDLPKLKPDPNTLCDEFKADEKKFWGKYLYEIARRHPYFYAPELLYYANKYNGVFQECCQAEDKGACLLPKIETMREKVLASSARQRLRCASIQKFGERALKAWSVARLSQKFPKAEFVEVTKLVTDLTKVHKECCHGDLLECADDRADLAKYICDNQDTISSKLKECCDKPLLEKSHCIAEVEKDAIPENLPPLTADFAEDKDVCKNYQEAKDAFLGSFLYEYSRRHPEYAVSVLLRLAKEYEATLEECCAKDDPHACYSTVFDK…	4852	3176	1	1	1	874.361	2	0.0105	184	197	0	58.53	5.3e-05	K	YNGVFQECCQAEDK	G						File: ~Y:\CORE\RAW_DATA_2024_QE\P1677_Sigrun_Lange\P1677_1.raw~; SpectrumID: ~4338~; PrecursorID: ~0~; scans: ~11717~
6	1::sp|cRAP087|P02769|ALBU_BOVIN	Serum albumin OS=Bos taurus GN=ALB PE=1 SV=4	2052	66	1.4e-200	71244	103	77	38	33	62.6	5.82	MKWVTFISLLLLFSSAYSRGVFRRDTHKSEIAHRFKDLGEEHFKGLVLIAFSQYLQQCPFDEHVKLVNELTEFAKTCVADESHAGCEKSLHTLFGDELCKVASLRETYGDMADCCEKQEPERNECFLSHKDDSPDLPKLKPDPNTLCDEFKADEKKFWGKYLYEIARRHPYFYAPELLYYANKYNGVFQECCQAEDKGACLLPKIETMREKVLASSARQRLRCASIQKFGERALKAWSVARLSQKFPKAEFVEVTKLVTDLTKVHKECCHGDLLECADDRADLAKYICDNQDTISSKLKECCDKPLLEKSHCIAEVEKDAIPENLPPLTADFAEDKDVCKNYQEAKDAFLGSFLYEYSRRHPEYAVSVLLRLAKEYEATLEECCAKDDPHACYSTVFDK…	4862	5246	1	1	1	874.859	2	0.0223	184	197	0	50.79	0.00025	K	YNGVFQECCQAEDK	G		Deamidated (NQ)	0.01000000000000.0			File: ~Y:\CORE\RAW_DATA_2024_QE\P1677_Sigrun_Lange\P1677_1.raw~; SpectrumID: ~6501~; PrecursorID: ~0~; scans: ~14798~
6	1::sp|cRAP087|P02769|ALBU_BOVIN	Serum albumin OS=Bos taurus GN=ALB PE=1 SV=4	2052	66	1.4e-200	71244	103	77	38	33	62.6	5.82	MKWVTFISLLLLFSSAYSRGVFRRDTHKSEIAHRFKDLGEEHFKGLVLIAFSQYLQQCPFDEHVKLVNELTEFAKTCVADESHAGCEKSLHTLFGDELCKVASLRETYGDMADCCEKQEPERNECFLSHKDDSPDLPKLKPDPNTLCDEFKADEKKFWGKYLYEIARRHPYFYAPELLYYANKYNGVFQECCQAEDKGACLLPKIETMREKVLASSARQRLRCASIQKFGERALKAWSVARLSQKFPKAEFVEVTKLVTDLTKVHKECCHGDLLECADDRADLAKYICDNQDTISSKLKECCDKPLLEKSHCIAEVEKDAIPENLPPLTADFAEDKDVCKNYQEAKDAFLGSFLYEYSRRHPEYAVSVLLRLAKEYEATLEECCAKDDPHACYSTVFDK…	4867	3339	1	1	1	583.893	3	0.0008	267	280	0	45.62	0.0002	K	ECCHGDLLECADDR	A						File: ~Y:\CORE\RAW_DATA_2024_QE\P1677_Sigrun_Lange\P1677_1.raw~; SpectrumID: ~4514~; PrecursorID: ~0~; scans: ~12071~
6	1::sp|cRAP087|P02769|ALBU_BOVIN	Serum albumin OS=Bos taurus GN=ALB PE=1 SV=4	2052	66	1.4e-200	71244	103	77	38	33	62.6	5.82	MKWVTFISLLLLFSSAYSRGVFRRDTHKSEIAHRFKDLGEEHFKGLVLIAFSQYLQQCPFDEHVKLVNELTEFAKTCVADESHAGCEKSLHTLFGDELCKVASLRETYGDMADCCEKQEPERNECFLSHKDDSPDLPKLKPDPNTLCDEFKADEKKFWGKYLYEIARRHPYFYAPELLYYANKYNGVFQECCQAEDKGACLLPKIETMREKVLASSARQRLRCASIQKFGERALKAWSVARLSQKFPKAEFVEVTKLVTDLTKVHKECCHGDLLECADDRADLAKYICDNQDTISSKLKECCDKPLLEKSHCIAEVEKDAIPENLPPLTADFAEDKDVCKNYQEAKDAFLGSFLYEYSRRHPEYAVSVLLRLAKEYEATLEECCAKDDPHACYSTVFDK…	5057	5250	1	1	1	599.282	3	-0.002	387	401	1	24.69	0.85	K	DDPHACYSTVFDKLK	H						File: ~Y:\CORE\RAW_DATA_2024_QE\P1677_Sigrun_Lange\P1677_1.raw~; SpectrumID: ~6507~; PrecursorID: ~0~; scans: ~14807~
6	1::sp|cRAP087|P02769|ALBU_BOVIN	Serum albumin OS=Bos taurus GN=ALB PE=1 SV=4	2052	66	1.4e-200	71244	103	77	38	33	62.6	5.82	MKWVTFISLLLLFSSAYSRGVFRRDTHKSEIAHRFKDLGEEHFKGLVLIAFSQYLQQCPFDEHVKLVNELTEFAKTCVADESHAGCEKSLHTLFGDELCKVASLRETYGDMADCCEKQEPERNECFLSHKDDSPDLPKLKPDPNTLCDEFKADEKKFWGKYLYEIARRHPYFYAPELLYYANKYNGVFQECCQAEDKGACLLPKIETMREKVLASSARQRLRCASIQKFGERALKAWSVARLSQKFPKAEFVEVTKLVTDLTKVHKECCHGDLLECADDRADLAKYICDNQDTISSKLKECCDKPLLEKSHCIAEVEKDAIPENLPPLTADFAEDKDVCKNYQEAKDAFLGSFLYEYSRRHPEYAVSVLLRLAKEYEATLEECCAKDDPHACYSTVFDK…	5441	5533	1	1	1	940.957	2	-0.0135	508	523	0	37.39	0.053	R	RPCFSALTPDETYVPK	A						File: ~Y:\CORE\RAW_DATA_2024_QE\P1677_Sigrun_Lange\P1677_1.raw~; SpectrumID: ~6795~; PrecursorID: ~0~; scans: ~15188~
6	1::sp|cRAP087|P02769|ALBU_BOVIN	Serum albumin OS=Bos taurus GN=ALB PE=1 SV=4	2052	66	1.4e-200	71244	103	77	38	33	62.6	5.82	MKWVTFISLLLLFSSAYSRGVFRRDTHKSEIAHRFKDLGEEHFKGLVLIAFSQYLQQCPFDEHVKLVNELTEFAKTCVADESHAGCEKSLHTLFGDELCKVASLRETYGDMADCCEKQEPERNECFLSHKDDSPDLPKLKPDPNTLCDEFKADEKKFWGKYLYEIARRHPYFYAPELLYYANKYNGVFQECCQAEDKGACLLPKIETMREKVLASSARQRLRCASIQKFGERALKAWSVARLSQKFPKAEFVEVTKLVTDLTKVHKECCHGDLLECADDRADLAKYICDNQDTISSKLKECCDKPLLEKSHCIAEVEKDAIPENLPPLTADFAEDKDVCKNYQEAKDAFLGSFLYEYSRRHPEYAVSVLLRLAKEYEATLEECCAKDDPHACYSTVFDK…	5443	5726	1	1	1	627.644	3	-0.0023	508	523	0	30.77	0.25	R	RPCFSALTPDETYVPK	A						File: ~Y:\CORE\RAW_DATA_2024_QE\P1677_Sigrun_Lange\P1677_1.raw~; SpectrumID: ~6989~; PrecursorID: ~0~; scans: ~15438~
6	1::sp|cRAP087|P02769|ALBU_BOVIN	Serum albumin OS=Bos taurus GN=ALB PE=1 SV=4	2052	66	1.4e-200	71244	103	77	38	33	62.6	5.82	MKWVTFISLLLLFSSAYSRGVFRRDTHKSEIAHRFKDLGEEHFKGLVLIAFSQYLQQCPFDEHVKLVNELTEFAKTCVADESHAGCEKSLHTLFGDELCKVASLRETYGDMADCCEKQEPERNECFLSHKDDSPDLPKLKPDPNTLCDEFKADEKKFWGKYLYEIARRHPYFYAPELLYYANKYNGVFQECCQAEDKGACLLPKIETMREKVLASSARQRLRCASIQKFGERALKAWSVARLSQKFPKAEFVEVTKLVTDLTKVHKECCHGDLLECADDRADLAKYICDNQDTISSKLKECCDKPLLEKSHCIAEVEKDAIPENLPPLTADFAEDKDVCKNYQEAKDAFLGSFLYEYSRRHPEYAVSVLLRLAKEYEATLEECCAKDDPHACYSTVFDK…	5539	4678	1	1	1	476.223	4	0.0021	123	138	1	51.14	0.0014	R	NECFLSHKDDSPDLPK	L						File: ~Y:\CORE\RAW_DATA_2024_QE\P1677_Sigrun_Lange\P1677_1.raw~; SpectrumID: ~5922~; PrecursorID: ~0~; scans: ~14022~
6	1::sp|cRAP087|P02769|ALBU_BOVIN	Serum albumin OS=Bos taurus GN=ALB PE=1 SV=4	2052	66	1.4e-200	71244	103	77	38	33	62.6	5.82	MKWVTFISLLLLFSSAYSRGVFRRDTHKSEIAHRFKDLGEEHFKGLVLIAFSQYLQQCPFDEHVKLVNELTEFAKTCVADESHAGCEKSLHTLFGDELCKVASLRETYGDMADCCEKQEPERNECFLSHKDDSPDLPKLKPDPNTLCDEFKADEKKFWGKYLYEIARRHPYFYAPELLYYANKYNGVFQECCQAEDKGACLLPKIETMREKVLASSARQRLRCASIQKFGERALKAWSVARLSQKFPKAEFVEVTKLVTDLTKVHKECCHGDLLECADDRADLAKYICDNQDTISSKLKECCDKPLLEKSHCIAEVEKDAIPENLPPLTADFAEDKDVCKNYQEAKDAFLGSFLYEYSRRHPEYAVSVLLRLAKEYEATLEECCAKDDPHACYSTVFDK…	5540	4847	1	1	1	634.63	3	0.0057	123	138	1	49.16	0.0022	R	NECFLSHKDDSPDLPK	L						File: ~Y:\CORE\RAW_DATA_2024_QE\P1677_Sigrun_Lange\P1677_1.raw~; SpectrumID: ~6097~; PrecursorID: ~0~; scans: ~14247~
6	1::sp|cRAP087|P02769|ALBU_BOVIN	Serum albumin OS=Bos taurus GN=ALB PE=1 SV=4	2052	66	1.4e-200	71244	103	77	38	33	62.6	5.82	MKWVTFISLLLLFSSAYSRGVFRRDTHKSEIAHRFKDLGEEHFKGLVLIAFSQYLQQCPFDEHVKLVNELTEFAKTCVADESHAGCEKSLHTLFGDELCKVASLRETYGDMADCCEKQEPERNECFLSHKDDSPDLPKLKPDPNTLCDEFKADEKKFWGKYLYEIARRHPYFYAPELLYYANKYNGVFQECCQAEDKGACLLPKIETMREKVLASSARQRLRCASIQKFGERALKAWSVARLSQKFPKAEFVEVTKLVTDLTKVHKECCHGDLLECADDRADLAKYICDNQDTISSKLKECCDKPLLEKSHCIAEVEKDAIPENLPPLTADFAEDKDVCKNYQEAKDAFLGSFLYEYSRRHPEYAVSVLLRLAKEYEATLEECCAKDDPHACYSTVFDK…	5562	6671	1	1	1	954.461	2	-0.0062	529	544	0	59.08	0.00037	K	LFTFHADICTLPDTEK	Q						File: ~Y:\CORE\RAW_DATA_2024_QE\P1677_Sigrun_Lange\P1677_1.raw~; SpectrumID: ~7939~; PrecursorID: ~0~; scans: ~16719~
6	1::sp|cRAP087|P02769|ALBU_BOVIN	Serum albumin OS=Bos taurus GN=ALB PE=1 SV=4	2052	66	1.4e-200	71244	103	77	38	33	62.6	5.82	MKWVTFISLLLLFSSAYSRGVFRRDTHKSEIAHRFKDLGEEHFKGLVLIAFSQYLQQCPFDEHVKLVNELTEFAKTCVADESHAGCEKSLHTLFGDELCKVASLRETYGDMADCCEKQEPERNECFLSHKDDSPDLPKLKPDPNTLCDEFKADEKKFWGKYLYEIARRHPYFYAPELLYYANKYNGVFQECCQAEDKGACLLPKIETMREKVLASSARQRLRCASIQKFGERALKAWSVARLSQKFPKAEFVEVTKLVTDLTKVHKECCHGDLLECADDRADLAKYICDNQDTISSKLKECCDKPLLEKSHCIAEVEKDAIPENLPPLTADFAEDKDVCKNYQEAKDAFLGSFLYEYSRRHPEYAVSVLLRLAKEYEATLEECCAKDDPHACYSTVFDK…	5564	6862	1	1	1	636.645	3	0.0001	529	544	0	60.82	0.00026	K	LFTFHADICTLPDTEK	Q						File: ~Y:\CORE\RAW_DATA_2024_QE\P1677_Sigrun_Lange\P1677_1.raw~; SpectrumID: ~8130~; PrecursorID: ~0~; scans: ~16960~
6	1::sp|cRAP087|P02769|ALBU_BOVIN	Serum albumin OS=Bos taurus GN=ALB PE=1 SV=4	2052	66	1.4e-200	71244	103	77	38	33	62.6	5.82	MKWVTFISLLLLFSSAYSRGVFRRDTHKSEIAHRFKDLGEEHFKGLVLIAFSQYLQQCPFDEHVKLVNELTEFAKTCVADESHAGCEKSLHTLFGDELCKVASLRETYGDMADCCEKQEPERNECFLSHKDDSPDLPKLKPDPNTLCDEFKADEKKFWGKYLYEIARRHPYFYAPELLYYANKYNGVFQECCQAEDKGACLLPKIETMREKVLASSARQRLRCASIQKFGERALKAWSVARLSQKFPKAEFVEVTKLVTDLTKVHKECCHGDLLECADDRADLAKYICDNQDTISSKLKECCDKPLLEKSHCIAEVEKDAIPENLPPLTADFAEDKDVCKNYQEAKDAFLGSFLYEYSRRHPEYAVSVLLRLAKEYEATLEECCAKDDPHACYSTVFDK…	5658	3260	1	1	1	643.272	3	0.0038	581	597	1	69.78	4.3e-06	K	CCAADDKEACFAVEGPK	L						File: ~Y:\CORE\RAW_DATA_2024_QE\P1677_Sigrun_Lange\P1677_1.raw~; SpectrumID: ~4429~; PrecursorID: ~0~; scans: ~11921~
6	1::sp|cRAP087|P02769|ALBU_BOVIN	Serum albumin OS=Bos taurus GN=ALB PE=1 SV=4	2052	66	1.4e-200	71244	103	77	38	33	62.6	5.82	MKWVTFISLLLLFSSAYSRGVFRRDTHKSEIAHRFKDLGEEHFKGLVLIAFSQYLQQCPFDEHVKLVNELTEFAKTCVADESHAGCEKSLHTLFGDELCKVASLRETYGDMADCCEKQEPERNECFLSHKDDSPDLPKLKPDPNTLCDEFKADEKKFWGKYLYEIARRHPYFYAPELLYYANKYNGVFQECCQAEDKGACLLPKIETMREKVLASSARQRLRCASIQKFGERALKAWSVARLSQKFPKAEFVEVTKLVTDLTKVHKECCHGDLLECADDRADLAKYICDNQDTISSKLKECCDKPLLEKSHCIAEVEKDAIPENLPPLTADFAEDKDVCKNYQEAKDAFLGSFLYEYSRRHPEYAVSVLLRLAKEYEATLEECCAKDDPHACYSTVFDK…	5973	4776	1	1	1	673.994	3	-0.0022	139	155	1	68.74	4e-05	K	LKPDPNTLCDEFKADEK	K						File: ~Y:\CORE\RAW_DATA_2024_QE\P1677_Sigrun_Lange\P1677_1.raw~; SpectrumID: ~6024~; PrecursorID: ~0~; scans: ~14153~
6	1::sp|cRAP087|P02769|ALBU_BOVIN	Serum albumin OS=Bos taurus GN=ALB PE=1 SV=4	2052	66	1.4e-200	71244	103	77	38	33	62.6	5.82	MKWVTFISLLLLFSSAYSRGVFRRDTHKSEIAHRFKDLGEEHFKGLVLIAFSQYLQQCPFDEHVKLVNELTEFAKTCVADESHAGCEKSLHTLFGDELCKVASLRETYGDMADCCEKQEPERNECFLSHKDDSPDLPKLKPDPNTLCDEFKADEKKFWGKYLYEIARRHPYFYAPELLYYANKYNGVFQECCQAEDKGACLLPKIETMREKVLASSARQRLRCASIQKFGERALKAWSVARLSQKFPKAEFVEVTKLVTDLTKVHKECCHGDLLECADDRADLAKYICDNQDTISSKLKECCDKPLLEKSHCIAEVEKDAIPENLPPLTADFAEDKDVCKNYQEAKDAFLGSFLYEYSRRHPEYAVSVLLRLAKEYEATLEECCAKDDPHACYSTVFDK…	5974	4575	1	1	1	505.747	4	-0.0017	139	155	1	48.71	0.004	K	LKPDPNTLCDEFKADEK	K						File: ~Y:\CORE\RAW_DATA_2024_QE\P1677_Sigrun_Lange\P1677_1.raw~; SpectrumID: ~5814~; PrecursorID: ~0~; scans: ~13873~
6	1::sp|cRAP087|P02769|ALBU_BOVIN	Serum albumin OS=Bos taurus GN=ALB PE=1 SV=4	2052	66	1.4e-200	71244	103	77	38	33	62.6	5.82	MKWVTFISLLLLFSSAYSRGVFRRDTHKSEIAHRFKDLGEEHFKGLVLIAFSQYLQQCPFDEHVKLVNELTEFAKTCVADESHAGCEKSLHTLFGDELCKVASLRETYGDMADCCEKQEPERNECFLSHKDDSPDLPKLKPDPNTLCDEFKADEKKFWGKYLYEIARRHPYFYAPELLYYANKYNGVFQECCQAEDKGACLLPKIETMREKVLASSARQRLRCASIQKFGERALKAWSVARLSQKFPKAEFVEVTKLVTDLTKVHKECCHGDLLECADDRADLAKYICDNQDTISSKLKECCDKPLLEKSHCIAEVEKDAIPENLPPLTADFAEDKDVCKNYQEAKDAFLGSFLYEYSRRHPEYAVSVLLRLAKEYEATLEECCAKDDPHACYSTVFDK…	6657	4565	1	1	1	749.985	3	-0.0032	267	285	1	56.5	0.0002	K	ECCHGDLLECADDRADLAK	Y						File: ~Y:\CORE\RAW_DATA_2024_QE\P1677_Sigrun_Lange\P1677_1.raw~; SpectrumID: ~5804~; PrecursorID: ~0~; scans: ~13859~
6	1::sp|cRAP087|P02769|ALBU_BOVIN	Serum albumin OS=Bos taurus GN=ALB PE=1 SV=4	2052	66	1.4e-200	71244	103	77	38	33	62.6	5.82	MKWVTFISLLLLFSSAYSRGVFRRDTHKSEIAHRFKDLGEEHFKGLVLIAFSQYLQQCPFDEHVKLVNELTEFAKTCVADESHAGCEKSLHTLFGDELCKVASLRETYGDMADCCEKQEPERNECFLSHKDDSPDLPKLKPDPNTLCDEFKADEKKFWGKYLYEIARRHPYFYAPELLYYANKYNGVFQECCQAEDKGACLLPKIETMREKVLASSARQRLRCASIQKFGERALKAWSVARLSQKFPKAEFVEVTKLVTDLTKVHKECCHGDLLECADDRADLAKYICDNQDTISSKLKECCDKPLLEKSHCIAEVEKDAIPENLPPLTADFAEDKDVCKNYQEAKDAFLGSFLYEYSRRHPEYAVSVLLRLAKEYEATLEECCAKDDPHACYSTVFDK…	6658	4554	1	1	1	562.74	4	-0.0031	267	285	1	38.44	0.013	K	ECCHGDLLECADDRADLAK	Y						File: ~Y:\CORE\RAW_DATA_2024_QE\P1677_Sigrun_Lange\P1677_1.raw~; SpectrumID: ~5793~; PrecursorID: ~0~; scans: ~13845~
6	1::sp|cRAP087|P02769|ALBU_BOVIN	Serum albumin OS=Bos taurus GN=ALB PE=1 SV=4	2052	66	1.4e-200	71244	103	77	38	33	62.6	5.82	MKWVTFISLLLLFSSAYSRGVFRRDTHKSEIAHRFKDLGEEHFKGLVLIAFSQYLQQCPFDEHVKLVNELTEFAKTCVADESHAGCEKSLHTLFGDELCKVASLRETYGDMADCCEKQEPERNECFLSHKDDSPDLPKLKPDPNTLCDEFKADEKKFWGKYLYEIARRHPYFYAPELLYYANKYNGVFQECCQAEDKGACLLPKIETMREKVLASSARQRLRCASIQKFGERALKAWSVARLSQKFPKAEFVEVTKLVTDLTKVHKECCHGDLLECADDRADLAKYICDNQDTISSKLKECCDKPLLEKSHCIAEVEKDAIPENLPPLTADFAEDKDVCKNYQEAKDAFLGSFLYEYSRRHPEYAVSVLLRLAKEYEATLEECCAKDDPHACYSTVFDK…	7425	6898	1	1	1	820.063	3	-0.0047	319	340	1	54.33	0.0012	K	DAIPENLPPLTADFAEDKDVCK	N						File: ~Y:\CORE\RAW_DATA_2024_QE\P1677_Sigrun_Lange\P1677_1.raw~; SpectrumID: ~8166~; PrecursorID: ~0~; scans: ~17003~
6	1::sp|cRAP087|P02769|ALBU_BOVIN	Serum albumin OS=Bos taurus GN=ALB PE=1 SV=4	2052	66	1.4e-200	71244	103	77	38	33	62.6	5.82	MKWVTFISLLLLFSSAYSRGVFRRDTHKSEIAHRFKDLGEEHFKGLVLIAFSQYLQQCPFDEHVKLVNELTEFAKTCVADESHAGCEKSLHTLFGDELCKVASLRETYGDMADCCEKQEPERNECFLSHKDDSPDLPKLKPDPNTLCDEFKADEKKFWGKYLYEIARRHPYFYAPELLYYANKYNGVFQECCQAEDKGACLLPKIETMREKVLASSARQRLRCASIQKFGERALKAWSVARLSQKFPKAEFVEVTKLVTDLTKVHKECCHGDLLECADDRADLAKYICDNQDTISSKLKECCDKPLLEKSHCIAEVEKDAIPENLPPLTADFAEDKDVCKNYQEAKDAFLGSFLYEYSRRHPEYAVSVLLRLAKEYEATLEECCAKDDPHACYSTVFDK…	7680	5307	1	1	1	509.038	5	-0.0043	118	138	2	21.45	3.8	K	QEPERNECFLSHKDDSPDLPK	L						File: ~Y:\CORE\RAW_DATA_2024_QE\P1677_Sigrun_Lange\P1677_1.raw~; SpectrumID: ~6566~; PrecursorID: ~0~; scans: ~14879~
6	1::sp|cRAP087|P02769|ALBU_BOVIN	Serum albumin OS=Bos taurus GN=ALB PE=1 SV=4	2052	66	1.4e-200	71244	103	77	38	33	62.6	5.82	MKWVTFISLLLLFSSAYSRGVFRRDTHKSEIAHRFKDLGEEHFKGLVLIAFSQYLQQCPFDEHVKLVNELTEFAKTCVADESHAGCEKSLHTLFGDELCKVASLRETYGDMADCCEKQEPERNECFLSHKDDSPDLPKLKPDPNTLCDEFKADEKKFWGKYLYEIARRHPYFYAPELLYYANKYNGVFQECCQAEDKGACLLPKIETMREKVLASSARQRLRCASIQKFGERALKAWSVARLSQKFPKAEFVEVTKLVTDLTKVHKECCHGDLLECADDRADLAKYICDNQDTISSKLKECCDKPLLEKSHCIAEVEKDAIPENLPPLTADFAEDKDVCKNYQEAKDAFLGSFLYEYSRRHPEYAVSVLLRLAKEYEATLEECCAKDDPHACYSTVFDK…	7681	5316	1	1	1	636.048	4	0.0012	118	138	2	33.44	0.25	K	QEPERNECFLSHKDDSPDLPK	L						File: ~Y:\CORE\RAW_DATA_2024_QE\P1677_Sigrun_Lange\P1677_1.raw~; SpectrumID: ~6575~; PrecursorID: ~0~; scans: ~14890~
6	1::sp|cRAP087|P02769|ALBU_BOVIN	Serum albumin OS=Bos taurus GN=ALB PE=1 SV=4	2052	66	1.4e-200	71244	103	77	38	33	62.6	5.82	MKWVTFISLLLLFSSAYSRGVFRRDTHKSEIAHRFKDLGEEHFKGLVLIAFSQYLQQCPFDEHVKLVNELTEFAKTCVADESHAGCEKSLHTLFGDELCKVASLRETYGDMADCCEKQEPERNECFLSHKDDSPDLPKLKPDPNTLCDEFKADEKKFWGKYLYEIARRHPYFYAPELLYYANKYNGVFQECCQAEDKGACLLPKIETMREKVLASSARQRLRCASIQKFGERALKAWSVARLSQKFPKAEFVEVTKLVTDLTKVHKECCHGDLLECADDRADLAKYICDNQDTISSKLKECCDKPLLEKSHCIAEVEKDAIPENLPPLTADFAEDKDVCKNYQEAKDAFLGSFLYEYSRRHPEYAVSVLLRLAKEYEATLEECCAKDDPHACYSTVFDK…	9173	7593	1	1	1	878.924	4	0.0198	310	340	2	39.47	0.032	K	SHCIAEVEKDAIPENLPPLTADFAEDKDVCK	N		Deamidated (NQ)	0.0000000000000010000000000000000.0			File: ~Y:\CORE\RAW_DATA_2024_QE\P1677_Sigrun_Lange\P1677_1.raw~; SpectrumID: ~8864~; PrecursorID: ~0~; scans: ~17936~
6	1::sp|cRAP087|P02769|ALBU_BOVIN	Serum albumin OS=Bos taurus GN=ALB PE=1 SV=4	2052	66	1.4e-200	71244	103	77	38	33	62.6	5.82	MKWVTFISLLLLFSSAYSRGVFRRDTHKSEIAHRFKDLGEEHFKGLVLIAFSQYLQQCPFDEHVKLVNELTEFAKTCVADESHAGCEKSLHTLFGDELCKVASLRETYGDMADCCEKQEPERNECFLSHKDDSPDLPKLKPDPNTLCDEFKADEKKFWGKYLYEIARRHPYFYAPELLYYANKYNGVFQECCQAEDKGACLLPKIETMREKVLASSARQRLRCASIQKFGERALKAWSVARLSQKFPKAEFVEVTKLVTDLTKVHKECCHGDLLECADDRADLAKYICDNQDTISSKLKECCDKPLLEKSHCIAEVEKDAIPENLPPLTADFAEDKDVCKNYQEAKDAFLGSFLYEYSRRHPEYAVSVLLRLAKEYEATLEECCAKDDPHACYSTVFDK…	9174	7674	1	1	1	703.341	5	0.0218	310	340	2	29.76	0.3	K	SHCIAEVEKDAIPENLPPLTADFAEDKDVCK	N		Deamidated (NQ)	0.0000000000000010000000000000000.0			File: ~Y:\CORE\RAW_DATA_2024_QE\P1677_Sigrun_Lange\P1677_1.raw~; SpectrumID: ~8945~; PrecursorID: ~0~; scans: ~18052~	emPAI	9.47
7	2::sp|P13647|K2C5_HUMAN	Keratin, type II cytoskeletal 5 OS=Homo sapiens OX=9606 GN=KRT5 PE=1 SV=3	1640	66	2.4e-159	62568	83	61	33	27	37.1	7.59	MSRQSSVSFRSGGSRSFSTASAITPSVSRTSFTSVSRSGGGGGGGFGRVSLAGACGVGGYGSRSLYNLGGSKRISISTSGGSFRNRFGAGAGGGYGFGGGAGSGFGFGGGAGGGFGLGGGAGFGGGFGGPGFPVCPPGGIQEVTVNQSLLTPLNLQIDPSIQRVRTEEREQIKTLNNKFASFIDKVRFLEQQNKVLDTKWTLLQEQGTKTVRQNLEPLFEQYINNLRRQLDSIVGERGRLDSELRNMQDLVEDFKNKYEDEINKRTTAENEFVMLKKDVDAAYMNKVELEAKVDALMDEINFMKMFFDAELSQMQTHVSDTSVVLSMDNNRNLDLDSIIAEVKAQYEEIANRSRTEAESWYQTKYEELQQTAGRHGDDLRNTKHEISEMNRMIQRLRAE…	113	2134	1	1	0	405.708	2	-0.0016	4	10	0	50.7	0.00043	R	QSSVSFR	S						File: ~Y:\CORE\RAW_DATA_2024_QE\P1677_Sigrun_Lange\P1677_1.raw~; SpectrumID: ~3153~; PrecursorID: ~0~; scans: ~9081~
7	2::sp|P13647|K2C5_HUMAN	Keratin, type II cytoskeletal 5 OS=Homo sapiens OX=9606 GN=KRT5 PE=1 SV=3	1640	66	2.4e-159	62568	83	61	33	27	37.1	7.59	MSRQSSVSFRSGGSRSFSTASAITPSVSRTSFTSVSRSGGGGGGGFGRVSLAGACGVGGYGSRSLYNLGGSKRISISTSGGSFRNRFGAGAGGGYGFGGGAGSGFGFGGGAGGGFGLGGGAGFGGGFGGPGFPVCPPGGIQEVTVNQSLLTPLNLQIDPSIQRVRTEEREQIKTLNNKFASFIDKVRFLEQQNKVLDTKWTLLQEQGTKTVRQNLEPLFEQYINNLRRQLDSIVGERGRLDSELRNMQDLVEDFKNKYEDEINKRTTAENEFVMLKKDVDAAYMNKVELEAKVDALMDEINFMKMFFDAELSQMQTHVSDTSVVLSMDNNRNLDLDSIIAEVKAQYEEIANRSRTEAESWYQTKYEELQQTAGRHGDDLRNTKHEISEMNRMIQRLRAE…	191	4086	1	0	0	414.219	2	0.0005	179	185	0	36.94	0.012	K	FASFIDK	V						File: ~Y:\CORE\RAW_DATA_2024_QE\P1677_Sigrun_Lange\P1677_1.raw~; SpectrumID: ~5307~; PrecursorID: ~0~; scans: ~13186~
7	2::sp|P13647|K2C5_HUMAN	Keratin, type II cytoskeletal 5 OS=Homo sapiens OX=9606 GN=KRT5 PE=1 SV=3	1640	66	2.4e-159	62568	83	61	33	27	37.1	7.59	MSRQSSVSFRSGGSRSFSTASAITPSVSRTSFTSVSRSGGGGGGGFGRVSLAGACGVGGYGSRSLYNLGGSKRISISTSGGSFRNRFGAGAGGGYGFGGGAGSGFGFGGGAGGGFGLGGGAGFGGGFGGPGFPVCPPGGIQEVTVNQSLLTPLNLQIDPSIQRVRTEEREQIKTLNNKFASFIDKVRFLEQQNKVLDTKWTLLQEQGTKTVRQNLEPLFEQYINNLRRQLDSIVGERGRLDSELRNMQDLVEDFKNKYEDEINKRTTAENEFVMLKKDVDAAYMNKVELEAKVDALMDEINFMKMFFDAELSQMQTHVSDTSVVLSMDNNRNLDLDSIIAEVKAQYEEIANRSRTEAESWYQTKYEELQQTAGRHGDDLRNTKHEISEMNRMIQRLRAE…	349	1922	1	1	0	433.199	2	-0.0012	38	48	0	70.06	7.7e-06	R	SGGGGGGGFGR	V						File: ~Y:\CORE\RAW_DATA_2024_QE\P1677_Sigrun_Lange\P1677_1.raw~; SpectrumID: ~2842~; PrecursorID: ~0~; scans: ~8440~
7	2::sp|P13647|K2C5_HUMAN	Keratin, type II cytoskeletal 5 OS=Homo sapiens OX=9606 GN=KRT5 PE=1 SV=3	1640	66	2.4e-159	62568	83	61	33	27	37.1	7.59	MSRQSSVSFRSGGSRSFSTASAITPSVSRTSFTSVSRSGGGGGGGFGRVSLAGACGVGGYGSRSLYNLGGSKRISISTSGGSFRNRFGAGAGGGYGFGGGAGSGFGFGGGAGGGFGLGGGAGFGGGFGGPGFPVCPPGGIQEVTVNQSLLTPLNLQIDPSIQRVRTEEREQIKTLNNKFASFIDKVRFLEQQNKVLDTKWTLLQEQGTKTVRQNLEPLFEQYINNLRRQLDSIVGERGRLDSELRNMQDLVEDFKNKYEDEINKRTTAENEFVMLKKDVDAAYMNKVELEAKVDALMDEINFMKMFFDAELSQMQTHVSDTSVVLSMDNNRNLDLDSIIAEVKAQYEEIANRSRTEAESWYQTKYEELQQTAGRHGDDLRNTKHEISEMNRMIQRLRAE…	437	2161	1	1	0	442.727	2	-0.0006	30	37	0	55.72	0.00031	R	TSFTSVSR	S						File: ~Y:\CORE\RAW_DATA_2024_QE\P1677_Sigrun_Lange\P1677_1.raw~; SpectrumID: ~3195~; PrecursorID: ~0~; scans: ~9166~
7	2::sp|P13647|K2C5_HUMAN	Keratin, type II cytoskeletal 5 OS=Homo sapiens OX=9606 GN=KRT5 PE=1 SV=3	1640	66	2.4e-159	62568	83	61	33	27	37.1	7.59	MSRQSSVSFRSGGSRSFSTASAITPSVSRTSFTSVSRSGGGGGGGFGRVSLAGACGVGGYGSRSLYNLGGSKRISISTSGGSFRNRFGAGAGGGYGFGGGAGSGFGFGGGAGGGFGLGGGAGFGGGFGGPGFPVCPPGGIQEVTVNQSLLTPLNLQIDPSIQRVRTEEREQIKTLNNKFASFIDKVRFLEQQNKVLDTKWTLLQEQGTKTVRQNLEPLFEQYINNLRRQLDSIVGERGRLDSELRNMQDLVEDFKNKYEDEINKRTTAENEFVMLKKDVDAAYMNKVELEAKVDALMDEINFMKMFFDAELSQMQTHVSDTSVVLSMDNNRNLDLDSIIAEVKAQYEEIANRSRTEAESWYQTKYEELQQTAGRHGDDLRNTKHEISEMNRMIQRLRAE…	486	2153	1	1	0	453.737	2	-0.0005	188	194	0	35.7	0.052	R	FLEQQNK	V						File: ~Y:\CORE\RAW_DATA_2024_QE\P1677_Sigrun_Lange\P1677_1.raw~; SpectrumID: ~3186~; PrecursorID: ~0~; scans: ~9146~
7	2::sp|P13647|K2C5_HUMAN	Keratin, type II cytoskeletal 5 OS=Homo sapiens OX=9606 GN=KRT5 PE=1 SV=3	1640	66	2.4e-159	62568	83	61	33	27	37.1	7.59	MSRQSSVSFRSGGSRSFSTASAITPSVSRTSFTSVSRSGGGGGGGFGRVSLAGACGVGGYGSRSLYNLGGSKRISISTSGGSFRNRFGAGAGGGYGFGGGAGSGFGFGGGAGGGFGLGGGAGFGGGFGGPGFPVCPPGGIQEVTVNQSLLTPLNLQIDPSIQRVRTEEREQIKTLNNKFASFIDKVRFLEQQNKVLDTKWTLLQEQGTKTVRQNLEPLFEQYINNLRRQLDSIVGERGRLDSELRNMQDLVEDFKNKYEDEINKRTTAENEFVMLKKDVDAAYMNKVELEAKVDALMDEINFMKMFFDAELSQMQTHVSDTSVVLSMDNNRNLDLDSIIAEVKAQYEEIANRSRTEAESWYQTKYEELQQTAGRHGDDLRNTKHEISEMNRMIQRLRAE…	592	3264	1	1	1	469.752	2	0.0018	64	72	0	40.07	0.01	R	SLYNLGGSK	R						File: ~Y:\CORE\RAW_DATA_2024_QE\P1677_Sigrun_Lange\P1677_1.raw~; SpectrumID: ~4434~; PrecursorID: ~0~; scans: ~11931~
7	2::sp|P13647|K2C5_HUMAN	Keratin, type II cytoskeletal 5 OS=Homo sapiens OX=9606 GN=KRT5 PE=1 SV=3	1640	66	2.4e-159	62568	83	61	33	27	37.1	7.59	MSRQSSVSFRSGGSRSFSTASAITPSVSRTSFTSVSRSGGGGGGGFGRVSLAGACGVGGYGSRSLYNLGGSKRISISTSGGSFRNRFGAGAGGGYGFGGGAGSGFGFGGGAGGGFGLGGGAGFGGGFGGPGFPVCPPGGIQEVTVNQSLLTPLNLQIDPSIQRVRTEEREQIKTLNNKFASFIDKVRFLEQQNKVLDTKWTLLQEQGTKTVRQNLEPLFEQYINNLRRQLDSIVGERGRLDSELRNMQDLVEDFKNKYEDEINKRTTAENEFVMLKKDVDAAYMNKVELEAKVDALMDEINFMKMFFDAELSQMQTHVSDTSVVLSMDNNRNLDLDSIIAEVKAQYEEIANRSRTEAESWYQTKYEELQQTAGRHGDDLRNTKHEISEMNRMIQRLRAE…	685	1610	1	1	0	486.243	2	-0.0005	577	585	0	28.91	0.12	K	FVSTTSSSR	K						File: ~Y:\CORE\RAW_DATA_2024_QE\P1677_Sigrun_Lange\P1677_1.raw~; SpectrumID: ~2248~; PrecursorID: ~0~; scans: ~7348~
7	2::sp|P13647|K2C5_HUMAN	Keratin, type II cytoskeletal 5 OS=Homo sapiens OX=9606 GN=KRT5 PE=1 SV=3	1640	66	2.4e-159	62568	83	61	33	27	37.1	7.59	MSRQSSVSFRSGGSRSFSTASAITPSVSRTSFTSVSRSGGGGGGGFGRVSLAGACGVGGYGSRSLYNLGGSKRISISTSGGSFRNRFGAGAGGGYGFGGGAGSGFGFGGGAGGGFGLGGGAGFGGGFGGPGFPVCPPGGIQEVTVNQSLLTPLNLQIDPSIQRVRTEEREQIKTLNNKFASFIDKVRFLEQQNKVLDTKWTLLQEQGTKTVRQNLEPLFEQYINNLRRQLDSIVGERGRLDSELRNMQDLVEDFKNKYEDEINKRTTAENEFVMLKKDVDAAYMNKVELEAKVDALMDEINFMKMFFDAELSQMQTHVSDTSVVLSMDNNRNLDLDSIIAEVKAQYEEIANRSRTEAESWYQTKYEELQQTAGRHGDDLRNTKHEISEMNRMIQRLRAE…	817	2204	1	0	0	503.238	2	0.0017	473	480	0	38.01	0.02	K	LLEGEECR	L						File: ~Y:\CORE\RAW_DATA_2024_QE\P1677_Sigrun_Lange\P1677_1.raw~; SpectrumID: ~3258~; PrecursorID: ~0~; scans: ~9303~
7	2::sp|P13647|K2C5_HUMAN	Keratin, type II cytoskeletal 5 OS=Homo sapiens OX=9606 GN=KRT5 PE=1 SV=3	1640	66	2.4e-159	62568	83	61	33	27	37.1	7.59	MSRQSSVSFRSGGSRSFSTASAITPSVSRTSFTSVSRSGGGGGGGFGRVSLAGACGVGGYGSRSLYNLGGSKRISISTSGGSFRNRFGAGAGGGYGFGGGAGSGFGFGGGAGGGFGLGGGAGFGGGFGGPGFPVCPPGGIQEVTVNQSLLTPLNLQIDPSIQRVRTEEREQIKTLNNKFASFIDKVRFLEQQNKVLDTKWTLLQEQGTKTVRQNLEPLFEQYINNLRRQLDSIVGERGRLDSELRNMQDLVEDFKNKYEDEINKRTTAENEFVMLKKDVDAAYMNKVELEAKVDALMDEINFMKMFFDAELSQMQTHVSDTSVVLSMDNNRNLDLDSIIAEVKAQYEEIANRSRTEAESWYQTKYEELQQTAGRHGDDLRNTKHEISEMNRMIQRLRAE…	864	3162	1	1	0	508.771	2	-0.0029	229	237	0	52.03	0.0018	R	QLDSIVGER	G						File: ~Y:\CORE\RAW_DATA_2024_QE\P1677_Sigrun_Lange\P1677_1.raw~; SpectrumID: ~4321~; PrecursorID: ~0~; scans: ~11677~
7	2::sp|P13647|K2C5_HUMAN	Keratin, type II cytoskeletal 5 OS=Homo sapiens OX=9606 GN=KRT5 PE=1 SV=3	1640	66	2.4e-159	62568	83	61	33	27	37.1	7.59	MSRQSSVSFRSGGSRSFSTASAITPSVSRTSFTSVSRSGGGGGGGFGRVSLAGACGVGGYGSRSLYNLGGSKRISISTSGGSFRNRFGAGAGGGYGFGGGAGSGFGFGGGAGGGFGLGGGAGFGGGFGGPGFPVCPPGGIQEVTVNQSLLTPLNLQIDPSIQRVRTEEREQIKTLNNKFASFIDKVRFLEQQNKVLDTKWTLLQEQGTKTVRQNLEPLFEQYINNLRRQLDSIVGERGRLDSELRNMQDLVEDFKNKYEDEINKRTTAENEFVMLKKDVDAAYMNKVELEAKVDALMDEINFMKMFFDAELSQMQTHVSDTSVVLSMDNNRNLDLDSIIAEVKAQYEEIANRSRTEAESWYQTKYEELQQTAGRHGDDLRNTKHEISEMNRMIQRLRAE…	1143	5236	1	0	0	541.803	2	-0.0004	179	187	1	64.36	4.5e-05	K	FASFIDKVR	F						File: ~Y:\CORE\RAW_DATA_2024_QE\P1677_Sigrun_Lange\P1677_1.raw~; SpectrumID: ~6491~; PrecursorID: ~0~; scans: ~14785~
7	2::sp|P13647|K2C5_HUMAN	Keratin, type II cytoskeletal 5 OS=Homo sapiens OX=9606 GN=KRT5 PE=1 SV=3	1640	66	2.4e-159	62568	83	61	33	27	37.1	7.59	MSRQSSVSFRSGGSRSFSTASAITPSVSRTSFTSVSRSGGGGGGGFGRVSLAGACGVGGYGSRSLYNLGGSKRISISTSGGSFRNRFGAGAGGGYGFGGGAGSGFGFGGGAGGGFGLGGGAGFGGGFGGPGFPVCPPGGIQEVTVNQSLLTPLNLQIDPSIQRVRTEEREQIKTLNNKFASFIDKVRFLEQQNKVLDTKWTLLQEQGTKTVRQNLEPLFEQYINNLRRQLDSIVGERGRLDSELRNMQDLVEDFKNKYEDEINKRTTAENEFVMLKKDVDAAYMNKVELEAKVDALMDEINFMKMFFDAELSQMQTHVSDTSVVLSMDNNRNLDLDSIIAEVKAQYEEIANRSRTEAESWYQTKYEELQQTAGRHGDDLRNTKHEISEMNRMIQRLRAE…	1195	2211	1	1	0	547.269	2	0.0037	344	352	0	45.8	0.0058	K	AQYEEIANR	S						File: ~Y:\CORE\RAW_DATA_2024_QE\P1677_Sigrun_Lange\P1677_1.raw~; SpectrumID: ~3268~; PrecursorID: ~0~; scans: ~9324~
7	2::sp|P13647|K2C5_HUMAN	Keratin, type II cytoskeletal 5 OS=Homo sapiens OX=9606 GN=KRT5 PE=1 SV=3	1640	66	2.4e-159	62568	83	61	33	27	37.1	7.59	MSRQSSVSFRSGGSRSFSTASAITPSVSRTSFTSVSRSGGGGGGGFGRVSLAGACGVGGYGSRSLYNLGGSKRISISTSGGSFRNRFGAGAGGGYGFGGGAGSGFGFGGGAGGGFGLGGGAGFGGGFGGPGFPVCPPGGIQEVTVNQSLLTPLNLQIDPSIQRVRTEEREQIKTLNNKFASFIDKVRFLEQQNKVLDTKWTLLQEQGTKTVRQNLEPLFEQYINNLRRQLDSIVGERGRLDSELRNMQDLVEDFKNKYEDEINKRTTAENEFVMLKKDVDAAYMNKVELEAKVDALMDEINFMKMFFDAELSQMQTHVSDTSVVLSMDNNRNLDLDSIIAEVKAQYEEIANRSRTEAESWYQTKYEELQQTAGRHGDDLRNTKHEISEMNRMIQRLRAE…	1207	3622	1	1	1	547.8	2	-0.0023	64	73	1	37.65	0.023	R	SLYNLGGSKR	I						File: ~Y:\CORE\RAW_DATA_2024_QE\P1677_Sigrun_Lange\P1677_1.raw~; SpectrumID: ~4814~; PrecursorID: ~0~; scans: ~12501~
7	2::sp|P13647|K2C5_HUMAN	Keratin, type II cytoskeletal 5 OS=Homo sapiens OX=9606 GN=KRT5 PE=1 SV=3	1640	66	2.4e-159	62568	83	61	33	27	37.1	7.59	MSRQSSVSFRSGGSRSFSTASAITPSVSRTSFTSVSRSGGGGGGGFGRVSLAGACGVGGYGSRSLYNLGGSKRISISTSGGSFRNRFGAGAGGGYGFGGGAGSGFGFGGGAGGGFGLGGGAGFGGGFGGPGFPVCPPGGIQEVTVNQSLLTPLNLQIDPSIQRVRTEEREQIKTLNNKFASFIDKVRFLEQQNKVLDTKWTLLQEQGTKTVRQNLEPLFEQYINNLRRQLDSIVGERGRLDSELRNMQDLVEDFKNKYEDEINKRTTAENEFVMLKKDVDAAYMNKVELEAKVDALMDEINFMKMFFDAELSQMQTHVSDTSVVLSMDNNRNLDLDSIIAEVKAQYEEIANRSRTEAESWYQTKYEELQQTAGRHGDDLRNTKHEISEMNRMIQRLRAE…	1306	3188	1	1	1	556.291	2	0	74	84	0	64.11	6.4e-05	R	ISISTSGGSFR	N						File: ~Y:\CORE\RAW_DATA_2024_QE\P1677_Sigrun_Lange\P1677_1.raw~; SpectrumID: ~4352~; PrecursorID: ~0~; scans: ~11755~
7	2::sp|P13647|K2C5_HUMAN	Keratin, type II cytoskeletal 5 OS=Homo sapiens OX=9606 GN=KRT5 PE=1 SV=3	1640	66	2.4e-159	62568	83	61	33	27	37.1	7.59	MSRQSSVSFRSGGSRSFSTASAITPSVSRTSFTSVSRSGGGGGGGFGRVSLAGACGVGGYGSRSLYNLGGSKRISISTSGGSFRNRFGAGAGGGYGFGGGAGSGFGFGGGAGGGFGLGGGAGFGGGFGGPGFPVCPPGGIQEVTVNQSLLTPLNLQIDPSIQRVRTEEREQIKTLNNKFASFIDKVRFLEQQNKVLDTKWTLLQEQGTKTVRQNLEPLFEQYINNLRRQLDSIVGERGRLDSELRNMQDLVEDFKNKYEDEINKRTTAENEFVMLKKDVDAAYMNKVELEAKVDALMDEINFMKMFFDAELSQMQTHVSDTSVVLSMDNNRNLDLDSIIAEVKAQYEEIANRSRTEAESWYQTKYEELQQTAGRHGDDLRNTKHEISEMNRMIQRLRAE…	1725	2235	1	1	0	597.792	2	0.0012	365	374	0	82.94	1.4e-06	K	YEELQQTAGR	H						File: ~Y:\CORE\RAW_DATA_2024_QE\P1677_Sigrun_Lange\P1677_1.raw~; SpectrumID: ~3295~; PrecursorID: ~0~; scans: ~9395~
7	2::sp|P13647|K2C5_HUMAN	Keratin, type II cytoskeletal 5 OS=Homo sapiens OX=9606 GN=KRT5 PE=1 SV=3	1640	66	2.4e-159	62568	83	61	33	27	37.1	7.59	MSRQSSVSFRSGGSRSFSTASAITPSVSRTSFTSVSRSGGGGGGGFGRVSLAGACGVGGYGSRSLYNLGGSKRISISTSGGSFRNRFGAGAGGGYGFGGGAGSGFGFGGGAGGGFGLGGGAGFGGGFGGPGFPVCPPGGIQEVTVNQSLLTPLNLQIDPSIQRVRTEEREQIKTLNNKFASFIDKVRFLEQQNKVLDTKWTLLQEQGTKTVRQNLEPLFEQYINNLRRQLDSIVGERGRLDSELRNMQDLVEDFKNKYEDEINKRTTAENEFVMLKKDVDAAYMNKVELEAKVDALMDEINFMKMFFDAELSQMQTHVSDTSVVLSMDNNRNLDLDSIIAEVKAQYEEIANRSRTEAESWYQTKYEELQQTAGRHGDDLRNTKHEISEMNRMIQRLRAE…	1734	3984	1	1	0	598.281	2	-0.0044	365	374	0	34.48	0.099	K	YEELQQTAGR	H		Deamidated (NQ)	0.0000100000.0			File: ~Y:\CORE\RAW_DATA_2024_QE\P1677_Sigrun_Lange\P1677_1.raw~; SpectrumID: ~5200~; PrecursorID: ~0~; scans: ~13042~
7	2::sp|P13647|K2C5_HUMAN	Keratin, type II cytoskeletal 5 OS=Homo sapiens OX=9606 GN=KRT5 PE=1 SV=3	1640	66	2.4e-159	62568	83	61	33	27	37.1	7.59	MSRQSSVSFRSGGSRSFSTASAITPSVSRTSFTSVSRSGGGGGGGFGRVSLAGACGVGGYGSRSLYNLGGSKRISISTSGGSFRNRFGAGAGGGYGFGGGAGSGFGFGGGAGGGFGLGGGAGFGGGFGGPGFPVCPPGGIQEVTVNQSLLTPLNLQIDPSIQRVRTEEREQIKTLNNKFASFIDKVRFLEQQNKVLDTKWTLLQEQGTKTVRQNLEPLFEQYINNLRRQLDSIVGERGRLDSELRNMQDLVEDFKNKYEDEINKRTTAENEFVMLKKDVDAAYMNKVELEAKVDALMDEINFMKMFFDAELSQMQTHVSDTSVVLSMDNNRNLDLDSIIAEVKAQYEEIANRSRTEAESWYQTKYEELQQTAGRHGDDLRNTKHEISEMNRMIQRLRAE…	1780	4715	1	1	0	602.322	2	-0.0005	200	209	0	64.18	0.0001	K	WTLLQEQGTK	T						File: ~Y:\CORE\RAW_DATA_2024_QE\P1677_Sigrun_Lange\P1677_1.raw~; SpectrumID: ~5959~; PrecursorID: ~0~; scans: ~14068~
7	2::sp|P13647|K2C5_HUMAN	Keratin, type II cytoskeletal 5 OS=Homo sapiens OX=9606 GN=KRT5 PE=1 SV=3	1640	66	2.4e-159	62568	83	61	33	27	37.1	7.59	MSRQSSVSFRSGGSRSFSTASAITPSVSRTSFTSVSRSGGGGGGGFGRVSLAGACGVGGYGSRSLYNLGGSKRISISTSGGSFRNRFGAGAGGGYGFGGGAGSGFGFGGGAGGGFGLGGGAGFGGGFGGPGFPVCPPGGIQEVTVNQSLLTPLNLQIDPSIQRVRTEEREQIKTLNNKFASFIDKVRFLEQQNKVLDTKWTLLQEQGTKTVRQNLEPLFEQYINNLRRQLDSIVGERGRLDSELRNMQDLVEDFKNKYEDEINKRTTAENEFVMLKKDVDAAYMNKVELEAKVDALMDEINFMKMFFDAELSQMQTHVSDTSVVLSMDNNRNLDLDSIIAEVKAQYEEIANRSRTEAESWYQTKYEELQQTAGRHGDDLRNTKHEISEMNRMIQRLRAE…	2016	2979	1	1	0	621.787	2	0.0039	355	364	0	45.5	0.0028	R	TEAESWYQTK	Y						File: ~Y:\CORE\RAW_DATA_2024_QE\P1677_Sigrun_Lange\P1677_1.raw~; SpectrumID: ~4116~; PrecursorID: ~0~; scans: ~11142~
7	2::sp|P13647|K2C5_HUMAN	Keratin, type II cytoskeletal 5 OS=Homo sapiens OX=9606 GN=KRT5 PE=1 SV=3	1640	66	2.4e-159	62568	83	61	33	27	37.1	7.59	MSRQSSVSFRSGGSRSFSTASAITPSVSRTSFTSVSRSGGGGGGGFGRVSLAGACGVGGYGSRSLYNLGGSKRISISTSGGSFRNRFGAGAGGGYGFGGGAGSGFGFGGGAGGGFGLGGGAGFGGGFGGPGFPVCPPGGIQEVTVNQSLLTPLNLQIDPSIQRVRTEEREQIKTLNNKFASFIDKVRFLEQQNKVLDTKWTLLQEQGTKTVRQNLEPLFEQYINNLRRQLDSIVGERGRLDSELRNMQDLVEDFKNKYEDEINKRTTAENEFVMLKKDVDAAYMNKVELEAKVDALMDEINFMKMFFDAELSQMQTHVSDTSVVLSMDNNRNLDLDSIIAEVKAQYEEIANRSRTEAESWYQTKYEELQQTAGRHGDDLRNTKHEISEMNRMIQRLRAE…	2132	6526	1	0	0	632.351	2	0.0003	461	471	0	69.4	1.9e-05	K	LALDVEIATYR	K						File: ~Y:\CORE\RAW_DATA_2024_QE\P1677_Sigrun_Lange\P1677_1.raw~; SpectrumID: ~7794~; PrecursorID: ~0~; scans: ~16492~
7	2::sp|P13647|K2C5_HUMAN	Keratin, type II cytoskeletal 5 OS=Homo sapiens OX=9606 GN=KRT5 PE=1 SV=3	1640	66	2.4e-159	62568	83	61	33	27	37.1	7.59	MSRQSSVSFRSGGSRSFSTASAITPSVSRTSFTSVSRSGGGGGGGFGRVSLAGACGVGGYGSRSLYNLGGSKRISISTSGGSFRNRFGAGAGGGYGFGGGAGSGFGFGGGAGGGFGLGGGAGFGGGFGGPGFPVCPPGGIQEVTVNQSLLTPLNLQIDPSIQRVRTEEREQIKTLNNKFASFIDKVRFLEQQNKVLDTKWTLLQEQGTKTVRQNLEPLFEQYINNLRRQLDSIVGERGRLDSELRNMQDLVEDFKNKYEDEINKRTTAENEFVMLKKDVDAAYMNKVELEAKVDALMDEINFMKMFFDAELSQMQTHVSDTSVVLSMDNNRNLDLDSIIAEVKAQYEEIANRSRTEAESWYQTKYEELQQTAGRHGDDLRNTKHEISEMNRMIQRLRAE…	2149	3820	1	1	1	423.222	3	-0.024	73	84	1	27.26	0.36	K	RISISTSGGSFR	N						File: ~Y:\CORE\RAW_DATA_2024_QE\P1677_Sigrun_Lange\P1677_1.raw~; SpectrumID: ~5021~; PrecursorID: ~0~; scans: ~12794~
7	2::sp|P13647|K2C5_HUMAN	Keratin, type II cytoskeletal 5 OS=Homo sapiens OX=9606 GN=KRT5 PE=1 SV=3	1640	66	2.4e-159	62568	83	61	33	27	37.1	7.59	MSRQSSVSFRSGGSRSFSTASAITPSVSRTSFTSVSRSGGGGGGGFGRVSLAGACGVGGYGSRSLYNLGGSKRISISTSGGSFRNRFGAGAGGGYGFGGGAGSGFGFGGGAGGGFGLGGGAGFGGGFGGPGFPVCPPGGIQEVTVNQSLLTPLNLQIDPSIQRVRTEEREQIKTLNNKFASFIDKVRFLEQQNKVLDTKWTLLQEQGTKTVRQNLEPLFEQYINNLRRQLDSIVGERGRLDSELRNMQDLVEDFKNKYEDEINKRTTAENEFVMLKKDVDAAYMNKVELEAKVDALMDEINFMKMFFDAELSQMQTHVSDTSVVLSMDNNRNLDLDSIIAEVKAQYEEIANRSRTEAESWYQTKYEELQQTAGRHGDDLRNTKHEISEMNRMIQRLRAE…	2243	4954	1	1	0	641.817	2	-0.0073	266	276	0	27.39	0.33	R	TTAENEFVMLK	K						File: ~Y:\CORE\RAW_DATA_2024_QE\P1677_Sigrun_Lange\P1677_1.raw~; SpectrumID: ~6205~; PrecursorID: ~0~; scans: ~14387~
7	2::sp|P13647|K2C5_HUMAN	Keratin, type II cytoskeletal 5 OS=Homo sapiens OX=9606 GN=KRT5 PE=1 SV=3	1640	66	2.4e-159	62568	83	61	33	27	37.1	7.59	MSRQSSVSFRSGGSRSFSTASAITPSVSRTSFTSVSRSGGGGGGGFGRVSLAGACGVGGYGSRSLYNLGGSKRISISTSGGSFRNRFGAGAGGGYGFGGGAGSGFGFGGGAGGGFGLGGGAGFGGGFGGPGFPVCPPGGIQEVTVNQSLLTPLNLQIDPSIQRVRTEEREQIKTLNNKFASFIDKVRFLEQQNKVLDTKWTLLQEQGTKTVRQNLEPLFEQYINNLRRQLDSIVGERGRLDSELRNMQDLVEDFKNKYEDEINKRTTAENEFVMLKKDVDAAYMNKVELEAKVDALMDEINFMKMFFDAELSQMQTHVSDTSVVLSMDNNRNLDLDSIIAEVKAQYEEIANRSRTEAESWYQTKYEELQQTAGRHGDDLRNTKHEISEMNRMIQRLRAE…	2352	4030	1	1	0	649.819	2	0.0004	266	276	0	38.61	0.024	R	TTAENEFVMLK	K		Oxidation (M)	0.00000000200.0			File: ~Y:\CORE\RAW_DATA_2024_QE\P1677_Sigrun_Lange\P1677_1.raw~; SpectrumID: ~5248~; PrecursorID: ~0~; scans: ~13109~
7	2::sp|P13647|K2C5_HUMAN	Keratin, type II cytoskeletal 5 OS=Homo sapiens OX=9606 GN=KRT5 PE=1 SV=3	1640	66	2.4e-159	62568	83	61	33	27	37.1	7.59	MSRQSSVSFRSGGSRSFSTASAITPSVSRTSFTSVSRSGGGGGGGFGRVSLAGACGVGGYGSRSLYNLGGSKRISISTSGGSFRNRFGAGAGGGYGFGGGAGSGFGFGGGAGGGFGLGGGAGFGGGFGGPGFPVCPPGGIQEVTVNQSLLTPLNLQIDPSIQRVRTEEREQIKTLNNKFASFIDKVRFLEQQNKVLDTKWTLLQEQGTKTVRQNLEPLFEQYINNLRRQLDSIVGERGRLDSELRNMQDLVEDFKNKYEDEINKRTTAENEFVMLKKDVDAAYMNKVELEAKVDALMDEINFMKMFFDAELSQMQTHVSDTSVVLSMDNNRNLDLDSIIAEVKAQYEEIANRSRTEAESWYQTKYEELQQTAGRHGDDLRNTKHEISEMNRMIQRLRAE…	2539	6658	1	0	0	665.366	2	-0.0013	332	343	0	56.99	0.001	R	NLDLDSIIAEVK	A						File: ~Y:\CORE\RAW_DATA_2024_QE\P1677_Sigrun_Lange\P1677_1.raw~; SpectrumID: ~7926~; PrecursorID: ~0~; scans: ~16703~
7	2::sp|P13647|K2C5_HUMAN	Keratin, type II cytoskeletal 5 OS=Homo sapiens OX=9606 GN=KRT5 PE=1 SV=3	1640	66	2.4e-159	62568	83	61	33	27	37.1	7.59	MSRQSSVSFRSGGSRSFSTASAITPSVSRTSFTSVSRSGGGGGGGFGRVSLAGACGVGGYGSRSLYNLGGSKRISISTSGGSFRNRFGAGAGGGYGFGGGAGSGFGFGGGAGGGFGLGGGAGFGGGFGGPGFPVCPPGGIQEVTVNQSLLTPLNLQIDPSIQRVRTEEREQIKTLNNKFASFIDKVRFLEQQNKVLDTKWTLLQEQGTKTVRQNLEPLFEQYINNLRRQLDSIVGERGRLDSELRNMQDLVEDFKNKYEDEINKRTTAENEFVMLKKDVDAAYMNKVELEAKVDALMDEINFMKMFFDAELSQMQTHVSDTSVVLSMDNNRNLDLDSIIAEVKAQYEEIANRSRTEAESWYQTKYEELQQTAGRHGDDLRNTKHEISEMNRMIQRLRAE…	2979	5235	1	0	0	464.6	3	-0.0026	461	472	1	26.94	0.23	K	LALDVEIATYRK	L						File: ~Y:\CORE\RAW_DATA_2024_QE\P1677_Sigrun_Lange\P1677_1.raw~; SpectrumID: ~6490~; PrecursorID: ~0~; scans: ~14783~
7	2::sp|P13647|K2C5_HUMAN	Keratin, type II cytoskeletal 5 OS=Homo sapiens OX=9606 GN=KRT5 PE=1 SV=3	1640	66	2.4e-159	62568	83	61	33	27	37.1	7.59	MSRQSSVSFRSGGSRSFSTASAITPSVSRTSFTSVSRSGGGGGGGFGRVSLAGACGVGGYGSRSLYNLGGSKRISISTSGGSFRNRFGAGAGGGYGFGGGAGSGFGFGGGAGGGFGLGGGAGFGGGFGGPGFPVCPPGGIQEVTVNQSLLTPLNLQIDPSIQRVRTEEREQIKTLNNKFASFIDKVRFLEQQNKVLDTKWTLLQEQGTKTVRQNLEPLFEQYINNLRRQLDSIVGERGRLDSELRNMQDLVEDFKNKYEDEINKRTTAENEFVMLKKDVDAAYMNKVELEAKVDALMDEINFMKMFFDAELSQMQTHVSDTSVVLSMDNNRNLDLDSIIAEVKAQYEEIANRSRTEAESWYQTKYEELQQTAGRHGDDLRNTKHEISEMNRMIQRLRAE…	3020	5889	1	0	0	466.584	3	-0.004	174	185	1	29.48	0.22	K	TLNNKFASFIDK	V						File: ~Y:\CORE\RAW_DATA_2024_QE\P1677_Sigrun_Lange\P1677_1.raw~; SpectrumID: ~7153~; PrecursorID: ~0~; scans: ~15649~
7	2::sp|P13647|K2C5_HUMAN	Keratin, type II cytoskeletal 5 OS=Homo sapiens OX=9606 GN=KRT5 PE=1 SV=3	1640	66	2.4e-159	62568	83	61	33	27	37.1	7.59	MSRQSSVSFRSGGSRSFSTASAITPSVSRTSFTSVSRSGGGGGGGFGRVSLAGACGVGGYGSRSLYNLGGSKRISISTSGGSFRNRFGAGAGGGYGFGGGAGSGFGFGGGAGGGFGLGGGAGFGGGFGGPGFPVCPPGGIQEVTVNQSLLTPLNLQIDPSIQRVRTEEREQIKTLNNKFASFIDKVRFLEQQNKVLDTKWTLLQEQGTKTVRQNLEPLFEQYINNLRRQLDSIVGERGRLDSELRNMQDLVEDFKNKYEDEINKRTTAENEFVMLKKDVDAAYMNKVELEAKVDALMDEINFMKMFFDAELSQMQTHVSDTSVVLSMDNNRNLDLDSIIAEVKAQYEEIANRSRTEAESWYQTKYEELQQTAGRHGDDLRNTKHEISEMNRMIQRLRAE…	3091	3493	1	1	0	705.866	2	0.0029	16	29	0	65.28	6.8e-05	R	SFSTASAITPSVSR	T						File: ~Y:\CORE\RAW_DATA_2024_QE\P1677_Sigrun_Lange\P1677_1.raw~; SpectrumID: ~4680~; PrecursorID: ~0~; scans: ~12317~
7	2::sp|P13647|K2C5_HUMAN	Keratin, type II cytoskeletal 5 OS=Homo sapiens OX=9606 GN=KRT5 PE=1 SV=3	1640	66	2.4e-159	62568	83	61	33	27	37.1	7.59	MSRQSSVSFRSGGSRSFSTASAITPSVSRTSFTSVSRSGGGGGGGFGRVSLAGACGVGGYGSRSLYNLGGSKRISISTSGGSFRNRFGAGAGGGYGFGGGAGSGFGFGGGAGGGFGLGGGAGFGGGFGGPGFPVCPPGGIQEVTVNQSLLTPLNLQIDPSIQRVRTEEREQIKTLNNKFASFIDKVRFLEQQNKVLDTKWTLLQEQGTKTVRQNLEPLFEQYINNLRRQLDSIVGERGRLDSELRNMQDLVEDFKNKYEDEINKRTTAENEFVMLKKDVDAAYMNKVELEAKVDALMDEINFMKMFFDAELSQMQTHVSDTSVVLSMDNNRNLDLDSIIAEVKAQYEEIANRSRTEAESWYQTKYEELQQTAGRHGDDLRNTKHEISEMNRMIQRLRAE…	3192	3524	1	1	0	476.246	3	-0.0005	266	277	1	20.63	2.3	R	TTAENEFVMLKK	D		Oxidation (M)	0.000000002000.0			File: ~Y:\CORE\RAW_DATA_2024_QE\P1677_Sigrun_Lange\P1677_1.raw~; SpectrumID: ~4711~; PrecursorID: ~0~; scans: ~12358~
7	2::sp|P13647|K2C5_HUMAN	Keratin, type II cytoskeletal 5 OS=Homo sapiens OX=9606 GN=KRT5 PE=1 SV=3	1640	66	2.4e-159	62568	83	61	33	27	37.1	7.59	MSRQSSVSFRSGGSRSFSTASAITPSVSRTSFTSVSRSGGGGGGGFGRVSLAGACGVGGYGSRSLYNLGGSKRISISTSGGSFRNRFGAGAGGGYGFGGGAGSGFGFGGGAGGGFGLGGGAGFGGGFGGPGFPVCPPGGIQEVTVNQSLLTPLNLQIDPSIQRVRTEEREQIKTLNNKFASFIDKVRFLEQQNKVLDTKWTLLQEQGTKTVRQNLEPLFEQYINNLRRQLDSIVGERGRLDSELRNMQDLVEDFKNKYEDEINKRTTAENEFVMLKKDVDAAYMNKVELEAKVDALMDEINFMKMFFDAELSQMQTHVSDTSVVLSMDNNRNLDLDSIIAEVKAQYEEIANRSRTEAESWYQTKYEELQQTAGRHGDDLRNTKHEISEMNRMIQRLRAE…	3265	4541	1	1	0	720.352	2	-0.016	560	576	0	36.61	0.046	R	GLGVGFGSGGGSSSSVK	F						File: ~Y:\CORE\RAW_DATA_2024_QE\P1677_Sigrun_Lange\P1677_1.raw~; SpectrumID: ~5779~; PrecursorID: ~0~; scans: ~13827~
7	2::sp|P13647|K2C5_HUMAN	Keratin, type II cytoskeletal 5 OS=Homo sapiens OX=9606 GN=KRT5 PE=1 SV=3	1640	66	2.4e-159	62568	83	61	33	27	37.1	7.59	MSRQSSVSFRSGGSRSFSTASAITPSVSRTSFTSVSRSGGGGGGGFGRVSLAGACGVGGYGSRSLYNLGGSKRISISTSGGSFRNRFGAGAGGGYGFGGGAGSGFGFGGGAGGGFGLGGGAGFGGGFGGPGFPVCPPGGIQEVTVNQSLLTPLNLQIDPSIQRVRTEEREQIKTLNNKFASFIDKVRFLEQQNKVLDTKWTLLQEQGTKTVRQNLEPLFEQYINNLRRQLDSIVGERGRLDSELRNMQDLVEDFKNKYEDEINKRTTAENEFVMLKKDVDAAYMNKVELEAKVDALMDEINFMKMFFDAELSQMQTHVSDTSVVLSMDNNRNLDLDSIIAEVKAQYEEIANRSRTEAESWYQTKYEELQQTAGRHGDDLRNTKHEISEMNRMIQRLRAE…	3398	4966	1	1	0	729.332	2	-0.0084	293	304	0	22.61	0.58	K	VDALMDEINFMK	M		2 Oxidation (M)	0.000020000020.0			File: ~Y:\CORE\RAW_DATA_2024_QE\P1677_Sigrun_Lange\P1677_1.raw~; SpectrumID: ~6217~; PrecursorID: ~0~; scans: ~14402~
7	2::sp|P13647|K2C5_HUMAN	Keratin, type II cytoskeletal 5 OS=Homo sapiens OX=9606 GN=KRT5 PE=1 SV=3	1640	66	2.4e-159	62568	83	61	33	27	37.1	7.59	MSRQSSVSFRSGGSRSFSTASAITPSVSRTSFTSVSRSGGGGGGGFGRVSLAGACGVGGYGSRSLYNLGGSKRISISTSGGSFRNRFGAGAGGGYGFGGGAGSGFGFGGGAGGGFGLGGGAGFGGGFGGPGFPVCPPGGIQEVTVNQSLLTPLNLQIDPSIQRVRTEEREQIKTLNNKFASFIDKVRFLEQQNKVLDTKWTLLQEQGTKTVRQNLEPLFEQYINNLRRQLDSIVGERGRLDSELRNMQDLVEDFKNKYEDEINKRTTAENEFVMLKKDVDAAYMNKVELEAKVDALMDEINFMKMFFDAELSQMQTHVSDTSVVLSMDNNRNLDLDSIIAEVKAQYEEIANRSRTEAESWYQTKYEELQQTAGRHGDDLRNTKHEISEMNRMIQRLRAE…	3434	3833	1	1	0	488.268	3	-0.0019	188	199	1	36.53	0.042	R	FLEQQNKVLDTK	W						File: ~Y:\CORE\RAW_DATA_2024_QE\P1677_Sigrun_Lange\P1677_1.raw~; SpectrumID: ~5037~; PrecursorID: ~0~; scans: ~12817~
7	2::sp|P13647|K2C5_HUMAN	Keratin, type II cytoskeletal 5 OS=Homo sapiens OX=9606 GN=KRT5 PE=1 SV=3	1640	66	2.4e-159	62568	83	61	33	27	37.1	7.59	MSRQSSVSFRSGGSRSFSTASAITPSVSRTSFTSVSRSGGGGGGGFGRVSLAGACGVGGYGSRSLYNLGGSKRISISTSGGSFRNRFGAGAGGGYGFGGGAGSGFGFGGGAGGGFGLGGGAGFGGGFGGPGFPVCPPGGIQEVTVNQSLLTPLNLQIDPSIQRVRTEEREQIKTLNNKFASFIDKVRFLEQQNKVLDTKWTLLQEQGTKTVRQNLEPLFEQYINNLRRQLDSIVGERGRLDSELRNMQDLVEDFKNKYEDEINKRTTAENEFVMLKKDVDAAYMNKVELEAKVDALMDEINFMKMFFDAELSQMQTHVSDTSVVLSMDNNRNLDLDSIIAEVKAQYEEIANRSRTEAESWYQTKYEELQQTAGRHGDDLRNTKHEISEMNRMIQRLRAE…	3449	3644	1	1	0	488.604	3	0.0229	188	199	1	27	0.32	R	FLEQQNKVLDTK	W		Deamidated (NQ)	0.000010000000.0			File: ~Y:\CORE\RAW_DATA_2024_QE\P1677_Sigrun_Lange\P1677_1.raw~; SpectrumID: ~4838~; PrecursorID: ~0~; scans: ~12541~
7	2::sp|P13647|K2C5_HUMAN	Keratin, type II cytoskeletal 5 OS=Homo sapiens OX=9606 GN=KRT5 PE=1 SV=3	1640	66	2.4e-159	62568	83	61	33	27	37.1	7.59	MSRQSSVSFRSGGSRSFSTASAITPSVSRTSFTSVSRSGGGGGGGFGRVSLAGACGVGGYGSRSLYNLGGSKRISISTSGGSFRNRFGAGAGGGYGFGGGAGSGFGFGGGAGGGFGLGGGAGFGGGFGGPGFPVCPPGGIQEVTVNQSLLTPLNLQIDPSIQRVRTEEREQIKTLNNKFASFIDKVRFLEQQNKVLDTKWTLLQEQGTKTVRQNLEPLFEQYINNLRRQLDSIVGERGRLDSELRNMQDLVEDFKNKYEDEINKRTTAENEFVMLKKDVDAAYMNKVELEAKVDALMDEINFMKMFFDAELSQMQTHVSDTSVVLSMDNNRNLDLDSIIAEVKAQYEEIANRSRTEAESWYQTKYEELQQTAGRHGDDLRNTKHEISEMNRMIQRLRAE…	3575	3336	1	1	0	495.906	3	0.0064	353	364	1	34.58	0.055	R	SRTEAESWYQTK	Y						File: ~Y:\CORE\RAW_DATA_2024_QE\P1677_Sigrun_Lange\P1677_1.raw~; SpectrumID: ~4510~; PrecursorID: ~0~; scans: ~12062~
7	2::sp|P13647|K2C5_HUMAN	Keratin, type II cytoskeletal 5 OS=Homo sapiens OX=9606 GN=KRT5 PE=1 SV=3	1640	66	2.4e-159	62568	83	61	33	27	37.1	7.59	MSRQSSVSFRSGGSRSFSTASAITPSVSRTSFTSVSRSGGGGGGGFGRVSLAGACGVGGYGSRSLYNLGGSKRISISTSGGSFRNRFGAGAGGGYGFGGGAGSGFGFGGGAGGGFGLGGGAGFGGGFGGPGFPVCPPGGIQEVTVNQSLLTPLNLQIDPSIQRVRTEEREQIKTLNNKFASFIDKVRFLEQQNKVLDTKWTLLQEQGTKTVRQNLEPLFEQYINNLRRQLDSIVGERGRLDSELRNMQDLVEDFKNKYEDEINKRTTAENEFVMLKKDVDAAYMNKVELEAKVDALMDEINFMKMFFDAELSQMQTHVSDTSVVLSMDNNRNLDLDSIIAEVKAQYEEIANRSRTEAESWYQTKYEELQQTAGRHGDDLRNTKHEISEMNRMIQRLRAE…	4425	7634	1	0	0	413.983	4	-0.002	174	187	2	75.59	3.8e-06	K	TLNNKFASFIDKVR	F						File: ~Y:\CORE\RAW_DATA_2024_QE\P1677_Sigrun_Lange\P1677_1.raw~; SpectrumID: ~8905~; PrecursorID: ~0~; scans: ~17995~
7	2::sp|P13647|K2C5_HUMAN	Keratin, type II cytoskeletal 5 OS=Homo sapiens OX=9606 GN=KRT5 PE=1 SV=3	1640	66	2.4e-159	62568	83	61	33	27	37.1	7.59	MSRQSSVSFRSGGSRSFSTASAITPSVSRTSFTSVSRSGGGGGGGFGRVSLAGACGVGGYGSRSLYNLGGSKRISISTSGGSFRNRFGAGAGGGYGFGGGAGSGFGFGGGAGGGFGLGGGAGFGGGFGGPGFPVCPPGGIQEVTVNQSLLTPLNLQIDPSIQRVRTEEREQIKTLNNKFASFIDKVRFLEQQNKVLDTKWTLLQEQGTKTVRQNLEPLFEQYINNLRRQLDSIVGERGRLDSELRNMQDLVEDFKNKYEDEINKRTTAENEFVMLKKDVDAAYMNKVELEAKVDALMDEINFMKMFFDAELSQMQTHVSDTSVVLSMDNNRNLDLDSIIAEVKAQYEEIANRSRTEAESWYQTKYEELQQTAGRHGDDLRNTKHEISEMNRMIQRLRAE…	4427	7207	1	0	0	551.646	3	0.0123	174	187	2	64.75	3.6e-05	K	TLNNKFASFIDKVR	F						File: ~Y:\CORE\RAW_DATA_2024_QE\P1677_Sigrun_Lange\P1677_1.raw~; SpectrumID: ~8475~; PrecursorID: ~0~; scans: ~17423~
7	2::sp|P13647|K2C5_HUMAN	Keratin, type II cytoskeletal 5 OS=Homo sapiens OX=9606 GN=KRT5 PE=1 SV=3	1640	66	2.4e-159	62568	83	61	33	27	37.1	7.59	MSRQSSVSFRSGGSRSFSTASAITPSVSRTSFTSVSRSGGGGGGGFGRVSLAGACGVGGYGSRSLYNLGGSKRISISTSGGSFRNRFGAGAGGGYGFGGGAGSGFGFGGGAGGGFGLGGGAGFGGGFGGPGFPVCPPGGIQEVTVNQSLLTPLNLQIDPSIQRVRTEEREQIKTLNNKFASFIDKVRFLEQQNKVLDTKWTLLQEQGTKTVRQNLEPLFEQYINNLRRQLDSIVGERGRLDSELRNMQDLVEDFKNKYEDEINKRTTAENEFVMLKKDVDAAYMNKVELEAKVDALMDEINFMKMFFDAELSQMQTHVSDTSVVLSMDNNRNLDLDSIIAEVKAQYEEIANRSRTEAESWYQTKYEELQQTAGRHGDDLRNTKHEISEMNRMIQRLRAE…	4430	7640	1	0	0	551.976	3	0.0164	174	187	2	68.72	1.7e-05	K	TLNNKFASFIDKVR	F		Deamidated (NQ)	0.00010000000000.0			File: ~Y:\CORE\RAW_DATA_2024_QE\P1677_Sigrun_Lange\P1677_1.raw~; SpectrumID: ~8911~; PrecursorID: ~0~; scans: ~18002~
7	2::sp|P13647|K2C5_HUMAN	Keratin, type II cytoskeletal 5 OS=Homo sapiens OX=9606 GN=KRT5 PE=1 SV=3	1640	66	2.4e-159	62568	83	61	33	27	37.1	7.59	MSRQSSVSFRSGGSRSFSTASAITPSVSRTSFTSVSRSGGGGGGGFGRVSLAGACGVGGYGSRSLYNLGGSKRISISTSGGSFRNRFGAGAGGGYGFGGGAGSGFGFGGGAGGGFGLGGGAGFGGGFGGPGFPVCPPGGIQEVTVNQSLLTPLNLQIDPSIQRVRTEEREQIKTLNNKFASFIDKVRFLEQQNKVLDTKWTLLQEQGTKTVRQNLEPLFEQYINNLRRQLDSIVGERGRLDSELRNMQDLVEDFKNKYEDEINKRTTAENEFVMLKKDVDAAYMNKVELEAKVDALMDEINFMKMFFDAELSQMQTHVSDTSVVLSMDNNRNLDLDSIIAEVKAQYEEIANRSRTEAESWYQTKYEELQQTAGRHGDDLRNTKHEISEMNRMIQRLRAE…	4434	7183	1	0	0	552.288	3	-0.032	174	187	2	69.31	3.3e-05	K	TLNNKFASFIDKVR	F		2 Deamidated (NQ)	0.00110000000000.0			File: ~Y:\CORE\RAW_DATA_2024_QE\P1677_Sigrun_Lange\P1677_1.raw~; SpectrumID: ~8451~; PrecursorID: ~0~; scans: ~17393~
7	2::sp|P13647|K2C5_HUMAN	Keratin, type II cytoskeletal 5 OS=Homo sapiens OX=9606 GN=KRT5 PE=1 SV=3	1640	66	2.4e-159	62568	83	61	33	27	37.1	7.59	MSRQSSVSFRSGGSRSFSTASAITPSVSRTSFTSVSRSGGGGGGGFGRVSLAGACGVGGYGSRSLYNLGGSKRISISTSGGSFRNRFGAGAGGGYGFGGGAGSGFGFGGGAGGGFGLGGGAGFGGGFGGPGFPVCPPGGIQEVTVNQSLLTPLNLQIDPSIQRVRTEEREQIKTLNNKFASFIDKVRFLEQQNKVLDTKWTLLQEQGTKTVRQNLEPLFEQYINNLRRQLDSIVGERGRLDSELRNMQDLVEDFKNKYEDEINKRTTAENEFVMLKKDVDAAYMNKVELEAKVDALMDEINFMKMFFDAELSQMQTHVSDTSVVLSMDNNRNLDLDSIIAEVKAQYEEIANRSRTEAESWYQTKYEELQQTAGRHGDDLRNTKHEISEMNRMIQRLRAE…	4911	5779	1	1	0	880.48	2	-0.0062	195	209	1	62.03	0.00015	K	VLDTKWTLLQEQGTK	T						File: ~Y:\CORE\RAW_DATA_2024_QE\P1677_Sigrun_Lange\P1677_1.raw~; SpectrumID: ~7042~; PrecursorID: ~0~; scans: ~15508~
7	2::sp|P13647|K2C5_HUMAN	Keratin, type II cytoskeletal 5 OS=Homo sapiens OX=9606 GN=KRT5 PE=1 SV=3	1640	66	2.4e-159	62568	83	61	33	27	37.1	7.59	MSRQSSVSFRSGGSRSFSTASAITPSVSRTSFTSVSRSGGGGGGGFGRVSLAGACGVGGYGSRSLYNLGGSKRISISTSGGSFRNRFGAGAGGGYGFGGGAGSGFGFGGGAGGGFGLGGGAGFGGGFGGPGFPVCPPGGIQEVTVNQSLLTPLNLQIDPSIQRVRTEEREQIKTLNNKFASFIDKVRFLEQQNKVLDTKWTLLQEQGTKTVRQNLEPLFEQYINNLRRQLDSIVGERGRLDSELRNMQDLVEDFKNKYEDEINKRTTAENEFVMLKKDVDAAYMNKVELEAKVDALMDEINFMKMFFDAELSQMQTHVSDTSVVLSMDNNRNLDLDSIIAEVKAQYEEIANRSRTEAESWYQTKYEELQQTAGRHGDDLRNTKHEISEMNRMIQRLRAE…	4912	5840	1	1	0	587.324	3	-0.0009	195	209	1	67.54	3.9e-05	K	VLDTKWTLLQEQGTK	T						File: ~Y:\CORE\RAW_DATA_2024_QE\P1677_Sigrun_Lange\P1677_1.raw~; SpectrumID: ~7104~; PrecursorID: ~0~; scans: ~15582~
7	2::sp|P13647|K2C5_HUMAN	Keratin, type II cytoskeletal 5 OS=Homo sapiens OX=9606 GN=KRT5 PE=1 SV=3	1640	66	2.4e-159	62568	83	61	33	27	37.1	7.59	MSRQSSVSFRSGGSRSFSTASAITPSVSRTSFTSVSRSGGGGGGGFGRVSLAGACGVGGYGSRSLYNLGGSKRISISTSGGSFRNRFGAGAGGGYGFGGGAGSGFGFGGGAGGGFGLGGGAGFGGGFGGPGFPVCPPGGIQEVTVNQSLLTPLNLQIDPSIQRVRTEEREQIKTLNNKFASFIDKVRFLEQQNKVLDTKWTLLQEQGTKTVRQNLEPLFEQYINNLRRQLDSIVGERGRLDSELRNMQDLVEDFKNKYEDEINKRTTAENEFVMLKKDVDAAYMNKVELEAKVDALMDEINFMKMFFDAELSQMQTHVSDTSVVLSMDNNRNLDLDSIIAEVKAQYEEIANRSRTEAESWYQTKYEELQQTAGRHGDDLRNTKHEISEMNRMIQRLRAE…	4921	5976	1	1	0	880.984	2	0.0176	195	209	1	31.27	0.13	K	VLDTKWTLLQEQGTK	T		Deamidated (NQ)	0.000000000100000.0			File: ~Y:\CORE\RAW_DATA_2024_QE\P1677_Sigrun_Lange\P1677_1.raw~; SpectrumID: ~7241~; PrecursorID: ~0~; scans: ~15774~
7	2::sp|P13647|K2C5_HUMAN	Keratin, type II cytoskeletal 5 OS=Homo sapiens OX=9606 GN=KRT5 PE=1 SV=3	1640	66	2.4e-159	62568	83	61	33	27	37.1	7.59	MSRQSSVSFRSGGSRSFSTASAITPSVSRTSFTSVSRSGGGGGGGFGRVSLAGACGVGGYGSRSLYNLGGSKRISISTSGGSFRNRFGAGAGGGYGFGGGAGSGFGFGGGAGGGFGLGGGAGFGGGFGGPGFPVCPPGGIQEVTVNQSLLTPLNLQIDPSIQRVRTEEREQIKTLNNKFASFIDKVRFLEQQNKVLDTKWTLLQEQGTKTVRQNLEPLFEQYINNLRRQLDSIVGERGRLDSELRNMQDLVEDFKNKYEDEINKRTTAENEFVMLKKDVDAAYMNKVELEAKVDALMDEINFMKMFFDAELSQMQTHVSDTSVVLSMDNNRNLDLDSIIAEVKAQYEEIANRSRTEAESWYQTKYEELQQTAGRHGDDLRNTKHEISEMNRMIQRLRAE…	7318	5497	1	1	0	806.711	3	-0.0031	355	374	1	103.19	2.1e-08	R	TEAESWYQTKYEELQQTAGR	H						File: ~Y:\CORE\RAW_DATA_2024_QE\P1677_Sigrun_Lange\P1677_1.raw~; SpectrumID: ~6758~; PrecursorID: ~0~; scans: ~15141~
7	2::sp|P13647|K2C5_HUMAN	Keratin, type II cytoskeletal 5 OS=Homo sapiens OX=9606 GN=KRT5 PE=1 SV=3	1640	66	2.4e-159	62568	83	61	33	27	37.1	7.59	MSRQSSVSFRSGGSRSFSTASAITPSVSRTSFTSVSRSGGGGGGGFGRVSLAGACGVGGYGSRSLYNLGGSKRISISTSGGSFRNRFGAGAGGGYGFGGGAGSGFGFGGGAGGGFGLGGGAGFGGGFGGPGFPVCPPGGIQEVTVNQSLLTPLNLQIDPSIQRVRTEEREQIKTLNNKFASFIDKVRFLEQQNKVLDTKWTLLQEQGTKTVRQNLEPLFEQYINNLRRQLDSIVGERGRLDSELRNMQDLVEDFKNKYEDEINKRTTAENEFVMLKKDVDAAYMNKVELEAKVDALMDEINFMKMFFDAELSQMQTHVSDTSVVLSMDNNRNLDLDSIIAEVKAQYEEIANRSRTEAESWYQTKYEELQQTAGRHGDDLRNTKHEISEMNRMIQRLRAE…	7988	7432	1	1	0	883.474	3	0.0141	188	209	2	23.06	0.84	R	FLEQQNKVLDTKWTLLQEQGTK	T		Deamidated (NQ)	0.0001000000000000000000.0			File: ~Y:\CORE\RAW_DATA_2024_QE\P1677_Sigrun_Lange\P1677_1.raw~; SpectrumID: ~8703~; PrecursorID: ~0~; scans: ~17707~
7	2::sp|P13647|K2C5_HUMAN	Keratin, type II cytoskeletal 5 OS=Homo sapiens OX=9606 GN=KRT5 PE=1 SV=3	1640	66	2.4e-159	62568	83	61	33	27	37.1	7.59	MSRQSSVSFRSGGSRSFSTASAITPSVSRTSFTSVSRSGGGGGGGFGRVSLAGACGVGGYGSRSLYNLGGSKRISISTSGGSFRNRFGAGAGGGYGFGGGAGSGFGFGGGAGGGFGLGGGAGFGGGFGGPGFPVCPPGGIQEVTVNQSLLTPLNLQIDPSIQRVRTEEREQIKTLNNKFASFIDKVRFLEQQNKVLDTKWTLLQEQGTKTVRQNLEPLFEQYINNLRRQLDSIVGERGRLDSELRNMQDLVEDFKNKYEDEINKRTTAENEFVMLKKDVDAAYMNKVELEAKVDALMDEINFMKMFFDAELSQMQTHVSDTSVVLSMDNNRNLDLDSIIAEVKAQYEEIANRSRTEAESWYQTKYEELQQTAGRHGDDLRNTKHEISEMNRMIQRLRAE…	7989	7419	1	1	0	662.86	4	0.0254	188	209	2	52.94	0.00076	R	FLEQQNKVLDTKWTLLQEQGTK	T		Deamidated (NQ)	0.0000010000000000000000.0			File: ~Y:\CORE\RAW_DATA_2024_QE\P1677_Sigrun_Lange\P1677_1.raw~; SpectrumID: ~8690~; PrecursorID: ~0~; scans: ~17692~
7	2::sp|P13647|K2C5_HUMAN	Keratin, type II cytoskeletal 5 OS=Homo sapiens OX=9606 GN=KRT5 PE=1 SV=3	1640	66	2.4e-159	62568	83	61	33	27	37.1	7.59	MSRQSSVSFRSGGSRSFSTASAITPSVSRTSFTSVSRSGGGGGGGFGRVSLAGACGVGGYGSRSLYNLGGSKRISISTSGGSFRNRFGAGAGGGYGFGGGAGSGFGFGGGAGGGFGLGGGAGFGGGFGGPGFPVCPPGGIQEVTVNQSLLTPLNLQIDPSIQRVRTEEREQIKTLNNKFASFIDKVRFLEQQNKVLDTKWTLLQEQGTKTVRQNLEPLFEQYINNLRRQLDSIVGERGRLDSELRNMQDLVEDFKNKYEDEINKRTTAENEFVMLKKDVDAAYMNKVELEAKVDALMDEINFMKMFFDAELSQMQTHVSDTSVVLSMDNNRNLDLDSIIAEVKAQYEEIANRSRTEAESWYQTKYEELQQTAGRHGDDLRNTKHEISEMNRMIQRLRAE…	8011	6139	1	1	0	887.756	3	-0.0003	353	374	2	57.1	0.00079	R	SRTEAESWYQTKYEELQQTAGR	H						File: ~Y:\CORE\RAW_DATA_2024_QE\P1677_Sigrun_Lange\P1677_1.raw~; SpectrumID: ~7405~; PrecursorID: ~0~; scans: ~15978~
7	2::sp|P13647|K2C5_HUMAN	Keratin, type II cytoskeletal 5 OS=Homo sapiens OX=9606 GN=KRT5 PE=1 SV=3	1640	66	2.4e-159	62568	83	61	33	27	37.1	7.59	MSRQSSVSFRSGGSRSFSTASAITPSVSRTSFTSVSRSGGGGGGGFGRVSLAGACGVGGYGSRSLYNLGGSKRISISTSGGSFRNRFGAGAGGGYGFGGGAGSGFGFGGGAGGGFGLGGGAGFGGGFGGPGFPVCPPGGIQEVTVNQSLLTPLNLQIDPSIQRVRTEEREQIKTLNNKFASFIDKVRFLEQQNKVLDTKWTLLQEQGTKTVRQNLEPLFEQYINNLRRQLDSIVGERGRLDSELRNMQDLVEDFKNKYEDEINKRTTAENEFVMLKKDVDAAYMNKVELEAKVDALMDEINFMKMFFDAELSQMQTHVSDTSVVLSMDNNRNLDLDSIIAEVKAQYEEIANRSRTEAESWYQTKYEELQQTAGRHGDDLRNTKHEISEMNRMIQRLRAE…	8012	6047	1	1	0	666.069	4	0.0009	353	374	2	63.71	0.00017	R	SRTEAESWYQTKYEELQQTAGR	H						File: ~Y:\CORE\RAW_DATA_2024_QE\P1677_Sigrun_Lange\P1677_1.raw~; SpectrumID: ~7313~; PrecursorID: ~0~; scans: ~15872~
7	2::sp|P13647|K2C5_HUMAN	Keratin, type II cytoskeletal 5 OS=Homo sapiens OX=9606 GN=KRT5 PE=1 SV=3	1640	66	2.4e-159	62568	83	61	33	27	37.1	7.59	MSRQSSVSFRSGGSRSFSTASAITPSVSRTSFTSVSRSGGGGGGGFGRVSLAGACGVGGYGSRSLYNLGGSKRISISTSGGSFRNRFGAGAGGGYGFGGGAGSGFGFGGGAGGGFGLGGGAGFGGGFGGPGFPVCPPGGIQEVTVNQSLLTPLNLQIDPSIQRVRTEEREQIKTLNNKFASFIDKVRFLEQQNKVLDTKWTLLQEQGTKTVRQNLEPLFEQYINNLRRQLDSIVGERGRLDSELRNMQDLVEDFKNKYEDEINKRTTAENEFVMLKKDVDAAYMNKVELEAKVDALMDEINFMKMFFDAELSQMQTHVSDTSVVLSMDNNRNLDLDSIIAEVKAQYEEIANRSRTEAESWYQTKYEELQQTAGRHGDDLRNTKHEISEMNRMIQRLRAE…	8022	6286	1	1	0	666.32	4	0.0201	353	374	2	35.59	0.085	R	SRTEAESWYQTKYEELQQTAGR	H		Deamidated (NQ)	0.0000000001000000000000.0			File: ~Y:\CORE\RAW_DATA_2024_QE\P1677_Sigrun_Lange\P1677_1.raw~; SpectrumID: ~7554~; PrecursorID: ~0~; scans: ~16147~	emPAI	8.15
8	2::sp|P02533|K1C14_HUMAN	Keratin, type I cytoskeletal 14 OS=Homo sapiens OX=9606 GN=KRT14 PE=1 SV=4	1452	66	1.3e-140	51872	85	64	25	21	51.5	5.09	MTTCSRQFTSSSSMKGSCGIGGGIGGGSSRISSVLAGGSCRAPSTYGGGLSVSSSRFSSGGACGLGGGYGGGFSSSSSSFGSGFGGGYGGGLGAGLGGGFGGGFAGGDGLLVGSEKVTMQNLNDRLASYLDKVRALEEANADLEVKIRDWYQRQRPAEIKDYSPYFKTIEDLRNKILTATVDNANVLLQIDNARLAADDFRTKYETELNLRMSVEADINGLRRVLDELTLARADLEMQIESLKEELAYLKKNHEEEMNALRGQVGGDVNVEMDAAPGVDLSRILNEMRDQYEKMAEKNRKDAEEWFFTKTEELNREVATNSELVQSGKSEISELRRTMQNLEIELQSQLSMKASLENSLEETKGRYCMQLAQIQEMIGSVEEQLAQLRCEMEQQNQEYK…	106	2940	1	0	0	404.205	2	0.0023	195	201	0	47.3	0.0014	R	LAADDFR	T						File: ~Y:\CORE\RAW_DATA_2024_QE\P1677_Sigrun_Lange\P1677_1.raw~; SpectrumID: ~4071~; PrecursorID: ~0~; scans: ~10987~
8	2::sp|P02533|K1C14_HUMAN	Keratin, type I cytoskeletal 14 OS=Homo sapiens OX=9606 GN=KRT14 PE=1 SV=4	1452	66	1.3e-140	51872	85	64	25	21	51.5	5.09	MTTCSRQFTSSSSMKGSCGIGGGIGGGSSRISSVLAGGSCRAPSTYGGGLSVSSSRFSSGGACGLGGGYGGGFSSSSSSFGSGFGGGYGGGLGAGLGGGFGGGFAGGDGLLVGSEKVTMQNLNDRLASYLDKVRALEEANADLEVKIRDWYQRQRPAEIKDYSPYFKTIEDLRNKILTATVDNANVLLQIDNARLAADDFRTKYETELNLRMSVEADINGLRRVLDELTLARADLEMQIESLKEELAYLKKNHEEEMNALRGQVGGDVNVEMDAAPGVDLSRILNEMRDQYEKMAEKNRKDAEEWFFTKTEELNREVATNSELVQSGKSEISELRRTMQNLEIELQSQLSMKASLENSLEETKGRYCMQLAQIQEMIGSVEEQLAQLRCEMEQQNQEYK…	111	2572	1	0	0	405.223	2	-0.0024	126	132	0	38.53	0.0078	R	LASYLDK	V						File: ~Y:\CORE\RAW_DATA_2024_QE\P1677_Sigrun_Lange\P1677_1.raw~; SpectrumID: ~3664~; PrecursorID: ~0~; scans: ~10264~
8	2::sp|P02533|K1C14_HUMAN	Keratin, type I cytoskeletal 14 OS=Homo sapiens OX=9606 GN=KRT14 PE=1 SV=4	1452	66	1.3e-140	51872	85	64	25	21	51.5	5.09	MTTCSRQFTSSSSMKGSCGIGGGIGGGSSRISSVLAGGSCRAPSTYGGGLSVSSSRFSSGGACGLGGGYGGGFSSSSSSFGSGFGGGYGGGLGAGLGGGFGGGFAGGDGLLVGSEKVTMQNLNDRLASYLDKVRALEEANADLEVKIRDWYQRQRPAEIKDYSPYFKTIEDLRNKILTATVDNANVLLQIDNARLAADDFRTKYETELNLRMSVEADINGLRRVLDELTLARADLEMQIESLKEELAYLKKNHEEEMNALRGQVGGDVNVEMDAAPGVDLSRILNEMRDQYEKMAEKNRKDAEEWFFTKTEELNREVATNSELVQSGKSEISELRRTMQNLEIELQSQLSMKASLENSLEETKGRYCMQLAQIQEMIGSVEEQLAQLRCEMEQQNQEYK…	797	1925	1	1	0	501.731	2	-0.0006	7	15	0	63.28	3.4e-05	R	QFTSSSSMK	G						File: ~Y:\CORE\RAW_DATA_2024_QE\P1677_Sigrun_Lange\P1677_1.raw~; SpectrumID: ~2848~; PrecursorID: ~0~; scans: ~8451~
8	2::sp|P02533|K1C14_HUMAN	Keratin, type I cytoskeletal 14 OS=Homo sapiens OX=9606 GN=KRT14 PE=1 SV=4	1452	66	1.3e-140	51872	85	64	25	21	51.5	5.09	MTTCSRQFTSSSSMKGSCGIGGGIGGGSSRISSVLAGGSCRAPSTYGGGLSVSSSRFSSGGACGLGGGYGGGFSSSSSSFGSGFGGGYGGGLGAGLGGGFGGGFAGGDGLLVGSEKVTMQNLNDRLASYLDKVRALEEANADLEVKIRDWYQRQRPAEIKDYSPYFKTIEDLRNKILTATVDNANVLLQIDNARLAADDFRTKYETELNLRMSVEADINGLRRVLDELTLARADLEMQIESLKEELAYLKKNHEEEMNALRGQVGGDVNVEMDAAPGVDLSRILNEMRDQYEKMAEKNRKDAEEWFFTKTEELNREVATNSELVQSGKSEISELRRTMQNLEIELQSQLSMKASLENSLEETKGRYCMQLAQIQEMIGSVEEQLAQLRCEMEQQNQEYK…	804	1799	1	1	0	502.233	2	0.0176	7	15	0	37.58	0.012	R	QFTSSSSMK	G		Deamidated (NQ)	0.100000000.0			File: ~Y:\CORE\RAW_DATA_2024_QE\P1677_Sigrun_Lange\P1677_1.raw~; SpectrumID: ~2621~; PrecursorID: ~0~; scans: ~7965~
8	2::sp|P02533|K1C14_HUMAN	Keratin, type I cytoskeletal 14 OS=Homo sapiens OX=9606 GN=KRT14 PE=1 SV=4	1452	66	1.3e-140	51872	85	64	25	21	51.5	5.09	MTTCSRQFTSSSSMKGSCGIGGGIGGGSSRISSVLAGGSCRAPSTYGGGLSVSSSRFSSGGACGLGGGYGGGFSSSSSSFGSGFGGGYGGGLGAGLGGGFGGGFAGGDGLLVGSEKVTMQNLNDRLASYLDKVRALEEANADLEVKIRDWYQRQRPAEIKDYSPYFKTIEDLRNKILTATVDNANVLLQIDNARLAADDFRTKYETELNLRMSVEADINGLRRVLDELTLARADLEMQIESLKEELAYLKKNHEEEMNALRGQVGGDVNVEMDAAPGVDLSRILNEMRDQYEKMAEKNRKDAEEWFFTKTEELNREVATNSELVQSGKSEISELRRTMQNLEIELQSQLSMKASLENSLEETKGRYCMQLAQIQEMIGSVEEQLAQLRCEMEQQNQEYK…	877	1615	1	1	0	509.729	2	-0.0008	7	15	0	30.59	0.061	R	QFTSSSSMK	G		Oxidation (M)	0.000000020.0			File: ~Y:\CORE\RAW_DATA_2024_QE\P1677_Sigrun_Lange\P1677_1.raw~; SpectrumID: ~2261~; PrecursorID: ~0~; scans: ~7366~
8	2::sp|P02533|K1C14_HUMAN	Keratin, type I cytoskeletal 14 OS=Homo sapiens OX=9606 GN=KRT14 PE=1 SV=4	1452	66	1.3e-140	51872	85	64	25	21	51.5	5.09	MTTCSRQFTSSSSMKGSCGIGGGIGGGSSRISSVLAGGSCRAPSTYGGGLSVSSSRFSSGGACGLGGGYGGGFSSSSSSFGSGFGGGYGGGLGAGLGGGFGGGFAGGDGLLVGSEKVTMQNLNDRLASYLDKVRALEEANADLEVKIRDWYQRQRPAEIKDYSPYFKTIEDLRNKILTATVDNANVLLQIDNARLAADDFRTKYETELNLRMSVEADINGLRRVLDELTLARADLEMQIESLKEELAYLKKNHEEEMNALRGQVGGDVNVEMDAAPGVDLSRILNEMRDQYEKMAEKNRKDAEEWFFTKTEELNREVATNSELVQSGKSEISELRRTMQNLEIELQSQLSMKASLENSLEETKGRYCMQLAQIQEMIGSVEEQLAQLRCEMEQQNQEYK…	882	1760	1	1	0	510.231	2	0.0191	7	15	0	25.77	0.24	R	QFTSSSSMK	G		Deamidated (NQ); Oxidation (M)	0.100000020.0			File: ~Y:\CORE\RAW_DATA_2024_QE\P1677_Sigrun_Lange\P1677_1.raw~; SpectrumID: ~2551~; PrecursorID: ~0~; scans: ~7851~
8	2::sp|P02533|K1C14_HUMAN	Keratin, type I cytoskeletal 14 OS=Homo sapiens OX=9606 GN=KRT14 PE=1 SV=4	1452	66	1.3e-140	51872	85	64	25	21	51.5	5.09	MTTCSRQFTSSSSMKGSCGIGGGIGGGSSRISSVLAGGSCRAPSTYGGGLSVSSSRFSSGGACGLGGGYGGGFSSSSSSFGSGFGGGYGGGLGAGLGGGFGGGFAGGDGLLVGSEKVTMQNLNDRLASYLDKVRALEEANADLEVKIRDWYQRQRPAEIKDYSPYFKTIEDLRNKILTATVDNANVLLQIDNARLAADDFRTKYETELNLRMSVEADINGLRRVLDELTLARADLEMQIESLKEELAYLKKNHEEEMNALRGQVGGDVNVEMDAAPGVDLSRILNEMRDQYEKMAEKNRKDAEEWFFTKTEELNREVATNSELVQSGKSEISELRRTMQNLEIELQSQLSMKASLENSLEETKGRYCMQLAQIQEMIGSVEEQLAQLRCEMEQQNQEYK…	919	4884	1	1	0	515.3	2	-0.0009	224	232	0	56.17	0.00049	R	VLDELTLAR	A						File: ~Y:\CORE\RAW_DATA_2024_QE\P1677_Sigrun_Lange\P1677_1.raw~; SpectrumID: ~6134~; PrecursorID: ~0~; scans: ~14295~
8	2::sp|P02533|K1C14_HUMAN	Keratin, type I cytoskeletal 14 OS=Homo sapiens OX=9606 GN=KRT14 PE=1 SV=4	1452	66	1.3e-140	51872	85	64	25	21	51.5	5.09	MTTCSRQFTSSSSMKGSCGIGGGIGGGSSRISSVLAGGSCRAPSTYGGGLSVSSSRFSSGGACGLGGGYGGGFSSSSSSFGSGFGGGYGGGLGAGLGGGFGGGFAGGDGLLVGSEKVTMQNLNDRLASYLDKVRALEEANADLEVKIRDWYQRQRPAEIKDYSPYFKTIEDLRNKILTATVDNANVLLQIDNARLAADDFRTKYETELNLRMSVEADINGLRRVLDELTLARADLEMQIESLKEELAYLKKNHEEEMNALRGQVGGDVNVEMDAAPGVDLSRILNEMRDQYEKMAEKNRKDAEEWFFTKTEELNREVATNSELVQSGKSEISELRRTMQNLEIELQSQLSMKASLENSLEETKGRYCMQLAQIQEMIGSVEEQLAQLRCEMEQQNQEYK…	1044	3532	1	0	0	532.808	2	-0.0012	126	134	1	55.51	0.00026	R	LASYLDKVR	A						File: ~Y:\CORE\RAW_DATA_2024_QE\P1677_Sigrun_Lange\P1677_1.raw~; SpectrumID: ~4720~; PrecursorID: ~0~; scans: ~12371~
8	2::sp|P02533|K1C14_HUMAN	Keratin, type I cytoskeletal 14 OS=Homo sapiens OX=9606 GN=KRT14 PE=1 SV=4	1452	66	1.3e-140	51872	85	64	25	21	51.5	5.09	MTTCSRQFTSSSSMKGSCGIGGGIGGGSSRISSVLAGGSCRAPSTYGGGLSVSSSRFSSGGACGLGGGYGGGFSSSSSSFGSGFGGGYGGGLGAGLGGGFGGGFAGGDGLLVGSEKVTMQNLNDRLASYLDKVRALEEANADLEVKIRDWYQRQRPAEIKDYSPYFKTIEDLRNKILTATVDNANVLLQIDNARLAADDFRTKYETELNLRMSVEADINGLRRVLDELTLARADLEMQIESLKEELAYLKKNHEEEMNALRGQVGGDVNVEMDAAPGVDLSRILNEMRDQYEKMAEKNRKDAEEWFFTKTEELNREVATNSELVQSGKSEISELRRTMQNLEIELQSQLSMKASLENSLEETKGRYCMQLAQIQEMIGSVEEQLAQLRCEMEQQNQEYK…	1183	2268	1	0	0	545.769	2	-0.0011	117	125	0	63.08	0.00011	K	VTMQNLNDR	L						File: ~Y:\CORE\RAW_DATA_2024_QE\P1677_Sigrun_Lange\P1677_1.raw~; SpectrumID: ~3333~; PrecursorID: ~0~; scans: ~9541~
8	2::sp|P02533|K1C14_HUMAN	Keratin, type I cytoskeletal 14 OS=Homo sapiens OX=9606 GN=KRT14 PE=1 SV=4	1452	66	1.3e-140	51872	85	64	25	21	51.5	5.09	MTTCSRQFTSSSSMKGSCGIGGGIGGGSSRISSVLAGGSCRAPSTYGGGLSVSSSRFSSGGACGLGGGYGGGFSSSSSSFGSGFGGGYGGGLGAGLGGGFGGGFAGGDGLLVGSEKVTMQNLNDRLASYLDKVRALEEANADLEVKIRDWYQRQRPAEIKDYSPYFKTIEDLRNKILTATVDNANVLLQIDNARLAADDFRTKYETELNLRMSVEADINGLRRVLDELTLARADLEMQIESLKEELAYLKKNHEEEMNALRGQVGGDVNVEMDAAPGVDLSRILNEMRDQYEKMAEKNRKDAEEWFFTKTEELNREVATNSELVQSGKSEISELRRTMQNLEIELQSQLSMKASLENSLEETKGRYCMQLAQIQEMIGSVEEQLAQLRCEMEQQNQEYK…	1261	1972	1	0	0	553.766	2	-0.0004	117	125	0	77.33	3.3e-06	K	VTMQNLNDR	L		Oxidation (M)	0.002000000.0			File: ~Y:\CORE\RAW_DATA_2024_QE\P1677_Sigrun_Lange\P1677_1.raw~; SpectrumID: ~2925~; PrecursorID: ~0~; scans: ~8595~
8	2::sp|P02533|K1C14_HUMAN	Keratin, type I cytoskeletal 14 OS=Homo sapiens OX=9606 GN=KRT14 PE=1 SV=4	1452	66	1.3e-140	51872	85	64	25	21	51.5	5.09	MTTCSRQFTSSSSMKGSCGIGGGIGGGSSRISSVLAGGSCRAPSTYGGGLSVSSSRFSSGGACGLGGGYGGGFSSSSSSFGSGFGGGYGGGLGAGLGGGFGGGFAGGDGLLVGSEKVTMQNLNDRLASYLDKVRALEEANADLEVKIRDWYQRQRPAEIKDYSPYFKTIEDLRNKILTATVDNANVLLQIDNARLAADDFRTKYETELNLRMSVEADINGLRRVLDELTLARADLEMQIESLKEELAYLKKNHEEEMNALRGQVGGDVNVEMDAAPGVDLSRILNEMRDQYEKMAEKNRKDAEEWFFTKTEELNREVATNSELVQSGKSEISELRRTMQNLEIELQSQLSMKASLENSLEETKGRYCMQLAQIQEMIGSVEEQLAQLRCEMEQQNQEYK…	1269	2622	1	1	0	553.783	2	-0.0034	31	41	0	46.57	0.0051	R	ISSVLAGGSCR	A						File: ~Y:\CORE\RAW_DATA_2024_QE\P1677_Sigrun_Lange\P1677_1.raw~; SpectrumID: ~3720~; PrecursorID: ~0~; scans: ~10371~
8	2::sp|P02533|K1C14_HUMAN	Keratin, type I cytoskeletal 14 OS=Homo sapiens OX=9606 GN=KRT14 PE=1 SV=4	1452	66	1.3e-140	51872	85	64	25	21	51.5	5.09	MTTCSRQFTSSSSMKGSCGIGGGIGGGSSRISSVLAGGSCRAPSTYGGGLSVSSSRFSSGGACGLGGGYGGGFSSSSSSFGSGFGGGYGGGLGAGLGGGFGGGFAGGDGLLVGSEKVTMQNLNDRLASYLDKVRALEEANADLEVKIRDWYQRQRPAEIKDYSPYFKTIEDLRNKILTATVDNANVLLQIDNARLAADDFRTKYETELNLRMSVEADINGLRRVLDELTLARADLEMQIESLKEELAYLKKNHEEEMNALRGQVGGDVNVEMDAAPGVDLSRILNEMRDQYEKMAEKNRKDAEEWFFTKTEELNREVATNSELVQSGKSEISELRRTMQNLEIELQSQLSMKASLENSLEETKGRYCMQLAQIQEMIGSVEEQLAQLRCEMEQQNQEYK…	1350	2804	1	1	0	561.793	2	0	408	416	0	59.5	0.00031	R	LEQEIATYR	R						File: ~Y:\CORE\RAW_DATA_2024_QE\P1677_Sigrun_Lange\P1677_1.raw~; SpectrumID: ~3924~; PrecursorID: ~0~; scans: ~10714~
8	2::sp|P02533|K1C14_HUMAN	Keratin, type I cytoskeletal 14 OS=Homo sapiens OX=9606 GN=KRT14 PE=1 SV=4	1452	66	1.3e-140	51872	85	64	25	21	51.5	5.09	MTTCSRQFTSSSSMKGSCGIGGGIGGGSSRISSVLAGGSCRAPSTYGGGLSVSSSRFSSGGACGLGGGYGGGFSSSSSSFGSGFGGGYGGGLGAGLGGGFGGGFAGGDGLLVGSEKVTMQNLNDRLASYLDKVRALEEANADLEVKIRDWYQRQRPAEIKDYSPYFKTIEDLRNKILTATVDNANVLLQIDNARLAADDFRTKYETELNLRMSVEADINGLRRVLDELTLARADLEMQIESLKEELAYLKKNHEEEMNALRGQVGGDVNVEMDAAPGVDLSRILNEMRDQYEKMAEKNRKDAEEWFFTKTEELNREVATNSELVQSGKSEISELRRTMQNLEIELQSQLSMKASLENSLEETKGRYCMQLAQIQEMIGSVEEQLAQLRCEMEQQNQEYK…	1684	5460	1	1	0	395.903	3	-0.0018	223	232	1	30.25	0.13	R	RVLDELTLAR	A						File: ~Y:\CORE\RAW_DATA_2024_QE\P1677_Sigrun_Lange\P1677_1.raw~; SpectrumID: ~6721~; PrecursorID: ~0~; scans: ~15089~
8	2::sp|P02533|K1C14_HUMAN	Keratin, type I cytoskeletal 14 OS=Homo sapiens OX=9606 GN=KRT14 PE=1 SV=4	1452	66	1.3e-140	51872	85	64	25	21	51.5	5.09	MTTCSRQFTSSSSMKGSCGIGGGIGGGSSRISSVLAGGSCRAPSTYGGGLSVSSSRFSSGGACGLGGGYGGGFSSSSSSFGSGFGGGYGGGLGAGLGGGFGGGFAGGDGLLVGSEKVTMQNLNDRLASYLDKVRALEEANADLEVKIRDWYQRQRPAEIKDYSPYFKTIEDLRNKILTATVDNANVLLQIDNARLAADDFRTKYETELNLRMSVEADINGLRRVLDELTLARADLEMQIESLKEELAYLKKNHEEEMNALRGQVGGDVNVEMDAAPGVDLSRILNEMRDQYEKMAEKNRKDAEEWFFTKTEELNREVATNSELVQSGKSEISELRRTMQNLEIELQSQLSMKASLENSLEETKGRYCMQLAQIQEMIGSVEEQLAQLRCEMEQQNQEYK…	2219	2640	1	1	0	639.797	2	0.0008	16	30	0	35.46	0.042	K	GSCGIGGGIGGGSSR	I						File: ~Y:\CORE\RAW_DATA_2024_QE\P1677_Sigrun_Lange\P1677_1.raw~; SpectrumID: ~3739~; PrecursorID: ~0~; scans: ~10413~
8	2::sp|P02533|K1C14_HUMAN	Keratin, type I cytoskeletal 14 OS=Homo sapiens OX=9606 GN=KRT14 PE=1 SV=4	1452	66	1.3e-140	51872	85	64	25	21	51.5	5.09	MTTCSRQFTSSSSMKGSCGIGGGIGGGSSRISSVLAGGSCRAPSTYGGGLSVSSSRFSSGGACGLGGGYGGGFSSSSSSFGSGFGGGYGGGLGAGLGGGFGGGFAGGDGLLVGSEKVTMQNLNDRLASYLDKVRALEEANADLEVKIRDWYQRQRPAEIKDYSPYFKTIEDLRNKILTATVDNANVLLQIDNARLAADDFRTKYETELNLRMSVEADINGLRRVLDELTLARADLEMQIESLKEELAYLKKNHEEEMNALRGQVGGDVNVEMDAAPGVDLSRILNEMRDQYEKMAEKNRKDAEEWFFTKTEELNREVATNSELVQSGKSEISELRRTMQNLEIELQSQLSMKASLENSLEETKGRYCMQLAQIQEMIGSVEEQLAQLRCEMEQQNQEYK…	2375	3170	1	1	0	651.332	2	-0.0011	135	146	0	77.49	6.3e-06	R	ALEEANADLEVK	I						File: ~Y:\CORE\RAW_DATA_2024_QE\P1677_Sigrun_Lange\P1677_1.raw~; SpectrumID: ~4332~; PrecursorID: ~0~; scans: ~11702~
8	2::sp|P02533|K1C14_HUMAN	Keratin, type I cytoskeletal 14 OS=Homo sapiens OX=9606 GN=KRT14 PE=1 SV=4	1452	66	1.3e-140	51872	85	64	25	21	51.5	5.09	MTTCSRQFTSSSSMKGSCGIGGGIGGGSSRISSVLAGGSCRAPSTYGGGLSVSSSRFSSGGACGLGGGYGGGFSSSSSSFGSGFGGGYGGGLGAGLGGGFGGGFAGGDGLLVGSEKVTMQNLNDRLASYLDKVRALEEANADLEVKIRDWYQRQRPAEIKDYSPYFKTIEDLRNKILTATVDNANVLLQIDNARLAADDFRTKYETELNLRMSVEADINGLRRVLDELTLARADLEMQIESLKEELAYLKKNHEEEMNALRGQVGGDVNVEMDAAPGVDLSRILNEMRDQYEKMAEKNRKDAEEWFFTKTEELNREVATNSELVQSGKSEISELRRTMQNLEIELQSQLSMKASLENSLEETKGRYCMQLAQIQEMIGSVEEQLAQLRCEMEQQNQEYK…	2743	4286	1	1	0	454.237	3	-0.0027	212	223	1	30.62	0.23	R	MSVEADINGLRR	V						File: ~Y:\CORE\RAW_DATA_2024_QE\P1677_Sigrun_Lange\P1677_1.raw~; SpectrumID: ~5512~; PrecursorID: ~0~; scans: ~13444~
8	2::sp|P02533|K1C14_HUMAN	Keratin, type I cytoskeletal 14 OS=Homo sapiens OX=9606 GN=KRT14 PE=1 SV=4	1452	66	1.3e-140	51872	85	64	25	21	51.5	5.09	MTTCSRQFTSSSSMKGSCGIGGGIGGGSSRISSVLAGGSCRAPSTYGGGLSVSSSRFSSGGACGLGGGYGGGFSSSSSSFGSGFGGGYGGGLGAGLGGGFGGGFAGGDGLLVGSEKVTMQNLNDRLASYLDKVRALEEANADLEVKIRDWYQRQRPAEIKDYSPYFKTIEDLRNKILTATVDNANVLLQIDNARLAADDFRTKYETELNLRMSVEADINGLRRVLDELTLARADLEMQIESLKEELAYLKKNHEEEMNALRGQVGGDVNVEMDAAPGVDLSRILNEMRDQYEKMAEKNRKDAEEWFFTKTEELNREVATNSELVQSGKSEISELRRTMQNLEIELQSQLSMKASLENSLEETKGRYCMQLAQIQEMIGSVEEQLAQLRCEMEQQNQEYK…	2756	2196	1	1	0	681.35	2	0.0022	316	328	0	80.3	2.5e-06	R	EVATNSELVQSGK	S						File: ~Y:\CORE\RAW_DATA_2024_QE\P1677_Sigrun_Lange\P1677_1.raw~; SpectrumID: ~3249~; PrecursorID: ~0~; scans: ~9282~
8	2::sp|P02533|K1C14_HUMAN	Keratin, type I cytoskeletal 14 OS=Homo sapiens OX=9606 GN=KRT14 PE=1 SV=4	1452	66	1.3e-140	51872	85	64	25	21	51.5	5.09	MTTCSRQFTSSSSMKGSCGIGGGIGGGSSRISSVLAGGSCRAPSTYGGGLSVSSSRFSSGGACGLGGGYGGGFSSSSSSFGSGFGGGYGGGLGAGLGGGFGGGFAGGDGLLVGSEKVTMQNLNDRLASYLDKVRALEEANADLEVKIRDWYQRQRPAEIKDYSPYFKTIEDLRNKILTATVDNANVLLQIDNARLAADDFRTKYETELNLRMSVEADINGLRRVLDELTLARADLEMQIESLKEELAYLKKNHEEEMNALRGQVGGDVNVEMDAAPGVDLSRILNEMRDQYEKMAEKNRKDAEEWFFTKTEELNREVATNSELVQSGKSEISELRRTMQNLEIELQSQLSMKASLENSLEETKGRYCMQLAQIQEMIGSVEEQLAQLRCEMEQQNQEYK…	2906	5170	1	1	0	460.58	3	-0.0007	406	416	1	58.19	0.00035	K	TRLEQEIATYR	R						File: ~Y:\CORE\RAW_DATA_2024_QE\P1677_Sigrun_Lange\P1677_1.raw~; SpectrumID: ~6424~; PrecursorID: ~0~; scans: ~14683~
8	2::sp|P02533|K1C14_HUMAN	Keratin, type I cytoskeletal 14 OS=Homo sapiens OX=9606 GN=KRT14 PE=1 SV=4	1452	66	1.3e-140	51872	85	64	25	21	51.5	5.09	MTTCSRQFTSSSSMKGSCGIGGGIGGGSSRISSVLAGGSCRAPSTYGGGLSVSSSRFSSGGACGLGGGYGGGFSSSSSSFGSGFGGGYGGGLGAGLGGGFGGGFAGGDGLLVGSEKVTMQNLNDRLASYLDKVRALEEANADLEVKIRDWYQRQRPAEIKDYSPYFKTIEDLRNKILTATVDNANVLLQIDNARLAADDFRTKYETELNLRMSVEADINGLRRVLDELTLARADLEMQIESLKEELAYLKKNHEEEMNALRGQVGGDVNVEMDAAPGVDLSRILNEMRDQYEKMAEKNRKDAEEWFFTKTEELNREVATNSELVQSGKSEISELRRTMQNLEIELQSQLSMKASLENSLEETKGRYCMQLAQIQEMIGSVEEQLAQLRCEMEQQNQEYK…	2907	5168	1	1	0	690.369	2	0.0021	406	416	1	40.97	0.018	K	TRLEQEIATYR	R						File: ~Y:\CORE\RAW_DATA_2024_QE\P1677_Sigrun_Lange\P1677_1.raw~; SpectrumID: ~6422~; PrecursorID: ~0~; scans: ~14680~
8	2::sp|P02533|K1C14_HUMAN	Keratin, type I cytoskeletal 14 OS=Homo sapiens OX=9606 GN=KRT14 PE=1 SV=4	1452	66	1.3e-140	51872	85	64	25	21	51.5	5.09	MTTCSRQFTSSSSMKGSCGIGGGIGGGSSRISSVLAGGSCRAPSTYGGGLSVSSSRFSSGGACGLGGGYGGGFSSSSSSFGSGFGGGYGGGLGAGLGGGFGGGFAGGDGLLVGSEKVTMQNLNDRLASYLDKVRALEEANADLEVKIRDWYQRQRPAEIKDYSPYFKTIEDLRNKILTATVDNANVLLQIDNARLAADDFRTKYETELNLRMSVEADINGLRRVLDELTLARADLEMQIESLKEELAYLKKNHEEEMNALRGQVGGDVNVEMDAAPGVDLSRILNEMRDQYEKMAEKNRKDAEEWFFTKTEELNREVATNSELVQSGKSEISELRRTMQNLEIELQSQLSMKASLENSLEETKGRYCMQLAQIQEMIGSVEEQLAQLRCEMEQQNQEYK…	3180	2929	1	1	1	713.353	2	0.0019	42	56	0	79.36	2.8e-06	R	APSTYGGGLSVSSSR	F						File: ~Y:\CORE\RAW_DATA_2024_QE\P1677_Sigrun_Lange\P1677_1.raw~; SpectrumID: ~4060~; PrecursorID: ~0~; scans: ~10950~
8	2::sp|P02533|K1C14_HUMAN	Keratin, type I cytoskeletal 14 OS=Homo sapiens OX=9606 GN=KRT14 PE=1 SV=4	1452	66	1.3e-140	51872	85	64	25	21	51.5	5.09	MTTCSRQFTSSSSMKGSCGIGGGIGGGSSRISSVLAGGSCRAPSTYGGGLSVSSSRFSSGGACGLGGGYGGGFSSSSSSFGSGFGGGYGGGLGAGLGGGFGGGFAGGDGLLVGSEKVTMQNLNDRLASYLDKVRALEEANADLEVKIRDWYQRQRPAEIKDYSPYFKTIEDLRNKILTATVDNANVLLQIDNARLAADDFRTKYETELNLRMSVEADINGLRRVLDELTLARADLEMQIESLKEELAYLKKNHEEEMNALRGQVGGDVNVEMDAAPGVDLSRILNEMRDQYEKMAEKNRKDAEEWFFTKTEELNREVATNSELVQSGKSEISELRRTMQNLEIELQSQLSMKASLENSLEETKGRYCMQLAQIQEMIGSVEEQLAQLRCEMEQQNQEYK…	3250	3896	1	1	0	480.237	3	-0.0025	283	293	1	24.98	0.64	R	ILNEMRDQYEK	M						File: ~Y:\CORE\RAW_DATA_2024_QE\P1677_Sigrun_Lange\P1677_1.raw~; SpectrumID: ~5105~; PrecursorID: ~0~; scans: ~12910~
8	2::sp|P02533|K1C14_HUMAN	Keratin, type I cytoskeletal 14 OS=Homo sapiens OX=9606 GN=KRT14 PE=1 SV=4	1452	66	1.3e-140	51872	85	64	25	21	51.5	5.09	MTTCSRQFTSSSSMKGSCGIGGGIGGGSSRISSVLAGGSCRAPSTYGGGLSVSSSRFSSGGACGLGGGYGGGFSSSSSSFGSGFGGGYGGGLGAGLGGGFGGGFAGGDGLLVGSEKVTMQNLNDRLASYLDKVRALEEANADLEVKIRDWYQRQRPAEIKDYSPYFKTIEDLRNKILTATVDNANVLLQIDNARLAADDFRTKYETELNLRMSVEADINGLRRVLDELTLARADLEMQIESLKEELAYLKKNHEEEMNALRGQVGGDVNVEMDAAPGVDLSRILNEMRDQYEKMAEKNRKDAEEWFFTKTEELNREVATNSELVQSGKSEISELRRTMQNLEIELQSQLSMKASLENSLEETKGRYCMQLAQIQEMIGSVEEQLAQLRCEMEQQNQEYK…	3254	3723	1	1	0	719.853	2	-0.0002	283	293	1	62.65	0.00011	R	ILNEMRDQYEK	M						File: ~Y:\CORE\RAW_DATA_2024_QE\P1677_Sigrun_Lange\P1677_1.raw~; SpectrumID: ~4919~; PrecursorID: ~0~; scans: ~12657~
8	2::sp|P02533|K1C14_HUMAN	Keratin, type I cytoskeletal 14 OS=Homo sapiens OX=9606 GN=KRT14 PE=1 SV=4	1452	66	1.3e-140	51872	85	64	25	21	51.5	5.09	MTTCSRQFTSSSSMKGSCGIGGGIGGGSSRISSVLAGGSCRAPSTYGGGLSVSSSRFSSGGACGLGGGYGGGFSSSSSSFGSGFGGGYGGGLGAGLGGGFGGGFAGGDGLLVGSEKVTMQNLNDRLASYLDKVRALEEANADLEVKIRDWYQRQRPAEIKDYSPYFKTIEDLRNKILTATVDNANVLLQIDNARLAADDFRTKYETELNLRMSVEADINGLRRVLDELTLARADLEMQIESLKEELAYLKKNHEEEMNALRGQVGGDVNVEMDAAPGVDLSRILNEMRDQYEKMAEKNRKDAEEWFFTKTEELNREVATNSELVQSGKSEISELRRTMQNLEIELQSQLSMKASLENSLEETKGRYCMQLAQIQEMIGSVEEQLAQLRCEMEQQNQEYK…	5446	6844	1	0	0	627.656	3	0.0006	117	132	1	50.72	0.0025	K	VTMQNLNDRLASYLDK	V						File: ~Y:\CORE\RAW_DATA_2024_QE\P1677_Sigrun_Lange\P1677_1.raw~; SpectrumID: ~8112~; PrecursorID: ~0~; scans: ~16937~
8	2::sp|P02533|K1C14_HUMAN	Keratin, type I cytoskeletal 14 OS=Homo sapiens OX=9606 GN=KRT14 PE=1 SV=4	1452	66	1.3e-140	51872	85	64	25	21	51.5	5.09	MTTCSRQFTSSSSMKGSCGIGGGIGGGSSRISSVLAGGSCRAPSTYGGGLSVSSSRFSSGGACGLGGGYGGGFSSSSSSFGSGFGGGYGGGLGAGLGGGFGGGFAGGDGLLVGSEKVTMQNLNDRLASYLDKVRALEEANADLEVKIRDWYQRQRPAEIKDYSPYFKTIEDLRNKILTATVDNANVLLQIDNARLAADDFRTKYETELNLRMSVEADINGLRRVLDELTLARADLEMQIESLKEELAYLKKNHEEEMNALRGQVGGDVNVEMDAAPGVDLSRILNEMRDQYEKMAEKNRKDAEEWFFTKTEELNREVATNSELVQSGKSEISELRRTMQNLEIELQSQLSMKASLENSLEETKGRYCMQLAQIQEMIGSVEEQLAQLRCEMEQQNQEYK…	5457	6832	1	0	0	627.982	3	-0.0066	117	132	1	38.42	0.043	K	VTMQNLNDRLASYLDK	V		Deamidated (NQ)	0.0001000000000000.0			File: ~Y:\CORE\RAW_DATA_2024_QE\P1677_Sigrun_Lange\P1677_1.raw~; SpectrumID: ~8100~; PrecursorID: ~0~; scans: ~16922~
8	2::sp|P02533|K1C14_HUMAN	Keratin, type I cytoskeletal 14 OS=Homo sapiens OX=9606 GN=KRT14 PE=1 SV=4	1452	66	1.3e-140	51872	85	64	25	21	51.5	5.09	MTTCSRQFTSSSSMKGSCGIGGGIGGGSSRISSVLAGGSCRAPSTYGGGLSVSSSRFSSGGACGLGGGYGGGFSSSSSSFGSGFGGGYGGGLGAGLGGGFGGGFAGGDGLLVGSEKVTMQNLNDRLASYLDKVRALEEANADLEVKIRDWYQRQRPAEIKDYSPYFKTIEDLRNKILTATVDNANVLLQIDNARLAADDFRTKYETELNLRMSVEADINGLRRVLDELTLARADLEMQIESLKEELAYLKKNHEEEMNALRGQVGGDVNVEMDAAPGVDLSRILNEMRDQYEKMAEKNRKDAEEWFFTKTEELNREVATNSELVQSGKSEISELRRTMQNLEIELQSQLSMKASLENSLEETKGRYCMQLAQIQEMIGSVEEQLAQLRCEMEQQNQEYK…	5507	7653	1	1	1	631.988	3	0.02	337	352	0	29.28	0.41	R	TMQNLEIELQSQLSMK	A		Deamidated (NQ)	0.0000000001000000.0			File: ~Y:\CORE\RAW_DATA_2024_QE\P1677_Sigrun_Lange\P1677_1.raw~; SpectrumID: ~8924~; PrecursorID: ~0~; scans: ~18022~
8	2::sp|P02533|K1C14_HUMAN	Keratin, type I cytoskeletal 14 OS=Homo sapiens OX=9606 GN=KRT14 PE=1 SV=4	1452	66	1.3e-140	51872	85	64	25	21	51.5	5.09	MTTCSRQFTSSSSMKGSCGIGGGIGGGSSRISSVLAGGSCRAPSTYGGGLSVSSSRFSSGGACGLGGGYGGGFSSSSSSFGSGFGGGYGGGLGAGLGGGFGGGFAGGDGLLVGSEKVTMQNLNDRLASYLDKVRALEEANADLEVKIRDWYQRQRPAEIKDYSPYFKTIEDLRNKILTATVDNANVLLQIDNARLAADDFRTKYETELNLRMSVEADINGLRRVLDELTLARADLEMQIESLKEELAYLKKNHEEEMNALRGQVGGDVNVEMDAAPGVDLSRILNEMRDQYEKMAEKNRKDAEEWFFTKTEELNREVATNSELVQSGKSEISELRRTMQNLEIELQSQLSMKASLENSLEETKGRYCMQLAQIQEMIGSVEEQLAQLRCEMEQQNQEYK…	5608	7708	1	1	1	638.966	3	-0.0024	301	315	1	38.36	0.031	K	DAEEWFFTKTEELNR	E						File: ~Y:\CORE\RAW_DATA_2024_QE\P1677_Sigrun_Lange\P1677_1.raw~; SpectrumID: ~8979~; PrecursorID: ~0~; scans: ~18096~
8	2::sp|P02533|K1C14_HUMAN	Keratin, type I cytoskeletal 14 OS=Homo sapiens OX=9606 GN=KRT14 PE=1 SV=4	1452	66	1.3e-140	51872	85	64	25	21	51.5	5.09	MTTCSRQFTSSSSMKGSCGIGGGIGGGSSRISSVLAGGSCRAPSTYGGGLSVSSSRFSSGGACGLGGGYGGGFSSSSSSFGSGFGGGYGGGLGAGLGGGFGGGFAGGDGLLVGSEKVTMQNLNDRLASYLDKVRALEEANADLEVKIRDWYQRQRPAEIKDYSPYFKTIEDLRNKILTATVDNANVLLQIDNARLAADDFRTKYETELNLRMSVEADINGLRRVLDELTLARADLEMQIESLKEELAYLKKNHEEEMNALRGQVGGDVNVEMDAAPGVDLSRILNEMRDQYEKMAEKNRKDAEEWFFTKTEELNREVATNSELVQSGKSEISELRRTMQNLEIELQSQLSMKASLENSLEETKGRYCMQLAQIQEMIGSVEEQLAQLRCEMEQQNQEYK…	6075	7490	1	1	1	685.379	3	-0.0031	176	194	0	56.88	0.00027	K	ILTATVDNANVLLQIDNAR	L						File: ~Y:\CORE\RAW_DATA_2024_QE\P1677_Sigrun_Lange\P1677_1.raw~; SpectrumID: ~8761~; PrecursorID: ~0~; scans: ~17785~
8	2::sp|P02533|K1C14_HUMAN	Keratin, type I cytoskeletal 14 OS=Homo sapiens OX=9606 GN=KRT14 PE=1 SV=4	1452	66	1.3e-140	51872	85	64	25	21	51.5	5.09	MTTCSRQFTSSSSMKGSCGIGGGIGGGSSRISSVLAGGSCRAPSTYGGGLSVSSSRFSSGGACGLGGGYGGGFSSSSSSFGSGFGGGYGGGLGAGLGGGFGGGFAGGDGLLVGSEKVTMQNLNDRLASYLDKVRALEEANADLEVKIRDWYQRQRPAEIKDYSPYFKTIEDLRNKILTATVDNANVLLQIDNARLAADDFRTKYETELNLRMSVEADINGLRRVLDELTLARADLEMQIESLKEELAYLKKNHEEEMNALRGQVGGDVNVEMDAAPGVDLSRILNEMRDQYEKMAEKNRKDAEEWFFTKTEELNREVATNSELVQSGKSEISELRRTMQNLEIELQSQLSMKASLENSLEETKGRYCMQLAQIQEMIGSVEEQLAQLRCEMEQQNQEYK…	6076	7499	1	1	1	1027.57	2	-0.0002	176	194	0	121.27	9.1e-11	K	ILTATVDNANVLLQIDNAR	L						File: ~Y:\CORE\RAW_DATA_2024_QE\P1677_Sigrun_Lange\P1677_1.raw~; SpectrumID: ~8770~; PrecursorID: ~0~; scans: ~17797~
8	2::sp|P02533|K1C14_HUMAN	Keratin, type I cytoskeletal 14 OS=Homo sapiens OX=9606 GN=KRT14 PE=1 SV=4	1452	66	1.3e-140	51872	85	64	25	21	51.5	5.09	MTTCSRQFTSSSSMKGSCGIGGGIGGGSSRISSVLAGGSCRAPSTYGGGLSVSSSRFSSGGACGLGGGYGGGFSSSSSSFGSGFGGGYGGGLGAGLGGGFGGGFAGGDGLLVGSEKVTMQNLNDRLASYLDKVRALEEANADLEVKIRDWYQRQRPAEIKDYSPYFKTIEDLRNKILTATVDNANVLLQIDNARLAADDFRTKYETELNLRMSVEADINGLRRVLDELTLARADLEMQIESLKEELAYLKKNHEEEMNALRGQVGGDVNVEMDAAPGVDLSRILNEMRDQYEKMAEKNRKDAEEWFFTKTEELNREVATNSELVQSGKSEISELRRTMQNLEIELQSQLSMKASLENSLEETKGRYCMQLAQIQEMIGSVEEQLAQLRCEMEQQNQEYK…	6154	5267	1	1	1	1043.5	2	-0.0018	262	282	0	89.01	7.8e-07	R	GQVGGDVNVEMDAAPGVDLSR	I						File: ~Y:\CORE\RAW_DATA_2024_QE\P1677_Sigrun_Lange\P1677_1.raw~; SpectrumID: ~6525~; PrecursorID: ~0~; scans: ~14829~
8	2::sp|P02533|K1C14_HUMAN	Keratin, type I cytoskeletal 14 OS=Homo sapiens OX=9606 GN=KRT14 PE=1 SV=4	1452	66	1.3e-140	51872	85	64	25	21	51.5	5.09	MTTCSRQFTSSSSMKGSCGIGGGIGGGSSRISSVLAGGSCRAPSTYGGGLSVSSSRFSSGGACGLGGGYGGGFSSSSSSFGSGFGGGYGGGLGAGLGGGFGGGFAGGDGLLVGSEKVTMQNLNDRLASYLDKVRALEEANADLEVKIRDWYQRQRPAEIKDYSPYFKTIEDLRNKILTATVDNANVLLQIDNARLAADDFRTKYETELNLRMSVEADINGLRRVLDELTLARADLEMQIESLKEELAYLKKNHEEEMNALRGQVGGDVNVEMDAAPGVDLSRILNEMRDQYEKMAEKNRKDAEEWFFTKTEELNREVATNSELVQSGKSEISELRRTMQNLEIELQSQLSMKASLENSLEETKGRYCMQLAQIQEMIGSVEEQLAQLRCEMEQQNQEYK…	6155	5270	1	1	1	696.001	3	0.0008	262	282	0	44.2	0.023	R	GQVGGDVNVEMDAAPGVDLSR	I						File: ~Y:\CORE\RAW_DATA_2024_QE\P1677_Sigrun_Lange\P1677_1.raw~; SpectrumID: ~6528~; PrecursorID: ~0~; scans: ~14833~
8	2::sp|P02533|K1C14_HUMAN	Keratin, type I cytoskeletal 14 OS=Homo sapiens OX=9606 GN=KRT14 PE=1 SV=4	1452	66	1.3e-140	51872	85	64	25	21	51.5	5.09	MTTCSRQFTSSSSMKGSCGIGGGIGGGSSRISSVLAGGSCRAPSTYGGGLSVSSSRFSSGGACGLGGGYGGGFSSSSSSFGSGFGGGYGGGLGAGLGGGFGGGFAGGDGLLVGSEKVTMQNLNDRLASYLDKVRALEEANADLEVKIRDWYQRQRPAEIKDYSPYFKTIEDLRNKILTATVDNANVLLQIDNARLAADDFRTKYETELNLRMSVEADINGLRRVLDELTLARADLEMQIESLKEELAYLKKNHEEEMNALRGQVGGDVNVEMDAAPGVDLSRILNEMRDQYEKMAEKNRKDAEEWFFTKTEELNREVATNSELVQSGKSEISELRRTMQNLEIELQSQLSMKASLENSLEETKGRYCMQLAQIQEMIGSVEEQLAQLRCEMEQQNQEYK…	6167	4802	1	1	1	1044.49	2	0.0155	262	282	0	41.48	0.015	R	GQVGGDVNVEMDAAPGVDLSR	I		2 Deamidated (NQ)	0.010000010000000000000.0			File: ~Y:\CORE\RAW_DATA_2024_QE\P1677_Sigrun_Lange\P1677_1.raw~; SpectrumID: ~6050~; PrecursorID: ~0~; scans: ~14186~
8	2::sp|P02533|K1C14_HUMAN	Keratin, type I cytoskeletal 14 OS=Homo sapiens OX=9606 GN=KRT14 PE=1 SV=4	1452	66	1.3e-140	51872	85	64	25	21	51.5	5.09	MTTCSRQFTSSSSMKGSCGIGGGIGGGSSRISSVLAGGSCRAPSTYGGGLSVSSSRFSSGGACGLGGGYGGGFSSSSSSFGSGFGGGYGGGLGAGLGGGFGGGFAGGDGLLVGSEKVTMQNLNDRLASYLDKVRALEEANADLEVKIRDWYQRQRPAEIKDYSPYFKTIEDLRNKILTATVDNANVLLQIDNARLAADDFRTKYETELNLRMSVEADINGLRRVLDELTLARADLEMQIESLKEELAYLKKNHEEEMNALRGQVGGDVNVEMDAAPGVDLSRILNEMRDQYEKMAEKNRKDAEEWFFTKTEELNREVATNSELVQSGKSEISELRRTMQNLEIELQSQLSMKASLENSLEETKGRYCMQLAQIQEMIGSVEEQLAQLRCEMEQQNQEYK…	6201	4242	1	1	1	1051.49	2	-0.0072	262	282	0	45.68	0.0057	R	GQVGGDVNVEMDAAPGVDLSR	I		Oxidation (M)	0.000000000020000000000.0			File: ~Y:\CORE\RAW_DATA_2024_QE\P1677_Sigrun_Lange\P1677_1.raw~; SpectrumID: ~5466~; PrecursorID: ~0~; scans: ~13386~
8	2::sp|P02533|K1C14_HUMAN	Keratin, type I cytoskeletal 14 OS=Homo sapiens OX=9606 GN=KRT14 PE=1 SV=4	1452	66	1.3e-140	51872	85	64	25	21	51.5	5.09	MTTCSRQFTSSSSMKGSCGIGGGIGGGSSRISSVLAGGSCRAPSTYGGGLSVSSSRFSSGGACGLGGGYGGGFSSSSSSFGSGFGGGYGGGLGAGLGGGFGGGFAGGDGLLVGSEKVTMQNLNDRLASYLDKVRALEEANADLEVKIRDWYQRQRPAEIKDYSPYFKTIEDLRNKILTATVDNANVLLQIDNARLAADDFRTKYETELNLRMSVEADINGLRRVLDELTLARADLEMQIESLKEELAYLKKNHEEEMNALRGQVGGDVNVEMDAAPGVDLSRILNEMRDQYEKMAEKNRKDAEEWFFTKTEELNREVATNSELVQSGKSEISELRRTMQNLEIELQSQLSMKASLENSLEETKGRYCMQLAQIQEMIGSVEEQLAQLRCEMEQQNQEYK…	6202	4237	1	1	1	701.33	3	-0.0051	262	282	0	40.98	0.017	R	GQVGGDVNVEMDAAPGVDLSR	I		Oxidation (M)	0.000000000020000000000.0			File: ~Y:\CORE\RAW_DATA_2024_QE\P1677_Sigrun_Lange\P1677_1.raw~; SpectrumID: ~5461~; PrecursorID: ~0~; scans: ~13380~
8	2::sp|P02533|K1C14_HUMAN	Keratin, type I cytoskeletal 14 OS=Homo sapiens OX=9606 GN=KRT14 PE=1 SV=4	1452	66	1.3e-140	51872	85	64	25	21	51.5	5.09	MTTCSRQFTSSSSMKGSCGIGGGIGGGSSRISSVLAGGSCRAPSTYGGGLSVSSSRFSSGGACGLGGGYGGGFSSSSSSFGSGFGGGYGGGLGAGLGGGFGGGFAGGDGLLVGSEKVTMQNLNDRLASYLDKVRALEEANADLEVKIRDWYQRQRPAEIKDYSPYFKTIEDLRNKILTATVDNANVLLQIDNARLAADDFRTKYETELNLRMSVEADINGLRRVLDELTLARADLEMQIESLKEELAYLKKNHEEEMNALRGQVGGDVNVEMDAAPGVDLSRILNEMRDQYEKMAEKNRKDAEEWFFTKTEELNREVATNSELVQSGKSEISELRRTMQNLEIELQSQLSMKASLENSLEETKGRYCMQLAQIQEMIGSVEEQLAQLRCEMEQQNQEYK…	6211	3410	1	1	0	702.019	3	-0.0098	310	328	1	66.49	9.2e-05	K	TEELNREVATNSELVQSGK	S						File: ~Y:\CORE\RAW_DATA_2024_QE\P1677_Sigrun_Lange\P1677_1.raw~; SpectrumID: ~4591~; PrecursorID: ~0~; scans: ~12193~
8	2::sp|P02533|K1C14_HUMAN	Keratin, type I cytoskeletal 14 OS=Homo sapiens OX=9606 GN=KRT14 PE=1 SV=4	1452	66	1.3e-140	51872	85	64	25	21	51.5	5.09	MTTCSRQFTSSSSMKGSCGIGGGIGGGSSRISSVLAGGSCRAPSTYGGGLSVSSSRFSSGGACGLGGGYGGGFSSSSSSFGSGFGGGYGGGLGAGLGGGFGGGFAGGDGLLVGSEKVTMQNLNDRLASYLDKVRALEEANADLEVKIRDWYQRQRPAEIKDYSPYFKTIEDLRNKILTATVDNANVLLQIDNARLAADDFRTKYETELNLRMSVEADINGLRRVLDELTLARADLEMQIESLKEELAYLKKNHEEEMNALRGQVGGDVNVEMDAAPGVDLSRILNEMRDQYEKMAEKNRKDAEEWFFTKTEELNREVATNSELVQSGKSEISELRRTMQNLEIELQSQLSMKASLENSLEETKGRYCMQLAQIQEMIGSVEEQLAQLRCEMEQQNQEYK…	6318	7638	1	0	0	712.712	3	-0.0029	117	134	2	58.7	0.00032	K	VTMQNLNDRLASYLDKVR	A						File: ~Y:\CORE\RAW_DATA_2024_QE\P1677_Sigrun_Lange\P1677_1.raw~; SpectrumID: ~8909~; PrecursorID: ~0~; scans: ~18000~
8	2::sp|P02533|K1C14_HUMAN	Keratin, type I cytoskeletal 14 OS=Homo sapiens OX=9606 GN=KRT14 PE=1 SV=4	1452	66	1.3e-140	51872	85	64	25	21	51.5	5.09	MTTCSRQFTSSSSMKGSCGIGGGIGGGSSRISSVLAGGSCRAPSTYGGGLSVSSSRFSSGGACGLGGGYGGGFSSSSSSFGSGFGGGYGGGLGAGLGGGFGGGFAGGDGLLVGSEKVTMQNLNDRLASYLDKVRALEEANADLEVKIRDWYQRQRPAEIKDYSPYFKTIEDLRNKILTATVDNANVLLQIDNARLAADDFRTKYETELNLRMSVEADINGLRRVLDELTLARADLEMQIESLKEELAYLKKNHEEEMNALRGQVGGDVNVEMDAAPGVDLSRILNEMRDQYEKMAEKNRKDAEEWFFTKTEELNREVATNSELVQSGKSEISELRRTMQNLEIELQSQLSMKASLENSLEETKGRYCMQLAQIQEMIGSVEEQLAQLRCEMEQQNQEYK…	6319	7633	1	0	0	534.786	4	-0.0005	117	134	2	42.64	0.013	K	VTMQNLNDRLASYLDKVR	A						File: ~Y:\CORE\RAW_DATA_2024_QE\P1677_Sigrun_Lange\P1677_1.raw~; SpectrumID: ~8904~; PrecursorID: ~0~; scans: ~17994~
8	2::sp|P02533|K1C14_HUMAN	Keratin, type I cytoskeletal 14 OS=Homo sapiens OX=9606 GN=KRT14 PE=1 SV=4	1452	66	1.3e-140	51872	85	64	25	21	51.5	5.09	MTTCSRQFTSSSSMKGSCGIGGGIGGGSSRISSVLAGGSCRAPSTYGGGLSVSSSRFSSGGACGLGGGYGGGFSSSSSSFGSGFGGGYGGGLGAGLGGGFGGGFAGGDGLLVGSEKVTMQNLNDRLASYLDKVRALEEANADLEVKIRDWYQRQRPAEIKDYSPYFKTIEDLRNKILTATVDNANVLLQIDNARLAADDFRTKYETELNLRMSVEADINGLRRVLDELTLARADLEMQIESLKEELAYLKKNHEEEMNALRGQVGGDVNVEMDAAPGVDLSRILNEMRDQYEKMAEKNRKDAEEWFFTKTEELNREVATNSELVQSGKSEISELRRTMQNLEIELQSQLSMKASLENSLEETKGRYCMQLAQIQEMIGSVEEQLAQLRCEMEQQNQEYK…	6364	6711	1	0	0	718.042	3	-0.0055	117	134	2	25.12	0.91	K	VTMQNLNDRLASYLDKVR	A		Oxidation (M)	0.002000000000000000.0			File: ~Y:\CORE\RAW_DATA_2024_QE\P1677_Sigrun_Lange\P1677_1.raw~; SpectrumID: ~7979~; PrecursorID: ~0~; scans: ~16768~
8	2::sp|P02533|K1C14_HUMAN	Keratin, type I cytoskeletal 14 OS=Homo sapiens OX=9606 GN=KRT14 PE=1 SV=4	1452	66	1.3e-140	51872	85	64	25	21	51.5	5.09	MTTCSRQFTSSSSMKGSCGIGGGIGGGSSRISSVLAGGSCRAPSTYGGGLSVSSSRFSSGGACGLGGGYGGGFSSSSSSFGSGFGGGYGGGLGAGLGGGFGGGFAGGDGLLVGSEKVTMQNLNDRLASYLDKVRALEEANADLEVKIRDWYQRQRPAEIKDYSPYFKTIEDLRNKILTATVDNANVLLQIDNARLAADDFRTKYETELNLRMSVEADINGLRRVLDELTLARADLEMQIESLKEELAYLKKNHEEEMNALRGQVGGDVNVEMDAAPGVDLSRILNEMRDQYEKMAEKNRKDAEEWFFTKTEELNREVATNSELVQSGKSEISELRRTMQNLEIELQSQLSMKASLENSLEETKGRYCMQLAQIQEMIGSVEEQLAQLRCEMEQQNQEYK…	6366	7471	1	0	0	538.785	4	0.0002	117	134	2	38.77	0.038	K	VTMQNLNDRLASYLDKVR	A		Oxidation (M)	0.002000000000000000.0			File: ~Y:\CORE\RAW_DATA_2024_QE\P1677_Sigrun_Lange\P1677_1.raw~; SpectrumID: ~8742~; PrecursorID: ~0~; scans: ~17757~
8	2::sp|P02533|K1C14_HUMAN	Keratin, type I cytoskeletal 14 OS=Homo sapiens OX=9606 GN=KRT14 PE=1 SV=4	1452	66	1.3e-140	51872	85	64	25	21	51.5	5.09	MTTCSRQFTSSSSMKGSCGIGGGIGGGSSRISSVLAGGSCRAPSTYGGGLSVSSSRFSSGGACGLGGGYGGGFSSSSSSFGSGFGGGYGGGLGAGLGGGFGGGFAGGDGLLVGSEKVTMQNLNDRLASYLDKVRALEEANADLEVKIRDWYQRQRPAEIKDYSPYFKTIEDLRNKILTATVDNANVLLQIDNARLAADDFRTKYETELNLRMSVEADINGLRRVLDELTLARADLEMQIESLKEELAYLKKNHEEEMNALRGQVGGDVNVEMDAAPGVDLSRILNEMRDQYEKMAEKNRKDAEEWFFTKTEELNREVATNSELVQSGKSEISELRRTMQNLEIELQSQLSMKASLENSLEETKGRYCMQLAQIQEMIGSVEEQLAQLRCEMEQQNQEYK…	6370	7677	1	0	0	718.375	3	0.0093	117	134	2	28.09	0.5	K	VTMQNLNDRLASYLDKVR	A		Deamidated (NQ); Oxidation (M)	0.002100000000000000.0			File: ~Y:\CORE\RAW_DATA_2024_QE\P1677_Sigrun_Lange\P1677_1.raw~; SpectrumID: ~8948~; PrecursorID: ~0~; scans: ~18056~
8	2::sp|P02533|K1C14_HUMAN	Keratin, type I cytoskeletal 14 OS=Homo sapiens OX=9606 GN=KRT14 PE=1 SV=4	1452	66	1.3e-140	51872	85	64	25	21	51.5	5.09	MTTCSRQFTSSSSMKGSCGIGGGIGGGSSRISSVLAGGSCRAPSTYGGGLSVSSSRFSSGGACGLGGGYGGGFSSSSSSFGSGFGGGYGGGLGAGLGGGFGGGFAGGDGLLVGSEKVTMQNLNDRLASYLDKVRALEEANADLEVKIRDWYQRQRPAEIKDYSPYFKTIEDLRNKILTATVDNANVLLQIDNARLAADDFRTKYETELNLRMSVEADINGLRRVLDELTLARADLEMQIESLKEELAYLKKNHEEEMNALRGQVGGDVNVEMDAAPGVDLSRILNEMRDQYEKMAEKNRKDAEEWFFTKTEELNREVATNSELVQSGKSEISELRRTMQNLEIELQSQLSMKASLENSLEETKGRYCMQLAQIQEMIGSVEEQLAQLRCEMEQQNQEYK…	6371	6679	1	0	0	539.035	4	0.0164	117	134	2	40.75	0.033	K	VTMQNLNDRLASYLDKVR	A		Deamidated (NQ); Oxidation (M)	0.002000100000000000.0			File: ~Y:\CORE\RAW_DATA_2024_QE\P1677_Sigrun_Lange\P1677_1.raw~; SpectrumID: ~7947~; PrecursorID: ~0~; scans: ~16730~
8	2::sp|P02533|K1C14_HUMAN	Keratin, type I cytoskeletal 14 OS=Homo sapiens OX=9606 GN=KRT14 PE=1 SV=4	1452	66	1.3e-140	51872	85	64	25	21	51.5	5.09	MTTCSRQFTSSSSMKGSCGIGGGIGGGSSRISSVLAGGSCRAPSTYGGGLSVSSSRFSSGGACGLGGGYGGGFSSSSSSFGSGFGGGYGGGLGAGLGGGFGGGFAGGDGLLVGSEKVTMQNLNDRLASYLDKVRALEEANADLEVKIRDWYQRQRPAEIKDYSPYFKTIEDLRNKILTATVDNANVLLQIDNARLAADDFRTKYETELNLRMSVEADINGLRRVLDELTLARADLEMQIESLKEELAYLKKNHEEEMNALRGQVGGDVNVEMDAAPGVDLSRILNEMRDQYEKMAEKNRKDAEEWFFTKTEELNREVATNSELVQSGKSEISELRRTMQNLEIELQSQLSMKASLENSLEETKGRYCMQLAQIQEMIGSVEEQLAQLRCEMEQQNQEYK…	6934	3793	1	1	1	770.359	3	-0.0026	418	439	0	71.68	2.4e-05	R	LLEGEDAHLSSSQFSSGSQSSR	D						File: ~Y:\CORE\RAW_DATA_2024_QE\P1677_Sigrun_Lange\P1677_1.raw~; SpectrumID: ~4992~; PrecursorID: ~0~; scans: ~12754~
8	2::sp|P02533|K1C14_HUMAN	Keratin, type I cytoskeletal 14 OS=Homo sapiens OX=9606 GN=KRT14 PE=1 SV=4	1452	66	1.3e-140	51872	85	64	25	21	51.5	5.09	MTTCSRQFTSSSSMKGSCGIGGGIGGGSSRISSVLAGGSCRAPSTYGGGLSVSSSRFSSGGACGLGGGYGGGFSSSSSSFGSGFGGGYGGGLGAGLGGGFGGGFAGGDGLLVGSEKVTMQNLNDRLASYLDKVRALEEANADLEVKIRDWYQRQRPAEIKDYSPYFKTIEDLRNKILTATVDNANVLLQIDNARLAADDFRTKYETELNLRMSVEADINGLRRVLDELTLARADLEMQIESLKEELAYLKKNHEEEMNALRGQVGGDVNVEMDAAPGVDLSRILNEMRDQYEKMAEKNRKDAEEWFFTKTEELNREVATNSELVQSGKSEISELRRTMQNLEIELQSQLSMKASLENSLEETKGRYCMQLAQIQEMIGSVEEQLAQLRCEMEQQNQEYK…	6972	7003	1	1	0	580.8	4	0.0214	135	153	2	29.94	0.37	R	ALEEANADLEVKIRDWYQR	Q		Deamidated (NQ)	0.0000010000000000000.0			File: ~Y:\CORE\RAW_DATA_2024_QE\P1677_Sigrun_Lange\P1677_1.raw~; SpectrumID: ~8271~; PrecursorID: ~0~; scans: ~17133~	emPAI	12.17
9	2::sp|P08779|K1C16_HUMAN	Keratin, type I cytoskeletal 16 OS=Homo sapiens OX=9606 GN=KRT16 PE=1 SV=4	1366	66	6.2e-132	51578	82	60	26	21	52.9	4.99	MTTCSRQFTSSSSMKGSCGIGGGIGGGSSRISSVLAGGSCRAPSTYGGGLSVSSRFSSGGACGLGGGYGGGFSSSSSFGSGFGGGYGGGLGAGFGGGLGAGFGGGFAGGDGLLVGSEKVTMQNLNDRLASYLDKVRALEEANADLEVKIRDWYQRQRPSEIKDYSPYFKTIEDLRNKIIAATIENAQPILQIDNARLAADDFRTKYEHELALRQTVEADVNGLRRVLDELTLARTDLEMQIEGLKEELAYLRKNHEEEMLALRGQTGGDVNVEMDAAPGVDLSRILNEMRDQYEQMAEKNRRDAETWFLSKTEELNKEVASNSELVQSSRSEVTELRRVLQGLEIELQSQLSMKASLENSLEETKGRYCMQLSQIQGLIGSVEEQLAQLRCEMEQQSQE…	106	2940	1	0	0	404.205	2	0.0023	197	203	0	47.3	0.0014	R	LAADDFR	T						File: ~Y:\CORE\RAW_DATA_2024_QE\P1677_Sigrun_Lange\P1677_1.raw~; SpectrumID: ~4071~; PrecursorID: ~0~; scans: ~10987~
9	2::sp|P08779|K1C16_HUMAN	Keratin, type I cytoskeletal 16 OS=Homo sapiens OX=9606 GN=KRT16 PE=1 SV=4	1366	66	6.2e-132	51578	82	60	26	21	52.9	4.99	MTTCSRQFTSSSSMKGSCGIGGGIGGGSSRISSVLAGGSCRAPSTYGGGLSVSSRFSSGGACGLGGGYGGGFSSSSSFGSGFGGGYGGGLGAGFGGGLGAGFGGGFAGGDGLLVGSEKVTMQNLNDRLASYLDKVRALEEANADLEVKIRDWYQRQRPSEIKDYSPYFKTIEDLRNKIIAATIENAQPILQIDNARLAADDFRTKYEHELALRQTVEADVNGLRRVLDELTLARTDLEMQIEGLKEELAYLRKNHEEEMLALRGQTGGDVNVEMDAAPGVDLSRILNEMRDQYEQMAEKNRRDAETWFLSKTEELNKEVASNSELVQSSRSEVTELRRVLQGLEIELQSQLSMKASLENSLEETKGRYCMQLSQIQGLIGSVEEQLAQLRCEMEQQSQE…	111	2572	1	0	0	405.223	2	-0.0024	128	134	0	38.53	0.0078	R	LASYLDK	V						File: ~Y:\CORE\RAW_DATA_2024_QE\P1677_Sigrun_Lange\P1677_1.raw~; SpectrumID: ~3664~; PrecursorID: ~0~; scans: ~10264~
9	2::sp|P08779|K1C16_HUMAN	Keratin, type I cytoskeletal 16 OS=Homo sapiens OX=9606 GN=KRT16 PE=1 SV=4	1366	66	6.2e-132	51578	82	60	26	21	52.9	4.99	MTTCSRQFTSSSSMKGSCGIGGGIGGGSSRISSVLAGGSCRAPSTYGGGLSVSSRFSSGGACGLGGGYGGGFSSSSSFGSGFGGGYGGGLGAGFGGGLGAGFGGGFAGGDGLLVGSEKVTMQNLNDRLASYLDKVRALEEANADLEVKIRDWYQRQRPSEIKDYSPYFKTIEDLRNKIIAATIENAQPILQIDNARLAADDFRTKYEHELALRQTVEADVNGLRRVLDELTLARTDLEMQIEGLKEELAYLRKNHEEEMLALRGQTGGDVNVEMDAAPGVDLSRILNEMRDQYEQMAEKNRRDAETWFLSKTEELNKEVASNSELVQSSRSEVTELRRVLQGLEIELQSQLSMKASLENSLEETKGRYCMQLSQIQGLIGSVEEQLAQLRCEMEQQSQE…	797	1925	1	0	0	501.731	2	-0.0006	7	15	0	63.28	3.4e-05	R	QFTSSSSMK	G						File: ~Y:\CORE\RAW_DATA_2024_QE\P1677_Sigrun_Lange\P1677_1.raw~; SpectrumID: ~2848~; PrecursorID: ~0~; scans: ~8451~
9	2::sp|P08779|K1C16_HUMAN	Keratin, type I cytoskeletal 16 OS=Homo sapiens OX=9606 GN=KRT16 PE=1 SV=4	1366	66	6.2e-132	51578	82	60	26	21	52.9	4.99	MTTCSRQFTSSSSMKGSCGIGGGIGGGSSRISSVLAGGSCRAPSTYGGGLSVSSRFSSGGACGLGGGYGGGFSSSSSFGSGFGGGYGGGLGAGFGGGLGAGFGGGFAGGDGLLVGSEKVTMQNLNDRLASYLDKVRALEEANADLEVKIRDWYQRQRPSEIKDYSPYFKTIEDLRNKIIAATIENAQPILQIDNARLAADDFRTKYEHELALRQTVEADVNGLRRVLDELTLARTDLEMQIEGLKEELAYLRKNHEEEMLALRGQTGGDVNVEMDAAPGVDLSRILNEMRDQYEQMAEKNRRDAETWFLSKTEELNKEVASNSELVQSSRSEVTELRRVLQGLEIELQSQLSMKASLENSLEETKGRYCMQLSQIQGLIGSVEEQLAQLRCEMEQQSQE…	804	1799	1	0	0	502.233	2	0.0176	7	15	0	37.58	0.012	R	QFTSSSSMK	G		Deamidated (NQ)	0.100000000.0			File: ~Y:\CORE\RAW_DATA_2024_QE\P1677_Sigrun_Lange\P1677_1.raw~; SpectrumID: ~2621~; PrecursorID: ~0~; scans: ~7965~
9	2::sp|P08779|K1C16_HUMAN	Keratin, type I cytoskeletal 16 OS=Homo sapiens OX=9606 GN=KRT16 PE=1 SV=4	1366	66	6.2e-132	51578	82	60	26	21	52.9	4.99	MTTCSRQFTSSSSMKGSCGIGGGIGGGSSRISSVLAGGSCRAPSTYGGGLSVSSRFSSGGACGLGGGYGGGFSSSSSFGSGFGGGYGGGLGAGFGGGLGAGFGGGFAGGDGLLVGSEKVTMQNLNDRLASYLDKVRALEEANADLEVKIRDWYQRQRPSEIKDYSPYFKTIEDLRNKIIAATIENAQPILQIDNARLAADDFRTKYEHELALRQTVEADVNGLRRVLDELTLARTDLEMQIEGLKEELAYLRKNHEEEMLALRGQTGGDVNVEMDAAPGVDLSRILNEMRDQYEQMAEKNRRDAETWFLSKTEELNKEVASNSELVQSSRSEVTELRRVLQGLEIELQSQLSMKASLENSLEETKGRYCMQLSQIQGLIGSVEEQLAQLRCEMEQQSQE…	877	1615	1	0	0	509.729	2	-0.0008	7	15	0	30.59	0.061	R	QFTSSSSMK	G		Oxidation (M)	0.000000020.0			File: ~Y:\CORE\RAW_DATA_2024_QE\P1677_Sigrun_Lange\P1677_1.raw~; SpectrumID: ~2261~; PrecursorID: ~0~; scans: ~7366~
9	2::sp|P08779|K1C16_HUMAN	Keratin, type I cytoskeletal 16 OS=Homo sapiens OX=9606 GN=KRT16 PE=1 SV=4	1366	66	6.2e-132	51578	82	60	26	21	52.9	4.99	MTTCSRQFTSSSSMKGSCGIGGGIGGGSSRISSVLAGGSCRAPSTYGGGLSVSSRFSSGGACGLGGGYGGGFSSSSSFGSGFGGGYGGGLGAGFGGGLGAGFGGGFAGGDGLLVGSEKVTMQNLNDRLASYLDKVRALEEANADLEVKIRDWYQRQRPSEIKDYSPYFKTIEDLRNKIIAATIENAQPILQIDNARLAADDFRTKYEHELALRQTVEADVNGLRRVLDELTLARTDLEMQIEGLKEELAYLRKNHEEEMLALRGQTGGDVNVEMDAAPGVDLSRILNEMRDQYEQMAEKNRRDAETWFLSKTEELNKEVASNSELVQSSRSEVTELRRVLQGLEIELQSQLSMKASLENSLEETKGRYCMQLSQIQGLIGSVEEQLAQLRCEMEQQSQE…	882	1760	1	0	0	510.231	2	0.0191	7	15	0	25.77	0.24	R	QFTSSSSMK	G		Deamidated (NQ); Oxidation (M)	0.100000020.0			File: ~Y:\CORE\RAW_DATA_2024_QE\P1677_Sigrun_Lange\P1677_1.raw~; SpectrumID: ~2551~; PrecursorID: ~0~; scans: ~7851~
9	2::sp|P08779|K1C16_HUMAN	Keratin, type I cytoskeletal 16 OS=Homo sapiens OX=9606 GN=KRT16 PE=1 SV=4	1366	66	6.2e-132	51578	82	60	26	21	52.9	4.99	MTTCSRQFTSSSSMKGSCGIGGGIGGGSSRISSVLAGGSCRAPSTYGGGLSVSSRFSSGGACGLGGGYGGGFSSSSSFGSGFGGGYGGGLGAGFGGGLGAGFGGGFAGGDGLLVGSEKVTMQNLNDRLASYLDKVRALEEANADLEVKIRDWYQRQRPSEIKDYSPYFKTIEDLRNKIIAATIENAQPILQIDNARLAADDFRTKYEHELALRQTVEADVNGLRRVLDELTLARTDLEMQIEGLKEELAYLRKNHEEEMLALRGQTGGDVNVEMDAAPGVDLSRILNEMRDQYEQMAEKNRRDAETWFLSKTEELNKEVASNSELVQSSRSEVTELRRVLQGLEIELQSQLSMKASLENSLEETKGRYCMQLSQIQGLIGSVEEQLAQLRCEMEQQSQE…	919	4884	1	0	0	515.3	2	-0.0009	226	234	0	56.17	0.00049	R	VLDELTLAR	T						File: ~Y:\CORE\RAW_DATA_2024_QE\P1677_Sigrun_Lange\P1677_1.raw~; SpectrumID: ~6134~; PrecursorID: ~0~; scans: ~14295~
9	2::sp|P08779|K1C16_HUMAN	Keratin, type I cytoskeletal 16 OS=Homo sapiens OX=9606 GN=KRT16 PE=1 SV=4	1366	66	6.2e-132	51578	82	60	26	21	52.9	4.99	MTTCSRQFTSSSSMKGSCGIGGGIGGGSSRISSVLAGGSCRAPSTYGGGLSVSSRFSSGGACGLGGGYGGGFSSSSSFGSGFGGGYGGGLGAGFGGGLGAGFGGGFAGGDGLLVGSEKVTMQNLNDRLASYLDKVRALEEANADLEVKIRDWYQRQRPSEIKDYSPYFKTIEDLRNKIIAATIENAQPILQIDNARLAADDFRTKYEHELALRQTVEADVNGLRRVLDELTLARTDLEMQIEGLKEELAYLRKNHEEEMLALRGQTGGDVNVEMDAAPGVDLSRILNEMRDQYEQMAEKNRRDAETWFLSKTEELNKEVASNSELVQSSRSEVTELRRVLQGLEIELQSQLSMKASLENSLEETKGRYCMQLSQIQGLIGSVEEQLAQLRCEMEQQSQE…	1044	3532	1	0	0	532.808	2	-0.0012	128	136	1	55.51	0.00026	R	LASYLDKVR	A						File: ~Y:\CORE\RAW_DATA_2024_QE\P1677_Sigrun_Lange\P1677_1.raw~; SpectrumID: ~4720~; PrecursorID: ~0~; scans: ~12371~
9	2::sp|P08779|K1C16_HUMAN	Keratin, type I cytoskeletal 16 OS=Homo sapiens OX=9606 GN=KRT16 PE=1 SV=4	1366	66	6.2e-132	51578	82	60	26	21	52.9	4.99	MTTCSRQFTSSSSMKGSCGIGGGIGGGSSRISSVLAGGSCRAPSTYGGGLSVSSRFSSGGACGLGGGYGGGFSSSSSFGSGFGGGYGGGLGAGFGGGLGAGFGGGFAGGDGLLVGSEKVTMQNLNDRLASYLDKVRALEEANADLEVKIRDWYQRQRPSEIKDYSPYFKTIEDLRNKIIAATIENAQPILQIDNARLAADDFRTKYEHELALRQTVEADVNGLRRVLDELTLARTDLEMQIEGLKEELAYLRKNHEEEMLALRGQTGGDVNVEMDAAPGVDLSRILNEMRDQYEQMAEKNRRDAETWFLSKTEELNKEVASNSELVQSSRSEVTELRRVLQGLEIELQSQLSMKASLENSLEETKGRYCMQLSQIQGLIGSVEEQLAQLRCEMEQQSQE…	1183	2268	1	0	0	545.769	2	-0.0011	119	127	0	63.08	0.00011	K	VTMQNLNDR	L						File: ~Y:\CORE\RAW_DATA_2024_QE\P1677_Sigrun_Lange\P1677_1.raw~; SpectrumID: ~3333~; PrecursorID: ~0~; scans: ~9541~
9	2::sp|P08779|K1C16_HUMAN	Keratin, type I cytoskeletal 16 OS=Homo sapiens OX=9606 GN=KRT16 PE=1 SV=4	1366	66	6.2e-132	51578	82	60	26	21	52.9	4.99	MTTCSRQFTSSSSMKGSCGIGGGIGGGSSRISSVLAGGSCRAPSTYGGGLSVSSRFSSGGACGLGGGYGGGFSSSSSFGSGFGGGYGGGLGAGFGGGLGAGFGGGFAGGDGLLVGSEKVTMQNLNDRLASYLDKVRALEEANADLEVKIRDWYQRQRPSEIKDYSPYFKTIEDLRNKIIAATIENAQPILQIDNARLAADDFRTKYEHELALRQTVEADVNGLRRVLDELTLARTDLEMQIEGLKEELAYLRKNHEEEMLALRGQTGGDVNVEMDAAPGVDLSRILNEMRDQYEQMAEKNRRDAETWFLSKTEELNKEVASNSELVQSSRSEVTELRRVLQGLEIELQSQLSMKASLENSLEETKGRYCMQLSQIQGLIGSVEEQLAQLRCEMEQQSQE…	1213	6648	1	1	1	548.769	2	0.0006	303	311	0	57.48	0.00028	R	DAETWFLSK	T						File: ~Y:\CORE\RAW_DATA_2024_QE\P1677_Sigrun_Lange\P1677_1.raw~; SpectrumID: ~7916~; PrecursorID: ~0~; scans: ~16691~
9	2::sp|P08779|K1C16_HUMAN	Keratin, type I cytoskeletal 16 OS=Homo sapiens OX=9606 GN=KRT16 PE=1 SV=4	1366	66	6.2e-132	51578	82	60	26	21	52.9	4.99	MTTCSRQFTSSSSMKGSCGIGGGIGGGSSRISSVLAGGSCRAPSTYGGGLSVSSRFSSGGACGLGGGYGGGFSSSSSFGSGFGGGYGGGLGAGFGGGLGAGFGGGFAGGDGLLVGSEKVTMQNLNDRLASYLDKVRALEEANADLEVKIRDWYQRQRPSEIKDYSPYFKTIEDLRNKIIAATIENAQPILQIDNARLAADDFRTKYEHELALRQTVEADVNGLRRVLDELTLARTDLEMQIEGLKEELAYLRKNHEEEMLALRGQTGGDVNVEMDAAPGVDLSRILNEMRDQYEQMAEKNRRDAETWFLSKTEELNKEVASNSELVQSSRSEVTELRRVLQGLEIELQSQLSMKASLENSLEETKGRYCMQLSQIQGLIGSVEEQLAQLRCEMEQQSQE…	1261	1972	1	0	0	553.766	2	-0.0004	119	127	0	77.33	3.3e-06	K	VTMQNLNDR	L		Oxidation (M)	0.002000000.0			File: ~Y:\CORE\RAW_DATA_2024_QE\P1677_Sigrun_Lange\P1677_1.raw~; SpectrumID: ~2925~; PrecursorID: ~0~; scans: ~8595~
9	2::sp|P08779|K1C16_HUMAN	Keratin, type I cytoskeletal 16 OS=Homo sapiens OX=9606 GN=KRT16 PE=1 SV=4	1366	66	6.2e-132	51578	82	60	26	21	52.9	4.99	MTTCSRQFTSSSSMKGSCGIGGGIGGGSSRISSVLAGGSCRAPSTYGGGLSVSSRFSSGGACGLGGGYGGGFSSSSSFGSGFGGGYGGGLGAGFGGGLGAGFGGGFAGGDGLLVGSEKVTMQNLNDRLASYLDKVRALEEANADLEVKIRDWYQRQRPSEIKDYSPYFKTIEDLRNKIIAATIENAQPILQIDNARLAADDFRTKYEHELALRQTVEADVNGLRRVLDELTLARTDLEMQIEGLKEELAYLRKNHEEEMLALRGQTGGDVNVEMDAAPGVDLSRILNEMRDQYEQMAEKNRRDAETWFLSKTEELNKEVASNSELVQSSRSEVTELRRVLQGLEIELQSQLSMKASLENSLEETKGRYCMQLSQIQGLIGSVEEQLAQLRCEMEQQSQE…	1269	2622	1	0	0	553.783	2	-0.0034	31	41	0	46.57	0.0051	R	ISSVLAGGSCR	A						File: ~Y:\CORE\RAW_DATA_2024_QE\P1677_Sigrun_Lange\P1677_1.raw~; SpectrumID: ~3720~; PrecursorID: ~0~; scans: ~10371~
9	2::sp|P08779|K1C16_HUMAN	Keratin, type I cytoskeletal 16 OS=Homo sapiens OX=9606 GN=KRT16 PE=1 SV=4	1366	66	6.2e-132	51578	82	60	26	21	52.9	4.99	MTTCSRQFTSSSSMKGSCGIGGGIGGGSSRISSVLAGGSCRAPSTYGGGLSVSSRFSSGGACGLGGGYGGGFSSSSSFGSGFGGGYGGGLGAGFGGGLGAGFGGGFAGGDGLLVGSEKVTMQNLNDRLASYLDKVRALEEANADLEVKIRDWYQRQRPSEIKDYSPYFKTIEDLRNKIIAATIENAQPILQIDNARLAADDFRTKYEHELALRQTVEADVNGLRRVLDELTLARTDLEMQIEGLKEELAYLRKNHEEEMLALRGQTGGDVNVEMDAAPGVDLSRILNEMRDQYEQMAEKNRRDAETWFLSKTEELNKEVASNSELVQSSRSEVTELRRVLQGLEIELQSQLSMKASLENSLEETKGRYCMQLSQIQGLIGSVEEQLAQLRCEMEQQSQE…	1350	2804	1	0	0	561.793	2	0	410	418	0	59.5	0.00031	R	LEQEIATYR	R						File: ~Y:\CORE\RAW_DATA_2024_QE\P1677_Sigrun_Lange\P1677_1.raw~; SpectrumID: ~3924~; PrecursorID: ~0~; scans: ~10714~
9	2::sp|P08779|K1C16_HUMAN	Keratin, type I cytoskeletal 16 OS=Homo sapiens OX=9606 GN=KRT16 PE=1 SV=4	1366	66	6.2e-132	51578	82	60	26	21	52.9	4.99	MTTCSRQFTSSSSMKGSCGIGGGIGGGSSRISSVLAGGSCRAPSTYGGGLSVSSRFSSGGACGLGGGYGGGFSSSSSFGSGFGGGYGGGLGAGFGGGLGAGFGGGFAGGDGLLVGSEKVTMQNLNDRLASYLDKVRALEEANADLEVKIRDWYQRQRPSEIKDYSPYFKTIEDLRNKIIAATIENAQPILQIDNARLAADDFRTKYEHELALRQTVEADVNGLRRVLDELTLARTDLEMQIEGLKEELAYLRKNHEEEMLALRGQTGGDVNVEMDAAPGVDLSRILNEMRDQYEQMAEKNRRDAETWFLSKTEELNKEVASNSELVQSSRSEVTELRRVLQGLEIELQSQLSMKASLENSLEETKGRYCMQLSQIQGLIGSVEEQLAQLRCEMEQQSQE…	1684	5460	1	0	0	395.903	3	-0.0018	225	234	1	30.25	0.13	R	RVLDELTLAR	T						File: ~Y:\CORE\RAW_DATA_2024_QE\P1677_Sigrun_Lange\P1677_1.raw~; SpectrumID: ~6721~; PrecursorID: ~0~; scans: ~15089~
9	2::sp|P08779|K1C16_HUMAN	Keratin, type I cytoskeletal 16 OS=Homo sapiens OX=9606 GN=KRT16 PE=1 SV=4	1366	66	6.2e-132	51578	82	60	26	21	52.9	4.99	MTTCSRQFTSSSSMKGSCGIGGGIGGGSSRISSVLAGGSCRAPSTYGGGLSVSSRFSSGGACGLGGGYGGGFSSSSSFGSGFGGGYGGGLGAGFGGGLGAGFGGGFAGGDGLLVGSEKVTMQNLNDRLASYLDKVRALEEANADLEVKIRDWYQRQRPSEIKDYSPYFKTIEDLRNKIIAATIENAQPILQIDNARLAADDFRTKYEHELALRQTVEADVNGLRRVLDELTLARTDLEMQIEGLKEELAYLRKNHEEEMLALRGQTGGDVNVEMDAAPGVDLSRILNEMRDQYEQMAEKNRRDAETWFLSKTEELNKEVASNSELVQSSRSEVTELRRVLQGLEIELQSQLSMKASLENSLEETKGRYCMQLSQIQGLIGSVEEQLAQLRCEMEQQSQE…	2114	1886	1	1	1	630.79	2	0.0027	442	453	0	43.73	0.0037	R	EVFTSSSSSSSR	Q						File: ~Y:\CORE\RAW_DATA_2024_QE\P1677_Sigrun_Lange\P1677_1.raw~; SpectrumID: ~2788~; PrecursorID: ~0~; scans: ~8334~
9	2::sp|P08779|K1C16_HUMAN	Keratin, type I cytoskeletal 16 OS=Homo sapiens OX=9606 GN=KRT16 PE=1 SV=4	1366	66	6.2e-132	51578	82	60	26	21	52.9	4.99	MTTCSRQFTSSSSMKGSCGIGGGIGGGSSRISSVLAGGSCRAPSTYGGGLSVSSRFSSGGACGLGGGYGGGFSSSSSFGSGFGGGYGGGLGAGFGGGLGAGFGGGFAGGDGLLVGSEKVTMQNLNDRLASYLDKVRALEEANADLEVKIRDWYQRQRPSEIKDYSPYFKTIEDLRNKIIAATIENAQPILQIDNARLAADDFRTKYEHELALRQTVEADVNGLRRVLDELTLARTDLEMQIEGLKEELAYLRKNHEEEMLALRGQTGGDVNVEMDAAPGVDLSRILNEMRDQYEQMAEKNRRDAETWFLSKTEELNKEVASNSELVQSSRSEVTELRRVLQGLEIELQSQLSMKASLENSLEETKGRYCMQLSQIQGLIGSVEEQLAQLRCEMEQQSQE…	2219	2640	1	0	0	639.797	2	0.0008	16	30	0	35.46	0.042	K	GSCGIGGGIGGGSSR	I						File: ~Y:\CORE\RAW_DATA_2024_QE\P1677_Sigrun_Lange\P1677_1.raw~; SpectrumID: ~3739~; PrecursorID: ~0~; scans: ~10413~
9	2::sp|P08779|K1C16_HUMAN	Keratin, type I cytoskeletal 16 OS=Homo sapiens OX=9606 GN=KRT16 PE=1 SV=4	1366	66	6.2e-132	51578	82	60	26	21	52.9	4.99	MTTCSRQFTSSSSMKGSCGIGGGIGGGSSRISSVLAGGSCRAPSTYGGGLSVSSRFSSGGACGLGGGYGGGFSSSSSFGSGFGGGYGGGLGAGFGGGLGAGFGGGFAGGDGLLVGSEKVTMQNLNDRLASYLDKVRALEEANADLEVKIRDWYQRQRPSEIKDYSPYFKTIEDLRNKIIAATIENAQPILQIDNARLAADDFRTKYEHELALRQTVEADVNGLRRVLDELTLARTDLEMQIEGLKEELAYLRKNHEEEMLALRGQTGGDVNVEMDAAPGVDLSRILNEMRDQYEQMAEKNRRDAETWFLSKTEELNKEVASNSELVQSSRSEVTELRRVLQGLEIELQSQLSMKASLENSLEETKGRYCMQLSQIQGLIGSVEEQLAQLRCEMEQQSQE…	2375	3170	1	0	0	651.332	2	-0.0011	137	148	0	77.49	6.3e-06	R	ALEEANADLEVK	I						File: ~Y:\CORE\RAW_DATA_2024_QE\P1677_Sigrun_Lange\P1677_1.raw~; SpectrumID: ~4332~; PrecursorID: ~0~; scans: ~11702~
9	2::sp|P08779|K1C16_HUMAN	Keratin, type I cytoskeletal 16 OS=Homo sapiens OX=9606 GN=KRT16 PE=1 SV=4	1366	66	6.2e-132	51578	82	60	26	21	52.9	4.99	MTTCSRQFTSSSSMKGSCGIGGGIGGGSSRISSVLAGGSCRAPSTYGGGLSVSSRFSSGGACGLGGGYGGGFSSSSSFGSGFGGGYGGGLGAGFGGGLGAGFGGGFAGGDGLLVGSEKVTMQNLNDRLASYLDKVRALEEANADLEVKIRDWYQRQRPSEIKDYSPYFKTIEDLRNKIIAATIENAQPILQIDNARLAADDFRTKYEHELALRQTVEADVNGLRRVLDELTLARTDLEMQIEGLKEELAYLRKNHEEEMLALRGQTGGDVNVEMDAAPGVDLSRILNEMRDQYEQMAEKNRRDAETWFLSKTEELNKEVASNSELVQSSRSEVTELRRVLQGLEIELQSQLSMKASLENSLEETKGRYCMQLSQIQGLIGSVEEQLAQLRCEMEQQSQE…	2593	2953	1	1	1	669.839	2	0.0054	42	55	0	73.04	1.3e-05	R	APSTYGGGLSVSSR	F						File: ~Y:\CORE\RAW_DATA_2024_QE\P1677_Sigrun_Lange\P1677_1.raw~; SpectrumID: ~4085~; PrecursorID: ~0~; scans: ~11038~
9	2::sp|P08779|K1C16_HUMAN	Keratin, type I cytoskeletal 16 OS=Homo sapiens OX=9606 GN=KRT16 PE=1 SV=4	1366	66	6.2e-132	51578	82	60	26	21	52.9	4.99	MTTCSRQFTSSSSMKGSCGIGGGIGGGSSRISSVLAGGSCRAPSTYGGGLSVSSRFSSGGACGLGGGYGGGFSSSSSFGSGFGGGYGGGLGAGFGGGLGAGFGGGFAGGDGLLVGSEKVTMQNLNDRLASYLDKVRALEEANADLEVKIRDWYQRQRPSEIKDYSPYFKTIEDLRNKIIAATIENAQPILQIDNARLAADDFRTKYEHELALRQTVEADVNGLRRVLDELTLARTDLEMQIEGLKEELAYLRKNHEEEMLALRGQTGGDVNVEMDAAPGVDLSRILNEMRDQYEQMAEKNRRDAETWFLSKTEELNKEVASNSELVQSSRSEVTELRRVLQGLEIELQSQLSMKASLENSLEETKGRYCMQLSQIQGLIGSVEEQLAQLRCEMEQQSQE…	2733	3071	1	1	1	453.574	3	0.006	214	225	1	20.39	3.2	R	QTVEADVNGLRR	V		Deamidated (NQ)	0.100000000000.0			File: ~Y:\CORE\RAW_DATA_2024_QE\P1677_Sigrun_Lange\P1677_1.raw~; SpectrumID: ~4220~; PrecursorID: ~0~; scans: ~11435~
9	2::sp|P08779|K1C16_HUMAN	Keratin, type I cytoskeletal 16 OS=Homo sapiens OX=9606 GN=KRT16 PE=1 SV=4	1366	66	6.2e-132	51578	82	60	26	21	52.9	4.99	MTTCSRQFTSSSSMKGSCGIGGGIGGGSSRISSVLAGGSCRAPSTYGGGLSVSSRFSSGGACGLGGGYGGGFSSSSSFGSGFGGGYGGGLGAGFGGGLGAGFGGGFAGGDGLLVGSEKVTMQNLNDRLASYLDKVRALEEANADLEVKIRDWYQRQRPSEIKDYSPYFKTIEDLRNKIIAATIENAQPILQIDNARLAADDFRTKYEHELALRQTVEADVNGLRRVLDELTLARTDLEMQIEGLKEELAYLRKNHEEEMLALRGQTGGDVNVEMDAAPGVDLSRILNEMRDQYEQMAEKNRRDAETWFLSKTEELNKEVASNSELVQSSRSEVTELRRVLQGLEIELQSQLSMKASLENSLEETKGRYCMQLSQIQGLIGSVEEQLAQLRCEMEQQSQE…	2906	5170	1	0	0	460.58	3	-0.0007	408	418	1	58.19	0.00035	K	TRLEQEIATYR	R						File: ~Y:\CORE\RAW_DATA_2024_QE\P1677_Sigrun_Lange\P1677_1.raw~; SpectrumID: ~6424~; PrecursorID: ~0~; scans: ~14683~
9	2::sp|P08779|K1C16_HUMAN	Keratin, type I cytoskeletal 16 OS=Homo sapiens OX=9606 GN=KRT16 PE=1 SV=4	1366	66	6.2e-132	51578	82	60	26	21	52.9	4.99	MTTCSRQFTSSSSMKGSCGIGGGIGGGSSRISSVLAGGSCRAPSTYGGGLSVSSRFSSGGACGLGGGYGGGFSSSSSFGSGFGGGYGGGLGAGFGGGLGAGFGGGFAGGDGLLVGSEKVTMQNLNDRLASYLDKVRALEEANADLEVKIRDWYQRQRPSEIKDYSPYFKTIEDLRNKIIAATIENAQPILQIDNARLAADDFRTKYEHELALRQTVEADVNGLRRVLDELTLARTDLEMQIEGLKEELAYLRKNHEEEMLALRGQTGGDVNVEMDAAPGVDLSRILNEMRDQYEQMAEKNRRDAETWFLSKTEELNKEVASNSELVQSSRSEVTELRRVLQGLEIELQSQLSMKASLENSLEETKGRYCMQLSQIQGLIGSVEEQLAQLRCEMEQQSQE…	2907	5168	1	0	0	690.369	2	0.0021	408	418	1	40.97	0.018	K	TRLEQEIATYR	R						File: ~Y:\CORE\RAW_DATA_2024_QE\P1677_Sigrun_Lange\P1677_1.raw~; SpectrumID: ~6422~; PrecursorID: ~0~; scans: ~14680~
9	2::sp|P08779|K1C16_HUMAN	Keratin, type I cytoskeletal 16 OS=Homo sapiens OX=9606 GN=KRT16 PE=1 SV=4	1366	66	6.2e-132	51578	82	60	26	21	52.9	4.99	MTTCSRQFTSSSSMKGSCGIGGGIGGGSSRISSVLAGGSCRAPSTYGGGLSVSSRFSSGGACGLGGGYGGGFSSSSSFGSGFGGGYGGGLGAGFGGGLGAGFGGGFAGGDGLLVGSEKVTMQNLNDRLASYLDKVRALEEANADLEVKIRDWYQRQRPSEIKDYSPYFKTIEDLRNKIIAATIENAQPILQIDNARLAADDFRTKYEHELALRQTVEADVNGLRRVLDELTLARTDLEMQIEGLKEELAYLRKNHEEEMLALRGQTGGDVNVEMDAAPGVDLSRILNEMRDQYEQMAEKNRRDAETWFLSKTEELNKEVASNSELVQSSRSEVTELRRVLQGLEIELQSQLSMKASLENSLEETKGRYCMQLSQIQGLIGSVEEQLAQLRCEMEQQSQE…	3056	2217	1	1	1	703.351	2	0.002	318	330	0	33.37	0.11	K	EVASNSELVQSSR	S						File: ~Y:\CORE\RAW_DATA_2024_QE\P1677_Sigrun_Lange\P1677_1.raw~; SpectrumID: ~3276~; PrecursorID: ~0~; scans: ~9338~
9	2::sp|P08779|K1C16_HUMAN	Keratin, type I cytoskeletal 16 OS=Homo sapiens OX=9606 GN=KRT16 PE=1 SV=4	1366	66	6.2e-132	51578	82	60	26	21	52.9	4.99	MTTCSRQFTSSSSMKGSCGIGGGIGGGSSRISSVLAGGSCRAPSTYGGGLSVSSRFSSGGACGLGGGYGGGFSSSSSFGSGFGGGYGGGLGAGFGGGLGAGFGGGFAGGDGLLVGSEKVTMQNLNDRLASYLDKVRALEEANADLEVKIRDWYQRQRPSEIKDYSPYFKTIEDLRNKIIAATIENAQPILQIDNARLAADDFRTKYEHELALRQTVEADVNGLRRVLDELTLARTDLEMQIEGLKEELAYLRKNHEEEMLALRGQTGGDVNVEMDAAPGVDLSRILNEMRDQYEQMAEKNRRDAETWFLSKTEELNKEVASNSELVQSSRSEVTELRRVLQGLEIELQSQLSMKASLENSLEETKGRYCMQLSQIQGLIGSVEEQLAQLRCEMEQQSQE…	4901	5248	1	1	1	440.225	4	-0.0065	156	169	1	41.34	0.02	R	QRPSEIKDYSPYFK	T						File: ~Y:\CORE\RAW_DATA_2024_QE\P1677_Sigrun_Lange\P1677_1.raw~; SpectrumID: ~6505~; PrecursorID: ~0~; scans: ~14803~
9	2::sp|P08779|K1C16_HUMAN	Keratin, type I cytoskeletal 16 OS=Homo sapiens OX=9606 GN=KRT16 PE=1 SV=4	1366	66	6.2e-132	51578	82	60	26	21	52.9	4.99	MTTCSRQFTSSSSMKGSCGIGGGIGGGSSRISSVLAGGSCRAPSTYGGGLSVSSRFSSGGACGLGGGYGGGFSSSSSFGSGFGGGYGGGLGAGFGGGLGAGFGGGFAGGDGLLVGSEKVTMQNLNDRLASYLDKVRALEEANADLEVKIRDWYQRQRPSEIKDYSPYFKTIEDLRNKIIAATIENAQPILQIDNARLAADDFRTKYEHELALRQTVEADVNGLRRVLDELTLARTDLEMQIEGLKEELAYLRKNHEEEMLALRGQTGGDVNVEMDAAPGVDLSRILNEMRDQYEQMAEKNRRDAETWFLSKTEELNKEVASNSELVQSSRSEVTELRRVLQGLEIELQSQLSMKASLENSLEETKGRYCMQLSQIQGLIGSVEEQLAQLRCEMEQQSQE…	4902	5259	1	1	1	586.632	3	-0.0045	156	169	1	39.69	0.028	R	QRPSEIKDYSPYFK	T						File: ~Y:\CORE\RAW_DATA_2024_QE\P1677_Sigrun_Lange\P1677_1.raw~; SpectrumID: ~6516~; PrecursorID: ~0~; scans: ~14819~
9	2::sp|P08779|K1C16_HUMAN	Keratin, type I cytoskeletal 16 OS=Homo sapiens OX=9606 GN=KRT16 PE=1 SV=4	1366	66	6.2e-132	51578	82	60	26	21	52.9	4.99	MTTCSRQFTSSSSMKGSCGIGGGIGGGSSRISSVLAGGSCRAPSTYGGGLSVSSRFSSGGACGLGGGYGGGFSSSSSFGSGFGGGYGGGLGAGFGGGLGAGFGGGFAGGDGLLVGSEKVTMQNLNDRLASYLDKVRALEEANADLEVKIRDWYQRQRPSEIKDYSPYFKTIEDLRNKIIAATIENAQPILQIDNARLAADDFRTKYEHELALRQTVEADVNGLRRVLDELTLARTDLEMQIEGLKEELAYLRKNHEEEMLALRGQTGGDVNVEMDAAPGVDLSRILNEMRDQYEQMAEKNRRDAETWFLSKTEELNKEVASNSELVQSSRSEVTELRRVLQGLEIELQSQLSMKASLENSLEETKGRYCMQLSQIQGLIGSVEEQLAQLRCEMEQQSQE…	5241	7646	1	1	1	611.333	3	0.0009	339	354	0	43.76	0.0087	R	VLQGLEIELQSQLSMK	A		Oxidation (M)	0.0000000000000020.0			File: ~Y:\CORE\RAW_DATA_2024_QE\P1677_Sigrun_Lange\P1677_1.raw~; SpectrumID: ~8917~; PrecursorID: ~0~; scans: ~18012~
9	2::sp|P08779|K1C16_HUMAN	Keratin, type I cytoskeletal 16 OS=Homo sapiens OX=9606 GN=KRT16 PE=1 SV=4	1366	66	6.2e-132	51578	82	60	26	21	52.9	4.99	MTTCSRQFTSSSSMKGSCGIGGGIGGGSSRISSVLAGGSCRAPSTYGGGLSVSSRFSSGGACGLGGGYGGGFSSSSSFGSGFGGGYGGGLGAGFGGGLGAGFGGGFAGGDGLLVGSEKVTMQNLNDRLASYLDKVRALEEANADLEVKIRDWYQRQRPSEIKDYSPYFKTIEDLRNKIIAATIENAQPILQIDNARLAADDFRTKYEHELALRQTVEADVNGLRRVLDELTLARTDLEMQIEGLKEELAYLRKNHEEEMLALRGQTGGDVNVEMDAAPGVDLSRILNEMRDQYEQMAEKNRRDAETWFLSKTEELNKEVASNSELVQSSRSEVTELRRVLQGLEIELQSQLSMKASLENSLEETKGRYCMQLSQIQGLIGSVEEQLAQLRCEMEQQSQE…	5446	6844	1	0	0	627.656	3	0.0006	119	134	1	50.72	0.0025	K	VTMQNLNDRLASYLDK	V						File: ~Y:\CORE\RAW_DATA_2024_QE\P1677_Sigrun_Lange\P1677_1.raw~; SpectrumID: ~8112~; PrecursorID: ~0~; scans: ~16937~
9	2::sp|P08779|K1C16_HUMAN	Keratin, type I cytoskeletal 16 OS=Homo sapiens OX=9606 GN=KRT16 PE=1 SV=4	1366	66	6.2e-132	51578	82	60	26	21	52.9	4.99	MTTCSRQFTSSSSMKGSCGIGGGIGGGSSRISSVLAGGSCRAPSTYGGGLSVSSRFSSGGACGLGGGYGGGFSSSSSFGSGFGGGYGGGLGAGFGGGLGAGFGGGFAGGDGLLVGSEKVTMQNLNDRLASYLDKVRALEEANADLEVKIRDWYQRQRPSEIKDYSPYFKTIEDLRNKIIAATIENAQPILQIDNARLAADDFRTKYEHELALRQTVEADVNGLRRVLDELTLARTDLEMQIEGLKEELAYLRKNHEEEMLALRGQTGGDVNVEMDAAPGVDLSRILNEMRDQYEQMAEKNRRDAETWFLSKTEELNKEVASNSELVQSSRSEVTELRRVLQGLEIELQSQLSMKASLENSLEETKGRYCMQLSQIQGLIGSVEEQLAQLRCEMEQQSQE…	5457	6832	1	0	0	627.982	3	-0.0066	119	134	1	38.42	0.043	K	VTMQNLNDRLASYLDK	V		Deamidated (NQ)	0.0001000000000000.0			File: ~Y:\CORE\RAW_DATA_2024_QE\P1677_Sigrun_Lange\P1677_1.raw~; SpectrumID: ~8100~; PrecursorID: ~0~; scans: ~16922~
9	2::sp|P08779|K1C16_HUMAN	Keratin, type I cytoskeletal 16 OS=Homo sapiens OX=9606 GN=KRT16 PE=1 SV=4	1366	66	6.2e-132	51578	82	60	26	21	52.9	4.99	MTTCSRQFTSSSSMKGSCGIGGGIGGGSSRISSVLAGGSCRAPSTYGGGLSVSSRFSSGGACGLGGGYGGGFSSSSSFGSGFGGGYGGGLGAGFGGGLGAGFGGGFAGGDGLLVGSEKVTMQNLNDRLASYLDKVRALEEANADLEVKIRDWYQRQRPSEIKDYSPYFKTIEDLRNKIIAATIENAQPILQIDNARLAADDFRTKYEHELALRQTVEADVNGLRRVLDELTLARTDLEMQIEGLKEELAYLRKNHEEEMLALRGQTGGDVNVEMDAAPGVDLSRILNEMRDQYEQMAEKNRRDAETWFLSKTEELNKEVASNSELVQSSRSEVTELRRVLQGLEIELQSQLSMKASLENSLEETKGRYCMQLSQIQGLIGSVEEQLAQLRCEMEQQSQE…	5520	5305	1	1	1	949.942	2	0.0147	285	299	1	24.29	1	R	ILNEMRDQYEQMAEK	N		Deamidated (NQ)	0.000000000010000.0			File: ~Y:\CORE\RAW_DATA_2024_QE\P1677_Sigrun_Lange\P1677_1.raw~; SpectrumID: ~6564~; PrecursorID: ~0~; scans: ~14876~
9	2::sp|P08779|K1C16_HUMAN	Keratin, type I cytoskeletal 16 OS=Homo sapiens OX=9606 GN=KRT16 PE=1 SV=4	1366	66	6.2e-132	51578	82	60	26	21	52.9	4.99	MTTCSRQFTSSSSMKGSCGIGGGIGGGSSRISSVLAGGSCRAPSTYGGGLSVSSRFSSGGACGLGGGYGGGFSSSSSFGSGFGGGYGGGLGAGFGGGLGAGFGGGFAGGDGLLVGSEKVTMQNLNDRLASYLDKVRALEEANADLEVKIRDWYQRQRPSEIKDYSPYFKTIEDLRNKIIAATIENAQPILQIDNARLAADDFRTKYEHELALRQTVEADVNGLRRVLDELTLARTDLEMQIEGLKEELAYLRKNHEEEMLALRGQTGGDVNVEMDAAPGVDLSRILNEMRDQYEQMAEKNRRDAETWFLSKTEELNKEVASNSELVQSSRSEVTELRRVLQGLEIELQSQLSMKASLENSLEETKGRYCMQLSQIQGLIGSVEEQLAQLRCEMEQQSQE…	6100	7058	1	1	1	1032.57	2	-0.005	178	196	0	104.84	3.3e-09	K	IIAATIENAQPILQIDNAR	L						File: ~Y:\CORE\RAW_DATA_2024_QE\P1677_Sigrun_Lange\P1677_1.raw~; SpectrumID: ~8326~; PrecursorID: ~0~; scans: ~17201~
[truncated: 564 more rows]
